# Supplementary material for: Supergroup F Wolbachia with extremely reduced genome: transition to obligate insect symbionts
Source: Microbiome. 2023 Feb 7;11:22. doi: 10.1186/s40168-023-01462-9 (PMC9903615; doi:10.1186/s40168-023-01462-9)
Supplement: Supplementary file 4 — Additional file 3: Supplementary data 3. MLST markers: result of the screening by the PubMLST database. COG analysis: Output from EggNOG mapper (http://eggnog-mapper.embl.de/) for supergroup F nine Wolbachia strains. COG category shown in column G. Summary for all genomes shown on the list "overview". Overview of L category for all genomes on the list "L category". [file 40168_2023_1462_MOESM3_ESM.xlsx]

## Sheet: MLST markers
	coxA*		fbpA☆		ftsZ		gatB		hcpA		wsp
Genome Abb.	pubMLST output#	Prokka annotation	pubMLST output	Prokka annotation	pubMLST output	Prokka annotation	pubMLST output	Prokka annotation	pubMLST output	Prokka annotation	pubMLST output	Prokka annotation
wMeur1	reliable alignment	Cytochrome c oxidase subunit 1	reliable alignment	fbaB	reliable alignment	ftsZ	reliable alignment	gatB	reliable alignment	putative transcriptional regulatory protein	alignment with numerous gaps	hypothetical protein
wMmer	alignment with numerous gaps	hypothetical protein	alignment with numerous gaps	noncoding region	reliable alignment	ftsZ	alignment with numerous gaps	hypothetical protein	reliable alignment	putative transcriptional regulatory protein	reliable alignment	hypothetical protein
wMeur2	reliable alignment	Cytochrome c oxidase subunit 1	reliable alignment	fbaB	reliable alignment	ftsZ	reliable alignment	gatB	reliable alignment	putative transcriptional regulatory protein	reliable alignment	hypothetical protein
wPaur	reliable alignment	Cytochrome c oxidase subunit 1	fbpA, allele 410	fbaB	reliable alignment	ftsZ	reliable alignment	gatB	reliable alignment	putative transcriptional regulatory protein	alignment with numerous gaps	hypothetical protein
wAlce	reliable alignment	Cytochrome c oxidase subunit 1	reliable alignment	fbaB	reliable alignment	ftsZ	reliable alignment	noncoding region	reliable alignment	putative transcriptional regulatory protein	reliable alignment	hypothetical protein
*coxA is a synonymous designation for ctaD, i.e. Cytochrome c oxidase subunit 1
☆fbpA is a synonym fbaB, i.e. Fructose-bisphosphate aldolase class 2
# https://pubmlst.org/bigsdb?db=pubmlst_wolbachia_seqdef
gray fill highlights unreliable alignment
unreliable alignments	best blastx hit against nr for unreliably aligned regions
wMmer: coxA	none
wMmer: fbpA	none
wMmer: gatB	FAD-dependent oxidoreductase
wMeur1: wsp	P44/Msp2 family outer membrane protein
wPaur: wsp	acyloxyacyl hydrolase

## Sheet: wMeur1
## Mon Sep 13 10:23:05 2021 ## emapper-2.1.4-2 ## /data/shared/home/emapper/miniconda3/envs/eggnog-mapper-2.1/bin/emapper.py --cpu 20 --data_dir /dev/shm/ -o out --output_dir /data/shared/emapper_jobs/user_data/MM_bua4twvn --temp_dir /data/shared/emapper_jobs/user_data/MM_bua4twvn --override -m diamond -i /data/shared/emapper_jobs/user_data/MM_bua4twvn/queries.fasta --evalue 0.001 --score 60 --pi…
#
query	seed_ortholog	evalue	score	eggNOG_OGs	max_annot_lvl	COG_category	Description	Preferred_name	GOs	EC	KEGG_ko	KEGG_Pathway	KEGG_Module	KEGG_Reaction	KEGG_rclass	BRITE	KEGG_TC	CAZy	BiGG_Reaction	PFAMs
wMeur1_aTRAM_RAST_-_1-acyl-sn-glycerol-3-phosphate_acyltransferase_(EC_2.3.1.51)_CDS	163164.WD_1149	1.9e-80	305.4	COG0204@1|root,COG0204@2|Bacteria,1MY51@1224|Proteobacteria,2TT3P@28211|Alphaproteobacteria,47FBV@766|Rickettsiales	1224|Proteobacteria	I	Phosphate acyltransferases	plsC	-	2.3.1.51	ko:K00655	ko00561,ko00564,ko01100,ko01110,map00561,map00564,map01100,map01110	M00089	R02241,R09381	RC00004,RC00037,RC00039	ko00000,ko00001,ko00002,ko01000,ko01004	-	-	-	Acyltransferase
wMeur1_aTRAM_RAST_-_1-deoxy-D-xylulose_5-phosphate_reductoisomerase_(EC_1.1.1.267)_CDS	292805.Wbm0179	1.4e-156	559.3	COG0743@1|root,COG0743@2|Bacteria,1MU4G@1224|Proteobacteria,2TSD1@28211|Alphaproteobacteria,47F53@766|Rickettsiales	1224|Proteobacteria	I	Catalyzes the NADP-dependent rearrangement and reduction of 1-deoxy-D-xylulose-5-phosphate (DXP) to 2-C-methyl-D-erythritol 4-phosphate (MEP)	dxr	GO:0000166,GO:0003674,GO:0003824,GO:0005488,GO:0005515,GO:0006081,GO:0006082,GO:0006090,GO:0006629,GO:0006644,GO:0006720,GO:0006721,GO:0006793,GO:0006796,GO:0008150,GO:0008152,GO:0008299,GO:0008610,GO:0008654,GO:0009058,GO:0009240,GO:0009987,GO:0016114,GO:0016491,GO:0016614,GO:0016616,GO:0019288,GO:0019637,GO:0019682,GO:0019752,GO:0030145,GO:0030604,GO:0032787,GO:0036094,GO:0042802,GO:0043167,GO:…	1.1.1.267	ko:K00099	ko00900,ko01100,ko01110,ko01130,map00900,map01100,map01110,map01130	M00096	R05688	RC01452	ko00000,ko00001,ko00002,ko01000	-	-	iAPECO1_1312.APECO1_1814,iECOK1_1307.ECOK1_0174,iECS88_1305.ECS88_0183,iUMN146_1321.UM146_23670,iUTI89_1310.UTI89_C0188	DXPR_C,DXP_redisom_C,DXP_reductoisom
wMeur1_aTRAM_RAST_-_1-hydroxy-2-methyl-2-(E)-butenyl_4-diphosphate_synthase_(EC_1.17.7.1)_CDS	292805.Wbm0782	5.8e-188	663.7	COG0821@1|root,COG0821@2|Bacteria,1MUAX@1224|Proteobacteria,2TQSI@28211|Alphaproteobacteria,47EWR@766|Rickettsiales	1224|Proteobacteria	I	Converts 2C-methyl-D-erythritol 2,4-cyclodiphosphate (ME-2,4cPP) into 1-hydroxy-2-methyl-2-(E)-butenyl 4-diphosphate	ispG	GO:0003674,GO:0003824,GO:0006081,GO:0006082,GO:0006090,GO:0006629,GO:0006644,GO:0006720,GO:0006793,GO:0006796,GO:0008150,GO:0008152,GO:0008299,GO:0008610,GO:0008654,GO:0009058,GO:0009240,GO:0009987,GO:0016491,GO:0016725,GO:0019288,GO:0019637,GO:0019682,GO:0019752,GO:0032787,GO:0043436,GO:0044237,GO:0044238,GO:0044249,GO:0044255,GO:0044281,GO:0046429,GO:0046490,GO:0052592,GO:0055114,GO:0071704,GO:…	1.17.7.1,1.17.7.3	ko:K03526	ko00900,ko01100,ko01110,ko01130,map00900,map01100,map01110,map01130	M00096	R08689,R10859	RC01486	ko00000,ko00001,ko00002,ko01000	-	-	-	GcpE
wMeur1_aTRAM_RAST_-_2,3,4,5-tetrahydropyridine-2,6-dicarboxylate_N-succinyltransferase_(EC_2.3.1.117)_CDS	292805.Wbm0449	3.2e-115	421.4	COG2171@1|root,COG2171@2|Bacteria,1MU0Y@1224|Proteobacteria,2TS3H@28211|Alphaproteobacteria,47F2X@766|Rickettsiales	1224|Proteobacteria	E	Belongs to the transferase hexapeptide repeat family	dapD	GO:0003674,GO:0003824,GO:0005575,GO:0005622,GO:0005623,GO:0005737,GO:0005829,GO:0006082,GO:0006520,GO:0006553,GO:0006807,GO:0008150,GO:0008152,GO:0008652,GO:0008666,GO:0009058,GO:0009066,GO:0009067,GO:0009085,GO:0009987,GO:0016053,GO:0016410,GO:0016740,GO:0016746,GO:0016747,GO:0016748,GO:0016749,GO:0019752,GO:0019877,GO:0043436,GO:0043648,GO:0043650,GO:0044237,GO:0044238,GO:0044249,GO:0044281,GO:…	2.3.1.117	ko:K00674	ko00300,ko01100,ko01120,ko01230,map00300,map01100,map01120,map01230	M00016	R04365	RC00004,RC01136	ko00000,ko00001,ko00002,ko01000	-	-	iSbBS512_1146.SbBS512_E0158	Hexapep,Hexapep_2,THDPS_N_2
wMeur1_aTRAM_RAST_-_2,3-bisphosphoglycerate-independent_phosphoglycerate_mutase_(EC_5.4.2.1)_CDS	1236908.wNo_02400	3.9e-220	770.8	COG0696@1|root,COG0696@2|Bacteria,1MUQ1@1224|Proteobacteria,2TS6R@28211|Alphaproteobacteria,47EW7@766|Rickettsiales	1224|Proteobacteria	F	Catalyzes the interconversion of 2-phosphoglycerate and 3-phosphoglycerate	gpmI	GO:0003674,GO:0003824,GO:0004619,GO:0005488,GO:0005575,GO:0005622,GO:0005623,GO:0005737,GO:0005829,GO:0005975,GO:0006082,GO:0006090,GO:0006091,GO:0006096,GO:0006139,GO:0006163,GO:0006164,GO:0006165,GO:0006725,GO:0006732,GO:0006733,GO:0006753,GO:0006754,GO:0006757,GO:0006793,GO:0006796,GO:0006807,GO:0006950,GO:0006979,GO:0008150,GO:0008152,GO:0009056,GO:0009058,GO:0009108,GO:0009117,GO:0009123,GO:…	5.4.2.12	ko:K15633	ko00010,ko00260,ko00680,ko01100,ko01110,ko01120,ko01130,ko01200,ko01230,map00010,map00260,map00680,map01100,map01110,map01120,map01130,map01200,map01230	M00001,M00002,M00003	R01518	RC00536	ko00000,ko00001,ko00002,ko01000	-	-	iECSE_1348.ECSE_3895,iJN746.PP_5056	Metalloenzyme,Phosphodiest,iPGM_N
wMeur1_aTRAM_RAST_-_2-C-methyl-D-erythritol_4-phosphate_cytidylyltransferase_(EC_2.7.7.60)_/_2-C-methyl-D-erythritol_2,4-cyclodiphosphate_synthase_(EC_4.6.1.12)_CDS	163164.WD_1143	9.9e-156	556.6	COG0245@1|root,COG1211@1|root,COG0245@2|Bacteria,COG1211@2|Bacteria,1MVHA@1224|Proteobacteria,2TRQC@28211|Alphaproteobacteria,47F1R@766|Rickettsiales	1224|Proteobacteria	I	Involved in the biosynthesis of isopentenyl diphosphate (IPP) and dimethylallyl diphosphate (DMAPP), two major building blocks of isoprenoid compounds. Catalyzes the conversion of 4- diphosphocytidyl-2-C-methyl-D-erythritol 2-phosphate (CDP-ME2P) to 2-C-methyl-D-erythritol 2,4-cyclodiphosphate (ME-CPP) with a corresponding release of cytidine 5-monophosphate (CMP)	ispF	GO:0003674,GO:0003824,GO:0005488,GO:0005515,GO:0006732,GO:0006733,GO:0006743,GO:0006744,GO:0008150,GO:0008152,GO:0008270,GO:0008685,GO:0009058,GO:0009108,GO:0009987,GO:0016829,GO:0016849,GO:0030145,GO:0042180,GO:0042181,GO:0042802,GO:0043167,GO:0043169,GO:0044237,GO:0044249,GO:0044281,GO:0044283,GO:0046872,GO:0046914,GO:0051186,GO:0051188,GO:0071704,GO:1901576,GO:1901661,GO:1901663	2.7.7.60,4.6.1.12	ko:K01770,ko:K12506	ko00900,ko01100,ko01110,ko01130,map00900,map01100,map01110,map01130	M00096	R05633,R05637	RC00002,RC01440	ko00000,ko00001,ko00002,ko01000	-	-	iPC815.YPO3360	IspD,YgbB
wMeur1_aTRAM_RAST_-_2-hydroxymuconic_semialdehyde_hydrolase_(EC_3.1.1.-)_CDS	163164.WD_0802	7.3e-106	390.2	COG1073@1|root,COG1073@2|Bacteria,1MX88@1224|Proteobacteria,2TSRE@28211|Alphaproteobacteria,47FD1@766|Rickettsiales	1224|Proteobacteria	S	hydrolases or acyltransferases (alpha beta hydrolase superfamily)	MA20_24420	-	-	ko:K06889	-	-	-	-	ko00000	-	-	-	Abhydrolase_6,Hydrolase_4
wMeur1_aTRAM_RAST_-_2-octaprenyl-3-methyl-6-methoxy-1,4-benzoquinol_hydroxylase_(EC_1.14.13.-)_CDS	163164.WD_1100	2.1e-45	188.3	COG2941@1|root,COG2941@2|Bacteria,1RAK4@1224|Proteobacteria,2U85I@28211|Alphaproteobacteria,47FI6@766|Rickettsiales	1224|Proteobacteria	H	Oxygenase that introduces the hydroxyl group at carbon five of 2-nonaprenyl-3-methyl-6-methoxy-1,4-benzoquinol resulting in the formation of 2-nonaprenyl-3-methyl-5-hydroxy-6-methoxy-1,4- benzoquinol	coq7	-	-	ko:K06134	ko00130,ko01100,ko01110,map00130,map01100,map01110	M00128	R04984,R08775	RC01254	ko00000,ko00001,ko00002,ko01000	-	-	-	COQ7
wMeur1_aTRAM_RAST_-_2-octaprenyl-6-methoxyphenol_hydroxylase_(EC_1.14.13.-)_CDS	292805.Wbm0064	3.6e-168	597.8	COG0654@1|root,COG0654@2|Bacteria,1MU6I@1224|Proteobacteria,2TRZU@28211|Alphaproteobacteria,47F81@766|Rickettsiales	1224|Proteobacteria	CH	Ubiquinone biosynthesis hydroxylase, UbiH UbiF VisC COQ6	ubiH	GO:0003674,GO:0003824,GO:0006732,GO:0006733,GO:0006743,GO:0006744,GO:0008150,GO:0008152,GO:0009058,GO:0009108,GO:0009987,GO:0016491,GO:0019168,GO:0042180,GO:0042181,GO:0044237,GO:0044249,GO:0044281,GO:0044283,GO:0051186,GO:0051188,GO:0055114,GO:0071704,GO:1901576,GO:1901661,GO:1901663	-	ko:K03185	ko00130,ko01100,ko01110,map00130,map01100,map01110	M00117	R04989,R08773	RC02670	ko00000,ko00001,ko00002,ko01000	-	-	-	FAD_binding_3
wMeur1_aTRAM_RAST_-_2-oxoglutarate_dehydrogenase_E1_component_(EC_1.2.4.2)_CDS	163164.WD_1309	0.0	1367.4	COG0567@1|root,COG0567@2|Bacteria,1MVBF@1224|Proteobacteria,2TRBQ@28211|Alphaproteobacteria,47F2F@766|Rickettsiales	1224|Proteobacteria	C	Dehydrogenase E1 component	sucA	-	1.2.4.2	ko:K00164	ko00020,ko00310,ko00380,ko01100,ko01110,ko01120,ko01130,ko01200,map00020,map00310,map00380,map01100,map01110,map01120,map01130,map01200	M00009,M00011,M00032	R00621,R01933,R01940,R03316,R08549	RC00004,RC00027,RC00627,RC02743,RC02833,RC02883	br01601,ko00000,ko00001,ko00002,ko01000	-	-	-	2-oxogl_dehyd_N,E1_dh,OxoGdeHyase_C,Transket_pyr
wMeur1_aTRAM_RAST_-_3,4-dihydroxy-2-butanone_4-phosphate_synthase_(EC_4.1.99.12)_/_GTP_cyclohydrolase_II_(EC_3.5.4.25)_CDS	1236908.wNo_10710	1.1e-142	513.1	COG0807@1|root,COG0807@2|Bacteria,1MWZR@1224|Proteobacteria,2TR82@28211|Alphaproteobacteria,47G5S@766|Rickettsiales	1224|Proteobacteria	F	GTP cyclohydrolase II	ribA	GO:0003674,GO:0003824,GO:0003933,GO:0003935,GO:0006766,GO:0006767,GO:0006771,GO:0006807,GO:0008150,GO:0008152,GO:0009058,GO:0009110,GO:0009231,GO:0009987,GO:0016787,GO:0016810,GO:0016814,GO:0017144,GO:0018130,GO:0019238,GO:0034641,GO:0042364,GO:0042726,GO:0042727,GO:0044237,GO:0044249,GO:0044271,GO:0044281,GO:0044283,GO:0046483,GO:0071704,GO:1901360,GO:1901362,GO:1901564,GO:1901566,GO:1901576	3.5.4.25,4.1.99.12	ko:K01497,ko:K14652	ko00740,ko00790,ko01100,ko01110,ko02024,map00740,map00790,map01100,map01110,map02024	M00125,M00840	R00425,R07281	RC00293,RC01792,RC01815,RC02504	ko00000,ko00001,ko00002,ko01000	-	-	-	GTP_cyclohydro2
wMeur1_aTRAM_RAST_-_3,4-dihydroxy-2-butanone_4-phosphate_synthase_(EC_4.1.99.12)_CDS	292805.Wbm0312	5.1e-95	354.0	COG0108@1|root,COG0108@2|Bacteria,1MU8P@1224|Proteobacteria,2TSMA@28211|Alphaproteobacteria,47EZW@766|Rickettsiales	1224|Proteobacteria	H	Catalyzes the conversion of D-ribulose 5-phosphate to formate and 3,4-dihydroxy-2-butanone 4-phosphate	ribB	-	3.5.4.25,4.1.99.12	ko:K02858,ko:K14652	ko00740,ko00790,ko01100,ko01110,map00740,map00790,map01100,map01110	M00125,M00840	R00425,R07281	RC00293,RC01792,RC01815,RC02504	ko00000,ko00001,ko00002,ko01000	-	-	-	DHBP_synthase,GTP_cyclohydro2
wMeur1_aTRAM_RAST_-_3-hydroxyacyl-[acyl-carrier-protein]_dehydratase,_FabZ_form_(EC_4.2.1.59)_CDS	100901.wOo_03620	4.5e-58	230.7	COG0764@1|root,COG0764@2|Bacteria,1RH2T@1224|Proteobacteria,2U7G4@28211|Alphaproteobacteria,47FD7@766|Rickettsiales	1224|Proteobacteria	I	Involved in unsaturated fatty acids biosynthesis. Catalyzes the dehydration of short chain beta-hydroxyacyl-ACPs and long chain saturated and unsaturated beta-hydroxyacyl-ACPs	fabZ	GO:0003674,GO:0003824,GO:0005488,GO:0005515,GO:0005575,GO:0005622,GO:0005623,GO:0005737,GO:0006082,GO:0006629,GO:0006631,GO:0006633,GO:0008150,GO:0008152,GO:0008610,GO:0008693,GO:0009058,GO:0009987,GO:0016053,GO:0016829,GO:0016835,GO:0016836,GO:0019171,GO:0019752,GO:0032787,GO:0042802,GO:0043436,GO:0044237,GO:0044238,GO:0044249,GO:0044255,GO:0044281,GO:0044283,GO:0044424,GO:0044464,GO:0046394,GO:…	4.2.1.59	ko:K02372	ko00061,ko00780,ko01100,ko01212,map00061,map00780,map01100,map01212	M00083,M00572	R04428,R04535,R04537,R04544,R04568,R04954,R04965,R07764,R10117,R10121	RC00831,RC01095	ko00000,ko00001,ko00002,ko01000,ko01004	-	-	iJN746.PP_1602	FabA
wMeur1_aTRAM_RAST_-_3-methyl-2-oxobutanoate_hydroxymethyltransferase_(EC_2.1.2.11)_CDS	376619.FTL_0674	4.2e-80	304.7	COG0413@1|root,COG0413@2|Bacteria,1MU3B@1224|Proteobacteria,1RM8D@1236|Gammaproteobacteria,4609A@72273|Thiotrichales	1224|Proteobacteria	H	Catalyzes the reversible reaction in which hydroxymethyl group from 5,10-methylenetetrahydrofolate is transferred onto alpha-ketoisovalerate to form ketopantoate	panB	GO:0000287,GO:0003674,GO:0003824,GO:0003864,GO:0005488,GO:0005515,GO:0005575,GO:0005622,GO:0005623,GO:0005737,GO:0005829,GO:0006082,GO:0006520,GO:0006573,GO:0006575,GO:0006732,GO:0006766,GO:0006767,GO:0006807,GO:0008150,GO:0008152,GO:0009058,GO:0009081,GO:0009108,GO:0009110,GO:0009987,GO:0015939,GO:0015940,GO:0016053,GO:0016740,GO:0016741,GO:0016742,GO:0019752,GO:0032787,GO:0033317,GO:0034641,GO:…	2.1.2.11	ko:K00606	ko00770,ko01100,ko01110,map00770,map01100,map01110	M00119	R01226	RC00022,RC00200	ko00000,ko00001,ko00002,ko01000	-	-	iB21_1397.B21_00132,iE2348C_1286.E2348C_0137,iECBD_1354.ECBD_3485,iECB_1328.ECB_00133,iECD_1391.ECD_00133,iPC815.YPO3401	Pantoate_transf
wMeur1_aTRAM_RAST_-_3-oxoacyl-[acyl-carrier_protein]_reductase_(EC_1.1.1.100)_CDS	292805.Wbm0310	4.6e-113	414.1	COG1028@1|root,COG1028@2|Bacteria,1MU6X@1224|Proteobacteria,2TQZG@28211|Alphaproteobacteria,47EY4@766|Rickettsiales	1224|Proteobacteria	IQ	dehydrogenases with different specificities (related to short-chain alcohol)	fabG	GO:0000166,GO:0003674,GO:0003824,GO:0004312,GO:0004316,GO:0005488,GO:0005515,GO:0005575,GO:0005622,GO:0005623,GO:0005737,GO:0005829,GO:0006082,GO:0006629,GO:0006631,GO:0006633,GO:0006725,GO:0006732,GO:0006766,GO:0006767,GO:0006768,GO:0006790,GO:0006807,GO:0008150,GO:0008152,GO:0008610,GO:0009058,GO:0009102,GO:0009108,GO:0009110,GO:0009987,GO:0010130,GO:0016043,GO:0016053,GO:0016491,GO:0016614,GO:…	1.1.1.100	ko:K00059	ko00061,ko00333,ko00780,ko01040,ko01100,ko01130,ko01212,map00061,map00333,map00780,map01040,map01100,map01130,map01212	M00083,M00572	R04533,R04534,R04536,R04543,R04566,R04953,R04964,R07759,R07763,R10116,R10120,R11671	RC00029,RC00117	ko00000,ko00001,ko00002,ko01000,ko01004	-	-	iAF1260.b1093,iAPECO1_1312.APECO1_174,iBWG_1329.BWG_0941,iE2348C_1286.E2348C_1185,iEC55989_1330.EC55989_1205,iECABU_c1320.ECABU_c13060,iECDH10B_1368.ECDH10B_1165,iECDH1ME8569_1439.ECDH1ME8569_1028,iECED1_1282.ECED1_1236,iECIAI39_1322.ECIAI39_2068,iECNA114_1301.ECNA114_1150,iECO103_1326.ECO103_1138,iECOK1_1307.ECOK1_1200,iECP_1309.ECP_1085,iECS88_1305.ECS88_1107,iECSE_1348.ECSE_1157,iECSF_1327.ECS…	adh_short_C2
wMeur1_aTRAM_RAST_-_3-oxoacyl-[acyl-carrier-protein]_synthase,_KASII_(EC_2.3.1.179)_CDS	292805.Wbm0739	1.6e-201	708.8	COG0304@1|root,COG0304@2|Bacteria,1MU1X@1224|Proteobacteria,2TR32@28211|Alphaproteobacteria,47F0E@766|Rickettsiales	1224|Proteobacteria	I	Catalyzes the condensation reaction of fatty acid synthesis by the addition to an acyl acceptor of two carbons from malonyl-ACP	fabF	GO:0003674,GO:0003824,GO:0004312,GO:0004315,GO:0006082,GO:0006629,GO:0006631,GO:0006633,GO:0008150,GO:0008152,GO:0008610,GO:0009058,GO:0009987,GO:0016053,GO:0016740,GO:0016746,GO:0016747,GO:0019752,GO:0032787,GO:0043436,GO:0044237,GO:0044238,GO:0044249,GO:0044255,GO:0044281,GO:0044283,GO:0046394,GO:0071704,GO:0072330,GO:1901576	2.3.1.179	ko:K09458	ko00061,ko00780,ko01100,ko01212,map00061,map00780,map01100,map01212	M00083,M00572	R04355,R04726,R04952,R04957,R04960,R04963,R04968,R07762,R10115,R10119	RC00039,RC02728,RC02729,RC02888	ko00000,ko00001,ko00002,ko01000,ko01004	-	-	-	Ketoacyl-synt_C,ketoacyl-synt
wMeur1_aTRAM_RAST_-_3-oxoacyl-[acyl-carrier-protein]_synthase,_KASIII_(EC_2.3.1.180)_CDS	292805.Wbm0614	5.3e-135	487.3	COG0332@1|root,COG0332@2|Bacteria,1MU9N@1224|Proteobacteria,2TR60@28211|Alphaproteobacteria,47EVU@766|Rickettsiales	1224|Proteobacteria	I	Catalyzes the condensation reaction of fatty acid synthesis by the addition to an acyl acceptor of two carbons from malonyl-ACP. Catalyzes the first condensation reaction which initiates fatty acid synthesis and may therefore play a role in governing the total rate of fatty acid production. Possesses both acetoacetyl-ACP synthase and acetyl transacylase activities. Its substrate specificity deter…	fabH	GO:0003674,GO:0003824,GO:0004312,GO:0004315,GO:0005575,GO:0005622,GO:0005623,GO:0005737,GO:0005829,GO:0006082,GO:0006629,GO:0006631,GO:0006633,GO:0008150,GO:0008152,GO:0008610,GO:0009058,GO:0009987,GO:0016053,GO:0016740,GO:0016746,GO:0016747,GO:0019752,GO:0032787,GO:0033818,GO:0043436,GO:0044237,GO:0044238,GO:0044249,GO:0044255,GO:0044281,GO:0044283,GO:0044424,GO:0044444,GO:0044464,GO:0046394,GO:…	1.2.4.4,2.3.1.180,2.3.1.262	ko:K00648,ko:K11381,ko:K18003,ko:K22317	ko00061,ko00280,ko00405,ko00640,ko01100,ko01110,ko01130,ko01212,ko02024,ko02025,map00061,map00280,map00405,map00640,map01100,map01110,map01130,map01212,map02024,map02025	M00036,M00082,M00083	R07599,R07600,R07601,R07602,R07603,R07604,R10707,R10996,R10997,R11586,R11587,R11588	RC00004,RC00027,RC00627,RC02729,RC02743,RC02883,RC02888,RC02949,RC02953	br01601,ko00000,ko00001,ko00002,ko01000,ko01004	-	-	iAF1260.b1091,iAPECO1_1312.APECO1_172,iBWG_1329.BWG_0939,iE2348C_1286.E2348C_1183,iEC55989_1330.EC55989_1203,iECABU_c1320.ECABU_c13040,iECDH10B_1368.ECDH10B_1163,iECDH1ME8569_1439.ECDH1ME8569_1026,iECED1_1282.ECED1_1234,iECH74115_1262.ECH74115_1470,iECIAI39_1322.ECIAI39_2070,iECO103_1326.ECO103_1136,iECO111_1330.ECO111_1368,iECO26_1355.ECO26_1424,iECOK1_1307.ECOK1_1198,iECP_1309.ECP_1083,iECS88_1…	ACP_syn_III,ACP_syn_III_C
wMeur1_aTRAM_RAST_-_3-polyprenyl-4-hydroxybenzoate_carboxy-lyase_(EC_4.1.1.-)_CDS	570417.WP0511	3.3e-243	847.4	COG0043@1|root,COG0043@2|Bacteria,1MU62@1224|Proteobacteria,2TTSQ@28211|Alphaproteobacteria,47F3M@766|Rickettsiales	1224|Proteobacteria	H	Belongs to the UbiD family	ubiD	GO:0003674,GO:0003824,GO:0005488,GO:0005515,GO:0005575,GO:0005622,GO:0005623,GO:0005737,GO:0005829,GO:0006732,GO:0006733,GO:0006743,GO:0006744,GO:0008150,GO:0008152,GO:0008694,GO:0009058,GO:0009108,GO:0009987,GO:0016829,GO:0016830,GO:0016831,GO:0042180,GO:0042181,GO:0042802,GO:0044237,GO:0044249,GO:0044281,GO:0044283,GO:0044424,GO:0044444,GO:0044464,GO:0051186,GO:0051188,GO:0071704,GO:1901576,GO:…	4.1.1.98	ko:K03182	ko00130,ko01100,ko01110,map00130,map01100,map01110	M00117	R04985,R04986	RC00391	ko00000,ko00001,ko00002,ko01000	-	-	iECO111_1330.ECO111_4669,iIT341.HP0396	UbiD
wMeur1_aTRAM_RAST_-_3-polyprenyl-4-hydroxybenzoate_carboxy-lyase_UbiX_(EC_4.1.1.-)_CDS	163164.WD_0556	2.1e-81	308.5	COG0163@1|root,COG0163@2|Bacteria,1RA0P@1224|Proteobacteria,2U5GN@28211|Alphaproteobacteria,47FA4@766|Rickettsiales	1224|Proteobacteria	H	Flavin prenyltransferase that catalyzes the synthesis of the prenylated FMN cofactor (prenyl-FMN) for 4-hydroxy-3- polyprenylbenzoic acid decarboxylase UbiD. The prenyltransferase is metal-independent and links a dimethylallyl moiety from dimethylallyl monophosphate (DMAP) to the flavin N5 and C6 atoms of FMN	ubiX	-	2.5.1.129	ko:K03186	ko00130,ko00627,ko00940,ko01100,ko01110,ko01120,ko01220,map00130,map00627,map00940,map01100,map01110,map01120,map01220	M00117	R01238,R02952,R03367,R04985,R04986,R11225	RC00391,RC00814,RC03392	ko00000,ko00001,ko00002,ko01000	-	-	-	Flavoprotein
wMeur1_aTRAM_RAST_-_4-diphosphocytidyl-2-C-methyl-D-erythritol_kinase_(EC_2.7.1.148)_CDS	292805.Wbm0173	4.6e-120	437.6	COG1947@1|root,COG1947@2|Bacteria,1MVU3@1224|Proteobacteria,2TUFV@28211|Alphaproteobacteria,47FHY@766|Rickettsiales	1224|Proteobacteria	F	Catalyzes the phosphorylation of the position 2 hydroxy group of 4-diphosphocytidyl-2C-methyl-D-erythritol	ispE	GO:0000166,GO:0003674,GO:0003824,GO:0005488,GO:0005524,GO:0006629,GO:0006720,GO:0006793,GO:0006796,GO:0008144,GO:0008150,GO:0008152,GO:0008299,GO:0008610,GO:0009058,GO:0009987,GO:0016301,GO:0016310,GO:0016740,GO:0016772,GO:0016773,GO:0017076,GO:0030554,GO:0032553,GO:0032555,GO:0032559,GO:0035639,GO:0036094,GO:0043167,GO:0043168,GO:0044237,GO:0044238,GO:0044249,GO:0044255,GO:0050515,GO:0071704,GO:…	2.7.1.148	ko:K00919	ko00900,ko01100,ko01110,ko01130,map00900,map01100,map01110,map01130	M00096	R05634	RC00002,RC01439	ko00000,ko00001,ko00002,ko01000	-	-	iEC55989_1330.EC55989_1304	GHMP_kinases_C,GHMP_kinases_N
wMeur1_aTRAM_RAST_-_4-hydroxy-3-methylbut-2-enyl_diphosphate_reductase_(EC_1.17.1.2)_CDS	570417.WP0811	5.4e-127	460.7	COG0761@1|root,COG0761@2|Bacteria,1MU7G@1224|Proteobacteria,2TRNR@28211|Alphaproteobacteria,47F17@766|Rickettsiales	1224|Proteobacteria	IM	Catalyzes the conversion of 1-hydroxy-2-methyl-2-(E)- butenyl 4-diphosphate (HMBPP) into a mixture of isopentenyl diphosphate (IPP) and dimethylallyl diphosphate (DMAPP). Acts in the terminal step of the DOXP MEP pathway for isoprenoid precursor biosynthesis	ispH	GO:0003674,GO:0003824,GO:0005488,GO:0005575,GO:0005622,GO:0005623,GO:0005737,GO:0005829,GO:0006081,GO:0006082,GO:0006090,GO:0006629,GO:0006644,GO:0006720,GO:0006793,GO:0006796,GO:0008150,GO:0008152,GO:0008299,GO:0008610,GO:0008654,GO:0009058,GO:0009240,GO:0009987,GO:0016491,GO:0019288,GO:0019637,GO:0019682,GO:0019752,GO:0032787,GO:0042380,GO:0043436,GO:0044237,GO:0044238,GO:0044249,GO:0044255,GO:…	1.17.7.4	ko:K02945,ko:K03527	ko00900,ko01100,ko01110,ko01130,ko03010,map00900,map01100,map01110,map01130,map03010	M00096,M00178	R05884,R08210	RC01137,RC01487	br01610,ko00000,ko00001,ko00002,ko01000,ko03011	-	-	iECIAI1_1343.ECIAI1_0030,iECW_1372.ECW_m0028,iEKO11_1354.EKO11_3884,iEcHS_1320.EcHS_A0031,iEcolC_1368.EcolC_3626,iIT341.HP0400,iPC815.YPO0477,iSFV_1184.SFV_0023,iSF_1195.SF0026,iSFxv_1172.SFxv_0027,iS_1188.S0028,iWFL_1372.ECW_m0028,iYL1228.KPN_00024	LYTB
wMeur1_aTRAM_RAST_-_4-hydroxy-tetrahydrodipicolinate_reductase_(EC_1.17.1.8)_CDS	163164.WD_0370	9e-107	393.3	COG0289@1|root,COG0289@2|Bacteria,1MUCT@1224|Proteobacteria,2TSFJ@28211|Alphaproteobacteria,47F9P@766|Rickettsiales	1224|Proteobacteria	E	Catalyzes the conversion of 4-hydroxy- tetrahydrodipicolinate (HTPA) to tetrahydrodipicolinate	dapB	GO:0003674,GO:0003824,GO:0005488,GO:0005515,GO:0005575,GO:0005622,GO:0005623,GO:0005737,GO:0005829,GO:0006082,GO:0006520,GO:0006553,GO:0006807,GO:0008150,GO:0008152,GO:0008652,GO:0008839,GO:0009058,GO:0009066,GO:0009067,GO:0009085,GO:0009089,GO:0009987,GO:0016053,GO:0016491,GO:0016627,GO:0016628,GO:0019752,GO:0019877,GO:0042802,GO:0043436,GO:0043648,GO:0043650,GO:0044237,GO:0044238,GO:0044249,GO:…	1.17.1.8	ko:K00215	ko00261,ko00300,ko01100,ko01110,ko01120,ko01130,ko01230,map00261,map00300,map01100,map01110,map01120,map01130,map01230	M00016,M00525,M00526,M00527	R04198,R04199	RC00478	ko00000,ko00001,ko00002,ko01000	-	-	iIT341.HP0510,iSbBS512_1146.SbBS512_E0035	DapB_C,DapB_N
wMeur1_aTRAM_RAST_-_4-hydroxy-tetrahydrodipicolinate_synthase_(EC_4.3.3.7)_CDS	100901.wOo_08350	2e-107	395.6	COG0329@1|root,COG0329@2|Bacteria,1MUCM@1224|Proteobacteria,2URBC@28211|Alphaproteobacteria,47G6K@766|Rickettsiales	1224|Proteobacteria	E	Catalyzes the condensation of (S)-aspartate-beta- semialdehyde (S)-ASA and pyruvate to 4-hydroxy- tetrahydrodipicolinate (HTPA)	dapA	-	3.5.4.22,4.1.2.28,4.3.3.7	ko:K01714,ko:K21062,ko:K22397	ko00040,ko00261,ko00300,ko00330,ko01100,ko01110,ko01120,ko01130,ko01230,map00040,map00261,map00300,map00330,map01100,map01110,map01120,map01130,map01230	M00016,M00525,M00526,M00527	R01782,R02280,R10147	RC00307,RC00572,RC00679,RC03062,RC03063	ko00000,ko00001,ko00002,ko01000	-	-	-	DHDPS
wMeur1_aTRAM_RAST_-_4-hydroxybenzoate_polyprenyltransferase_(EC_2.5.1.39)_CDS	292805.Wbm0535	6.2e-114	417.2	COG0382@1|root,COG0382@2|Bacteria,1MV4Q@1224|Proteobacteria,2TT3I@28211|Alphaproteobacteria,47FA7@766|Rickettsiales	1224|Proteobacteria	H	Catalyzes the prenylation of para-hydroxybenzoate (PHB) with an all-trans polyprenyl group. Mediates the second step in the final reaction sequence of ubiquinone-8 (UQ-8) biosynthesis, which is the condensation of the polyisoprenoid side chain with PHB, generating the first membrane-bound Q intermediate 3- octaprenyl-4-hydroxybenzoate	ubiA	-	2.5.1.39	ko:K03179,ko:K06125	ko00130,ko01100,ko01110,map00130,map01100,map01110	M00117,M00128	R05000,R05615,R05616,R07273	RC00209,RC02895	ko00000,ko00001,ko00002,ko01000,ko01006	-	-	-	UbiA
wMeur1_aTRAM_RAST_-_5-formyltetrahydrofolate_cyclo-ligase_(EC_6.3.3.2)_CDS	292805.Wbm0256	1.3e-56	226.1	COG0212@1|root,COG0212@2|Bacteria,1MZG0@1224|Proteobacteria,2UBY4@28211|Alphaproteobacteria,47FMV@766|Rickettsiales	1224|Proteobacteria	H	Belongs to the 5-formyltetrahydrofolate cyclo-ligase family	MA20_17975	-	6.3.3.2	ko:K01934	ko00670,ko01100,map00670,map01100	-	R02301	RC00183	ko00000,ko00001,ko01000	-	-	-	5-FTHF_cyc-lig
wMeur1_aTRAM_RAST_-_5-nucleotidase_SurE_(EC_3.1.3.5)_CDS	292805.Wbm0549	1.3e-107	396.0	COG0496@1|root,COG0496@2|Bacteria,1MVHE@1224|Proteobacteria,2TQXZ@28211|Alphaproteobacteria,47F7J@766|Rickettsiales	1224|Proteobacteria	F	Nucleotidase that shows phosphatase activity on nucleoside 5'-monophosphates	surE	-	3.1.3.5	ko:K03787	ko00230,ko00240,ko00760,ko01100,ko01110,map00230,map00240,map00760,map01100,map01110	-	R00183,R00511,R00963,R01126,R01227,R01569,R01664,R01968,R02088,R02102,R02323,R02719,R03346	RC00017	ko00000,ko00001,ko01000	-	-	-	SurE
wMeur1_aTRAM_RAST_-_6,7-dimethyl-8-ribityllumazine_synthase_(EC_2.5.1.78)_CDS	1236908.wNo_00050	3.4e-55	221.1	COG0054@1|root,COG0054@2|Bacteria,1RD9J@1224|Proteobacteria,2U9IZ@28211|Alphaproteobacteria,47FJ5@766|Rickettsiales	1224|Proteobacteria	H	Catalyzes the formation of 6,7-dimethyl-8- ribityllumazine by condensation of 5-amino-6-(D- ribitylamino)uracil with 3,4-dihydroxy-2-butanone 4-phosphate. This is the penultimate step in the biosynthesis of riboflavin	ribH	GO:0000906,GO:0003674,GO:0003824,GO:0005575,GO:0005622,GO:0005623,GO:0005737,GO:0005829,GO:0006766,GO:0006767,GO:0006771,GO:0006807,GO:0008150,GO:0008152,GO:0009058,GO:0009110,GO:0009231,GO:0009987,GO:0016740,GO:0016765,GO:0017144,GO:0018130,GO:0034641,GO:0042364,GO:0042726,GO:0042727,GO:0044237,GO:0044249,GO:0044271,GO:0044281,GO:0044283,GO:0044424,GO:0044444,GO:0044464,GO:0046483,GO:0071704,GO:…	2.5.1.78	ko:K00794	ko00740,ko01100,ko01110,map00740,map01100,map01110	M00125	R04457	RC00960	ko00000,ko00001,ko00002,ko01000	-	-	-	DMRL_synthase
wMeur1_aTRAM_RAST_-_16S_rRNA_(guanine(966)-N(2))-methyltransferase_(EC_2.1.1.171)_##_SSU_rRNA_m(2)G966_CDS	100901.wOo_01370	4.9e-67	260.8	COG0742@1|root,COG0742@2|Bacteria,1MXKW@1224|Proteobacteria,2U70Y@28211|Alphaproteobacteria,47FGC@766|Rickettsiales	1224|Proteobacteria	L	Conserved hypothetical protein 95	rsmD	GO:0000154,GO:0001510,GO:0003674,GO:0003824,GO:0006139,GO:0006364,GO:0006396,GO:0006725,GO:0006807,GO:0008150,GO:0008152,GO:0008168,GO:0008170,GO:0008173,GO:0008649,GO:0008757,GO:0008990,GO:0009451,GO:0009987,GO:0010467,GO:0016070,GO:0016072,GO:0016435,GO:0016740,GO:0016741,GO:0022613,GO:0031167,GO:0032259,GO:0034470,GO:0034641,GO:0034660,GO:0042254,GO:0043170,GO:0043412,GO:0043414,GO:0044085,GO:…	2.1.1.171	ko:K08316	-	-	R07234	RC00003	ko00000,ko01000,ko03009	-	-	-	Cons_hypoth95
wMeur1_aTRAM_RAST_-_16S_rRNA_processing_protein_RimM_CDS	163164.WD_1282	3.6e-62	244.6	COG0806@1|root,COG0806@2|Bacteria,1MWQR@1224|Proteobacteria,2U9UT@28211|Alphaproteobacteria,47FIA@766|Rickettsiales	1224|Proteobacteria	J	An accessory protein needed during the final step in the assembly of 30S ribosomal subunit, possibly for assembly of the head region. Probably interacts with S19. Essential for efficient processing of 16S rRNA. May be needed both before and after RbfA during the maturation of 16S rRNA. It has affinity for free ribosomal 30S subunits but not for 70S ribosomes	rimM	GO:0000028,GO:0005575,GO:0005622,GO:0005623,GO:0005737,GO:0005829,GO:0006139,GO:0006364,GO:0006396,GO:0006725,GO:0006807,GO:0006996,GO:0008150,GO:0008152,GO:0009987,GO:0010467,GO:0016043,GO:0016070,GO:0016072,GO:0022607,GO:0022613,GO:0022618,GO:0030490,GO:0034470,GO:0034622,GO:0034641,GO:0034660,GO:0042254,GO:0042255,GO:0042274,GO:0043170,GO:0043933,GO:0044085,GO:0044237,GO:0044238,GO:0044424,GO:…	-	ko:K02860	-	-	-	-	ko00000,ko03009	-	-	-	PRC,RimM
wMeur1_aTRAM_RAST_-_23S_rRNA_(guanosine-2_-O-)_-methyltransferase_rlmB_(EC_2.1.1.-)_CDS	163164.WD_0951	5.7e-90	337.4	COG0566@1|root,COG0566@2|Bacteria,1MWCM@1224|Proteobacteria,2TUG7@28211|Alphaproteobacteria,47FBR@766|Rickettsiales	1224|Proteobacteria	J	Belongs to the class IV-like SAM-binding methyltransferase superfamily. RNA methyltransferase TrmH family	rlmB	-	2.1.1.185	ko:K03218	-	-	-	-	ko00000,ko01000,ko03009	-	-	-	SpoU_methylase,SpoU_sub_bind
wMeur1_aTRAM_RAST_-_ABC_transporter_involved_in_cytochrome_c_biogenesis,_ATPase_component_CcmA_CDS	1236908.wNo_08790	5.8e-85	320.5	COG4133@1|root,COG4133@2|Bacteria,1MZPC@1224|Proteobacteria,2TVBT@28211|Alphaproteobacteria,47FJF@766|Rickettsiales	1224|Proteobacteria	P	once thought to export heme, this seems not to be the case, but its exact role is uncertain. Responsible for energy coupling to the transport system	ccmA	GO:0003674,GO:0003824,GO:0005215,GO:0005575,GO:0005622,GO:0005623,GO:0005886,GO:0006810,GO:0008150,GO:0009898,GO:0015232,GO:0015399,GO:0015405,GO:0015439,GO:0015886,GO:0016020,GO:0016021,GO:0016462,GO:0016787,GO:0016817,GO:0016818,GO:0016887,GO:0017111,GO:0019897,GO:0019898,GO:0022804,GO:0022857,GO:0031224,GO:0031234,GO:0032991,GO:0042623,GO:0042626,GO:0043190,GO:0043492,GO:0044424,GO:0044425,GO:…	3.6.3.41	ko:K02193	ko02010,map02010	M00259	-	-	ko00000,ko00001,ko00002,ko01000,ko02000	3.A.1.107	-	iAPECO1_1312.APECO1_4358,iECED1_1282.ECED1_2666,iECS88_1305.ECS88_2348,iECUMN_1333.ECUMN_2536,iLF82_1304.LF82_0273,iNRG857_1313.NRG857_11170,iUMN146_1321.UM146_05800,iUTI89_1310.UTI89_C2479	ABC_tran
wMeur1_aTRAM_RAST_-_Acetyl-coenzyme_A_carboxyl_transferase_alpha_chain_(EC_6.4.1.2)_/_Acetyl-coenzyme_A_carboxyl_transferase_beta_chain_(EC_6.4.1.2);_Propionyl-CoA_carboxylase_beta_chain_(EC_6.4.1.3)_CDS	163164.WD_1157	4e-244	850.5	COG4799@1|root,COG4799@2|Bacteria,1MVAX@1224|Proteobacteria,2TRI1@28211|Alphaproteobacteria,47EV6@766|Rickettsiales	1224|Proteobacteria	I	propionyl-CoA carboxylase beta	pccB	GO:0003674,GO:0003824,GO:0005575,GO:0005622,GO:0005623,GO:0005737,GO:0005739,GO:0005759,GO:0006082,GO:0006629,GO:0006631,GO:0008150,GO:0008152,GO:0009056,GO:0009062,GO:0009987,GO:0016042,GO:0016054,GO:0016421,GO:0016874,GO:0016885,GO:0019752,GO:0031974,GO:0032787,GO:0043226,GO:0043227,GO:0043229,GO:0043231,GO:0043233,GO:0043436,GO:0044237,GO:0044238,GO:0044242,GO:0044248,GO:0044255,GO:0044281,GO:…	2.1.3.15,6.4.1.3	ko:K01966	ko00280,ko00630,ko00640,ko01100,ko01120,ko01130,ko01200,map00280,map00630,map00640,map01100,map01120,map01130,map01200	M00373,M00741	R01859	RC00097,RC00609	ko00000,ko00001,ko00002,ko01000	-	-	-	Carboxyl_trans
wMeur1_aTRAM_RAST_-_Acetylglutamate_kinase_(EC_2.7.2.8)_CDS	292805.Wbm0356	1.6e-123	449.1	COG0548@1|root,COG0548@2|Bacteria,1MU17@1224|Proteobacteria,2TQQS@28211|Alphaproteobacteria,47GDV@766|Rickettsiales	1224|Proteobacteria	F	Acetylglutamate kinase	argB	GO:0003674,GO:0003824,GO:0003991,GO:0005488,GO:0006082,GO:0006520,GO:0006525,GO:0006526,GO:0006793,GO:0006796,GO:0006807,GO:0006950,GO:0006974,GO:0008150,GO:0008152,GO:0008652,GO:0009058,GO:0009064,GO:0009084,GO:0009987,GO:0016053,GO:0016301,GO:0016310,GO:0016597,GO:0016740,GO:0016772,GO:0016774,GO:0019752,GO:0031406,GO:0033554,GO:0034618,GO:0036094,GO:0043167,GO:0043168,GO:0043169,GO:0043177,GO:…	2.7.2.8	ko:K00930	ko00220,ko01100,ko01110,ko01130,ko01210,ko01230,map00220,map01100,map01110,map01130,map01210,map01230	M00028	R02649	RC00002,RC00043	ko00000,ko00001,ko00002,ko01000	-	-	iAPECO1_1312.APECO1_2508,iB21_1397.B21_03793,iEC55989_1330.EC55989_4441,iECB_1328.ECB_03844,iECDH10B_1368.ECDH10B_4147,iECDH1ME8569_1439.ECDH1ME8569_3827,iECD_1391.ECD_03844,iECH74115_1262.ECH74115_5419,iECIAI1_1343.ECIAI1_4167,iECO103_1326.ECO103_4715,iECOK1_1307.ECOK1_4431,iECS88_1305.ECS88_4414,iECSE_1348.ECSE_4252,iETEC_1333.ETEC_4227,iEcE24377_1341.EcE24377A_4498,iEcHS_1320.EcHS_A4193,iEcolC…	AA_kinase
wMeur1_aTRAM_RAST_-_Acetylornithine_aminotransferase_(EC_2.6.1.11)_CDS	163164.WD_1283	4.6e-187	660.6	COG4992@1|root,COG4992@2|Bacteria,1MV3C@1224|Proteobacteria,2TSGT@28211|Alphaproteobacteria,47F7A@766|Rickettsiales	1224|Proteobacteria	E	Belongs to the class-III pyridoxal-phosphate-dependent aminotransferase family	argD	GO:0003674,GO:0003824,GO:0003992,GO:0004069,GO:0005488,GO:0005515,GO:0006082,GO:0006105,GO:0006520,GO:0006525,GO:0006526,GO:0006527,GO:0006553,GO:0006591,GO:0006593,GO:0006807,GO:0008144,GO:0008150,GO:0008152,GO:0008483,GO:0008652,GO:0009016,GO:0009056,GO:0009058,GO:0009063,GO:0009064,GO:0009065,GO:0009066,GO:0009067,GO:0009084,GO:0009085,GO:0009089,GO:0009987,GO:0016053,GO:0016054,GO:0016740,GO:…	2.6.1.11,2.6.1.13,2.6.1.17,2.6.1.81	ko:K00819,ko:K00821,ko:K00840	ko00220,ko00300,ko00330,ko01100,ko01110,ko01120,ko01130,ko01210,ko01230,map00220,map00300,map00330,map01100,map01110,map01120,map01130,map01210,map01230	M00016,M00028,M00845	R00667,R02283,R04217,R04475	RC00006,RC00062	ko00000,ko00001,ko00002,ko01000,ko01007	-	-	iAPECO1_1312.APECO1_817,iEC55989_1330.EC55989_1916,iECABU_c1320.ECABU_c20050,iECED1_1282.ECED1_1950,iECOK1_1307.ECOK1_1868,iECP_1309.ECP_1694,iECS88_1305.ECS88_1800,iEcSMS35_1347.EcSMS35_1443,iSFV_1184.SFV_3365,iSF_1195.SF3378,iSFxv_1172.SFxv_3689,iSSON_1240.SSON_3490,iS_1188.S4385,iUMN146_1321.UM146_08405,iUTI89_1310.UTI89_C1943,ic_1306.c2148	Aminotran_3
wMeur1_aTRAM_RAST_-_Acyl_carrier_protein_CDS	292805.Wbm0738	2.2e-28	131.3	COG0236@1|root,COG0236@2|Bacteria,1MZ4P@1224|Proteobacteria,2UBWW@28211|Alphaproteobacteria,47FV0@766|Rickettsiales	1224|Proteobacteria	IQ	Carrier of the growing fatty acid chain in fatty acid biosynthesis	acpP	GO:0000035,GO:0000036,GO:0003674,GO:0005488,GO:0005575,GO:0005622,GO:0005623,GO:0005737,GO:0005829,GO:0005975,GO:0006082,GO:0006629,GO:0006631,GO:0006633,GO:0006643,GO:0006644,GO:0006664,GO:0006793,GO:0006796,GO:0008150,GO:0008152,GO:0008289,GO:0008610,GO:0008654,GO:0009058,GO:0009245,GO:0009247,GO:0009311,GO:0009312,GO:0009987,GO:0016051,GO:0016053,GO:0019637,GO:0019752,GO:0019842,GO:0031177,GO:…	-	ko:K02078	-	-	-	-	ko00000,ko00001	-	-	-	PP-binding
wMeur1_aTRAM_RAST_-_Acyl-phosphate:glycerol-3-phosphate_O-acyltransferase_PlsY_CDS	570417.WP1110	4.2e-53	214.5	COG0344@1|root,COG0344@2|Bacteria,1RD4Z@1224|Proteobacteria,2U7BZ@28211|Alphaproteobacteria,47FFZ@766|Rickettsiales	1224|Proteobacteria	I	Catalyzes the transfer of an acyl group from acyl- phosphate (acyl-PO(4)) to glycerol-3-phosphate (G3P) to form lysophosphatidic acid (LPA). This enzyme utilizes acyl-phosphate as fatty acyl donor, but not acyl-CoA or acyl-ACP	plsY	GO:0005575,GO:0005623,GO:0005886,GO:0016020,GO:0044464,GO:0071944	2.3.1.15	ko:K08591	ko00561,ko00564,ko01100,ko01110,map00561,map00564,map01100,map01110	M00089	R00851,R09380	RC00004,RC00039,RC00041	ko00000,ko00001,ko00002,ko01000,ko01004	-	-	-	G3P_acyltransf
wMeur1_aTRAM_RAST_-_Adenosine_(5_)-pentaphospho-(5_)-adenosine_pyrophosphohydrolase_(EC_3.6.1.-)_CDS	163164.WD_1119	5.5e-62	243.8	COG0494@1|root,COG0494@2|Bacteria,1RDGJ@1224|Proteobacteria,2U7GI@28211|Alphaproteobacteria,47FC8@766|Rickettsiales	1224|Proteobacteria	L	Accelerates the degradation of transcripts by removing pyrophosphate from the 5'-end of triphosphorylated RNA, leading to a more labile monophosphorylated state that can stimulate subsequent ribonuclease cleavage	nudH	GO:0000287,GO:0003674,GO:0003824,GO:0005488,GO:0005575,GO:0005622,GO:0005623,GO:0005737,GO:0006139,GO:0006259,GO:0006281,GO:0006401,GO:0006402,GO:0006725,GO:0006807,GO:0006950,GO:0006974,GO:0008150,GO:0008152,GO:0009056,GO:0009057,GO:0009892,GO:0009893,GO:0009894,GO:0009896,GO:0009987,GO:0010468,GO:0010604,GO:0010605,GO:0010608,GO:0010629,GO:0016070,GO:0016071,GO:0016462,GO:0016787,GO:0016817,GO:…	-	ko:K08311	ko03018,map03018	-	R10816	RC00002	ko00000,ko00001,ko01000,ko03019	-	-	-	NUDIX
wMeur1_aTRAM_RAST_-_Adenylate_kinase_(EC_2.7.4.3)_CDS	292805.Wbm0321	3.9e-76	291.2	COG0563@1|root,COG0563@2|Bacteria,1MXCZ@1224|Proteobacteria,2TT6A@28211|Alphaproteobacteria,47FHZ@766|Rickettsiales	1224|Proteobacteria	F	Catalyzes the reversible transfer of the terminal phosphate group between ATP and AMP. Plays an important role in cellular energy homeostasis and in adenine nucleotide metabolism	adk	-	2.7.4.3	ko:K00939	ko00230,ko00730,ko01100,ko01110,ko01130,map00230,map00730,map01100,map01110,map01130	M00049	R00127,R01547,R11319	RC00002	ko00000,ko00001,ko00002,ko01000,ko04147	-	-	iIT341.HP0618	ADK,ADK_lid
wMeur1_aTRAM_RAST_-_Adenylosuccinate_lyase_(EC_4.3.2.2)_CDS	570417.WP0654	8.1e-201	706.4	COG0015@1|root,COG0015@2|Bacteria,1MV4B@1224|Proteobacteria,2TQUE@28211|Alphaproteobacteria,47FVU@766|Rickettsiales	1224|Proteobacteria	F	Belongs to the lyase 1 family. Adenylosuccinate lyase subfamily	purB	GO:0003674,GO:0003824,GO:0004018,GO:0006139,GO:0006163,GO:0006164,GO:0006167,GO:0006725,GO:0006753,GO:0006793,GO:0006796,GO:0006807,GO:0008150,GO:0008152,GO:0009058,GO:0009117,GO:0009123,GO:0009124,GO:0009126,GO:0009127,GO:0009150,GO:0009152,GO:0009156,GO:0009161,GO:0009165,GO:0009167,GO:0009168,GO:0009259,GO:0009260,GO:0009987,GO:0016829,GO:0016840,GO:0016842,GO:0017144,GO:0018130,GO:0019438,GO:…	4.3.2.2	ko:K01756	ko00230,ko00250,ko01100,ko01110,ko01130,map00230,map00250,map01100,map01110,map01130	M00048,M00049	R01083,R04559	RC00379,RC00444,RC00445	ko00000,ko00001,ko00002,ko01000	-	-	-	ADSL_C,Lyase_1
wMeur1_aTRAM_RAST_-_Adenylosuccinate_synthetase_(EC_6.3.4.4)_CDS	163164.WD_0337	1.1e-151	542.7	COG0104@1|root,COG0104@2|Bacteria,1MU5B@1224|Proteobacteria,2TRKY@28211|Alphaproteobacteria,47FGX@766|Rickettsiales	1224|Proteobacteria	F	Plays an important role in the de novo pathway of purine nucleotide biosynthesis. Catalyzes the first committed step in the biosynthesis of AMP from IMP	purA	GO:0003674,GO:0003824,GO:0004019,GO:0005575,GO:0005622,GO:0005623,GO:0005737,GO:0006139,GO:0006163,GO:0006164,GO:0006167,GO:0006725,GO:0006753,GO:0006793,GO:0006796,GO:0006807,GO:0008150,GO:0008152,GO:0009058,GO:0009117,GO:0009123,GO:0009124,GO:0009126,GO:0009127,GO:0009150,GO:0009152,GO:0009156,GO:0009161,GO:0009165,GO:0009167,GO:0009168,GO:0009259,GO:0009260,GO:0009987,GO:0016874,GO:0016879,GO:…	6.3.4.4	ko:K01939	ko00230,ko00250,ko01100,map00230,map00250,map01100	M00049	R01135	RC00458,RC00459	ko00000,ko00001,ko00002,ko01000	-	-	-	Adenylsucc_synt
wMeur1_aTRAM_RAST_-_Alanyl-tRNA_synthetase_(EC_6.1.1.7)_CDS	292805.Wbm0361	0.0	1255.0	COG0013@1|root,COG0013@2|Bacteria,1MU9A@1224|Proteobacteria,2TQV4@28211|Alphaproteobacteria,47EUQ@766|Rickettsiales	1224|Proteobacteria	J	Catalyzes the attachment of alanine to tRNA(Ala) in a two-step reaction alanine is first activated by ATP to form Ala- AMP and then transferred to the acceptor end of tRNA(Ala). Also edits incorrectly charged Ser-tRNA(Ala) and Gly-tRNA(Ala) via its editing domain	alaS	GO:0001130,GO:0001131,GO:0001141,GO:0001217,GO:0002161,GO:0002196,GO:0003674,GO:0003700,GO:0003824,GO:0004812,GO:0004813,GO:0005488,GO:0005515,GO:0005575,GO:0005622,GO:0005623,GO:0005737,GO:0005829,GO:0006082,GO:0006139,GO:0006355,GO:0006396,GO:0006399,GO:0006400,GO:0006412,GO:0006418,GO:0006419,GO:0006450,GO:0006518,GO:0006520,GO:0006725,GO:0006807,GO:0008033,GO:0008150,GO:0008152,GO:0008270,GO:…	6.1.1.7	ko:K01872	ko00970,map00970	M00359,M00360	R03038	RC00055,RC00523	ko00000,ko00001,ko00002,ko01000,ko01007,ko03016	-	-	iECABU_c1320.ECABU_c29670,iECED1_1282.ECED1_3146,iEcHS_1320.EcHS_A2833,iJN746.PP_4474	DHHA1,tRNA-synt_2c,tRNA_SAD
wMeur1_aTRAM_RAST_-_Alkyl_hydroperoxide_reductase_and/or_thiol-specific_antioxidant_family_(AhpC/TSA)_protein_CDS	100901.wOo_03390	1.8e-80	305.4	COG1225@1|root,COG1225@2|Bacteria,1R9YF@1224|Proteobacteria,2U5T9@28211|Alphaproteobacteria,47G73@766|Rickettsiales	1224|Proteobacteria	O	Redoxin	-	-	-	-	-	-	-	-	-	-	-	-	AhpC-TSA
wMeur1_aTRAM_RAST_-_Alkyl_hydroperoxide_reductase_subunit_C-like_protein_CDS	100901.wOo_10760	9.3e-96	356.3	COG0450@1|root,COG0450@2|Bacteria,1MX2B@1224|Proteobacteria,2TT09@28211|Alphaproteobacteria,47F5T@766|Rickettsiales	1224|Proteobacteria	O	C-terminal domain of 1-Cys peroxiredoxin	tdpX1	-	1.11.1.15	ko:K03386	ko04214,map04214	-	-	-	ko00000,ko00001,ko01000,ko04147	-	-	-	1-cysPrx_C,AhpC-TSA
wMeur1_aTRAM_RAST_-_Alpha/beta_hydrolase_CDS	100901.wOo_07880	2.9e-98	364.8	COG2945@1|root,COG2945@2|Bacteria,1MUDY@1224|Proteobacteria,2TRMI@28211|Alphaproteobacteria,47F70@766|Rickettsiales	1224|Proteobacteria	S	hydrolase of the alpha beta superfamily	QU41_16170	-	-	ko:K07018	-	-	-	-	ko00000	-	-	-	Abhydrolase_1,Hydrolase_4,Peptidase_S15
wMeur1_aTRAM_RAST_-_Amidophosphoribosyltransferase_(EC_2.4.2.14)_CDS	100901.wOo_07380	4.8e-212	743.8	COG0034@1|root,COG0034@2|Bacteria,1MU0V@1224|Proteobacteria,2TR8V@28211|Alphaproteobacteria,47G49@766|Rickettsiales	1224|Proteobacteria	F	Catalyzes the formation of phosphoribosylamine from phosphoribosylpyrophosphate (PRPP) and glutamine	purF	GO:0003674,GO:0003824,GO:0004044,GO:0005488,GO:0005515,GO:0005575,GO:0005622,GO:0005623,GO:0005737,GO:0005829,GO:0006082,GO:0006139,GO:0006163,GO:0006164,GO:0006520,GO:0006541,GO:0006725,GO:0006753,GO:0006793,GO:0006796,GO:0006807,GO:0008150,GO:0008152,GO:0009058,GO:0009064,GO:0009117,GO:0009165,GO:0009507,GO:0009536,GO:0009987,GO:0016740,GO:0016757,GO:0016763,GO:0018130,GO:0019438,GO:0019637,GO:…	2.4.2.14	ko:K00764	ko00230,ko00250,ko01100,ko01110,ko01130,map00230,map00250,map01100,map01110,map01130	M00048	R01072	RC00010,RC02724,RC02752	ko00000,ko00001,ko00002,ko01000,ko01002	-	-	iAF1260.b2312,iB21_1397.B21_02197,iBWG_1329.BWG_2086,iECBD_1354.ECBD_1347,iECB_1328.ECB_02237,iECDH10B_1368.ECDH10B_2474,iECDH1ME8569_1439.ECDH1ME8569_2250,iECD_1391.ECD_02237,iECIAI1_1343.ECIAI1_2389,iECO103_1326.ECO103_2776,iECO111_1330.ECO111_3060,iECO26_1355.ECO26_3300,iECW_1372.ECW_m2501,iEKO11_1354.EKO11_1453,iETEC_1333.ETEC_2448,iEcDH1_1363.EcDH1_1344,iEcE24377_1341.EcE24377A_2606,iEcolC_1…	GATase_6,GATase_7,Pribosyltran
wMeur1_aTRAM_RAST_-_ApaG_protein_CDS	100901.wOo_03480	8.2e-64	249.6	COG2967@1|root,COG2967@2|Bacteria,1MZ2Z@1224|Proteobacteria,2U9JM@28211|Alphaproteobacteria,47FFR@766|Rickettsiales	1224|Proteobacteria	P	ApaG domain	apaG	-	-	ko:K06195	-	-	-	-	ko00000	-	-	-	DUF525
wMeur1_aTRAM_RAST_-_Arginyl-tRNA_synthetase_(EC_6.1.1.19)_CDS	163164.WD_0402	7.4e-247	859.8	COG0018@1|root,COG0018@2|Bacteria,1MU4J@1224|Proteobacteria,2TS3Y@28211|Alphaproteobacteria,47F2D@766|Rickettsiales	1224|Proteobacteria	J	Arginyl-tRNA synthetase	argS	GO:0003674,GO:0003824,GO:0004812,GO:0004814,GO:0005575,GO:0005622,GO:0005623,GO:0005737,GO:0006082,GO:0006139,GO:0006399,GO:0006412,GO:0006418,GO:0006420,GO:0006518,GO:0006520,GO:0006725,GO:0006807,GO:0008150,GO:0008152,GO:0009058,GO:0009059,GO:0009987,GO:0010467,GO:0016070,GO:0016874,GO:0016875,GO:0019538,GO:0019752,GO:0034641,GO:0034645,GO:0034660,GO:0043038,GO:0043039,GO:0043043,GO:0043170,GO:…	6.1.1.19	ko:K01887	ko00970,map00970	M00359,M00360	R03646	RC00055,RC00523	ko00000,ko00001,ko00002,ko01000,ko01007,ko03016,ko03029	-	-	iAF987.Gmet_1434	Arg_tRNA_synt_N,DALR_1,tRNA-synt_1d
wMeur1_aTRAM_RAST_-_Aspartate_aminotransferase_(EC_2.6.1.1)_CDS	1236908.wNo_04980	8.1e-184	649.8	COG0436@1|root,COG0436@2|Bacteria,1MW0Z@1224|Proteobacteria,2TRPK@28211|Alphaproteobacteria,47EVG@766|Rickettsiales	1224|Proteobacteria	E	Aminotransferase	aatA	-	2.6.1.1	ko:K00812	ko00220,ko00250,ko00270,ko00330,ko00350,ko00360,ko00400,ko00401,ko00950,ko00960,ko01100,ko01110,ko01130,ko01210,ko01230,map00220,map00250,map00270,map00330,map00350,map00360,map00400,map00401,map00950,map00960,map01100,map01110,map01130,map01210,map01230	-	R00355,R00694,R00734,R00896,R02433,R02619,R05052	RC00006	ko00000,ko00001,ko01000,ko01007	-	-	-	Aminotran_1_2
wMeur1_aTRAM_RAST_-_Aspartate_carbamoyltransferase_(EC_2.1.3.2)_CDS	163164.WD_0895	1.6e-128	465.7	COG0540@1|root,COG0540@2|Bacteria,1MWAB@1224|Proteobacteria,2TRHP@28211|Alphaproteobacteria,47G4A@766|Rickettsiales	1224|Proteobacteria	F	nucleobase biosynthetic process	pyrB	GO:0003674,GO:0003824,GO:0004070,GO:0005575,GO:0005622,GO:0005623,GO:0005737,GO:0006139,GO:0006220,GO:0006221,GO:0006725,GO:0006753,GO:0006793,GO:0006796,GO:0006807,GO:0008150,GO:0008152,GO:0009058,GO:0009117,GO:0009165,GO:0009218,GO:0009220,GO:0009259,GO:0009260,GO:0009987,GO:0016740,GO:0016741,GO:0016743,GO:0018130,GO:0019438,GO:0019637,GO:0019693,GO:0034641,GO:0034654,GO:0044237,GO:0044238,GO:…	2.1.3.2	ko:K00609	ko00240,ko00250,ko01100,map00240,map00250,map01100	M00051	R01397	RC00064,RC02850	ko00000,ko00001,ko00002,ko01000	-	-	-	OTCace,OTCace_N
wMeur1_aTRAM_RAST_-_Aspartate-semialdehyde_dehydrogenase_(EC_1.2.1.11)_CDS	292805.Wbm0042	6.3e-148	530.4	COG0136@1|root,COG0136@2|Bacteria,1MUHG@1224|Proteobacteria,2TSRD@28211|Alphaproteobacteria,47EUG@766|Rickettsiales	1224|Proteobacteria	E	Catalyzes the NADPH-dependent formation of L-aspartate- semialdehyde (L-ASA) by the reductive dephosphorylation of L- aspartyl-4-phosphate	asd	GO:0000096,GO:0000097,GO:0003674,GO:0003824,GO:0004073,GO:0006082,GO:0006520,GO:0006549,GO:0006553,GO:0006555,GO:0006566,GO:0006790,GO:0006807,GO:0008150,GO:0008152,GO:0008652,GO:0009058,GO:0009066,GO:0009067,GO:0009081,GO:0009082,GO:0009085,GO:0009086,GO:0009088,GO:0009089,GO:0009097,GO:0009987,GO:0016053,GO:0016491,GO:0016620,GO:0016903,GO:0019752,GO:0043436,GO:0043648,GO:0044237,GO:0044238,GO:…	1.2.1.11	ko:K00133	ko00260,ko00261,ko00270,ko00300,ko01100,ko01110,ko01120,ko01130,ko01210,ko01230,map00260,map00261,map00270,map00300,map01100,map01110,map01120,map01130,map01210,map01230	M00016,M00017,M00018,M00033,M00525,M00526,M00527	R02291	RC00684	ko00000,ko00001,ko00002,ko01000	-	-	-	Semialdhyde_dh,Semialdhyde_dhC
wMeur1_aTRAM_RAST_-_Aspartokinase_(EC_2.7.2.4)_CDS	100901.wOo_07600	9.3e-153	546.6	COG0527@1|root,COG0527@2|Bacteria,1MW3H@1224|Proteobacteria,2TRFA@28211|Alphaproteobacteria,47F22@766|Rickettsiales	1224|Proteobacteria	E	Belongs to the aspartokinase family	lysC	GO:0003674,GO:0003824,GO:0004072,GO:0005575,GO:0005622,GO:0005623,GO:0005737,GO:0006082,GO:0006520,GO:0006553,GO:0006793,GO:0006796,GO:0006807,GO:0008150,GO:0008152,GO:0008652,GO:0009058,GO:0009066,GO:0009067,GO:0009085,GO:0009089,GO:0009507,GO:0009532,GO:0009536,GO:0009570,GO:0009987,GO:0016053,GO:0016301,GO:0016310,GO:0016740,GO:0016772,GO:0016774,GO:0019202,GO:0019752,GO:0043226,GO:0043227,GO:…	2.7.2.4	ko:K00928	ko00260,ko00261,ko00270,ko00300,ko01100,ko01110,ko01120,ko01130,ko01210,ko01230,map00260,map00261,map00270,map00300,map01100,map01110,map01120,map01130,map01210,map01230	M00016,M00017,M00018,M00033,M00525,M00526,M00527	R00480	RC00002,RC00043	ko00000,ko00001,ko00002,ko01000	-	-	-	AA_kinase,ACT,ACT_7
wMeur1_aTRAM_RAST_-_Aspartyl-tRNA_synthetase_(EC_6.1.1.12)_@_Aspartyl-tRNA(Asn)_synthetase_(EC_6.1.1.23)_CDS	570417.WP0387	5.3e-288	996.5	COG0173@1|root,COG0173@2|Bacteria,1MUXB@1224|Proteobacteria,2TR9U@28211|Alphaproteobacteria,47EWW@766|Rickettsiales	1224|Proteobacteria	J	Aspartyl-tRNA synthetase with relaxed tRNA specificity since it is able to aspartylate not only its cognate tRNA(Asp) but also tRNA(Asn). Reaction proceeds in two steps L-aspartate is first activated by ATP to form Asp-AMP and then transferred to the acceptor end of tRNA(Asp Asn)	aspS	-	6.1.1.12	ko:K01876	ko00970,map00970	M00359,M00360	R05577	RC00055,RC00523	ko00000,ko00001,ko00002,ko01000,ko01007,ko03016,ko03029	-	-	-	GAD,tRNA-synt_2,tRNA_anti-codon
wMeur1_aTRAM_RAST_-_Aspartyl-tRNA(Asn)_amidotransferase_subunit_A_(EC_6.3.5.6)_@_Glutamyl-tRNA(Gln)_amidotransferase_subunit_A_(EC_6.3.5.7)_CDS	292805.Wbm0763	2e-237	828.2	COG0154@1|root,COG0154@2|Bacteria,1MUVQ@1224|Proteobacteria,2TRFY@28211|Alphaproteobacteria,47F34@766|Rickettsiales	1224|Proteobacteria	J	Allows the formation of correctly charged Gln-tRNA(Gln) through the transamidation of misacylated Glu-tRNA(Gln) in organisms which lack glutaminyl-tRNA synthetase. The reaction takes place in the presence of glutamine and ATP through an activated gamma-phospho-Glu-tRNA(Gln)	gatA	-	6.3.5.6,6.3.5.7	ko:K02433	ko00970,ko01100,map00970,map01100	-	R03905,R04212	RC00010	ko00000,ko00001,ko01000,ko03029	-	-	-	Amidase
wMeur1_aTRAM_RAST_-_Aspartyl-tRNA(Asn)_amidotransferase_subunit_B_(EC_6.3.5.6)_@_Glutamyl-tRNA(Gln)_amidotransferase_subunit_B_(EC_6.3.5.7)_CDS	292805.Wbm0704	6e-218	763.5	COG0064@1|root,COG0064@2|Bacteria,1MUKG@1224|Proteobacteria,2TRHX@28211|Alphaproteobacteria,47EW2@766|Rickettsiales	1224|Proteobacteria	J	Allows the formation of correctly charged Asn-tRNA(Asn) or Gln-tRNA(Gln) through the transamidation of misacylated Asp- tRNA(Asn) or Glu-tRNA(Gln) in organisms which lack either or both of asparaginyl-tRNA or glutaminyl-tRNA synthetases. The reaction takes place in the presence of glutamine and ATP through an activated phospho-Asp-tRNA(Asn) or phospho-Glu-tRNA(Gln)	gatB	GO:0003674,GO:0003824,GO:0006082,GO:0006139,GO:0006399,GO:0006520,GO:0006725,GO:0006807,GO:0008150,GO:0008152,GO:0009987,GO:0016070,GO:0016874,GO:0016879,GO:0016884,GO:0019752,GO:0034641,GO:0034660,GO:0043038,GO:0043039,GO:0043170,GO:0043436,GO:0044237,GO:0044238,GO:0044281,GO:0046483,GO:0050567,GO:0070681,GO:0071704,GO:0090304,GO:0140098,GO:0140101,GO:1901360,GO:1901564	6.3.5.6,6.3.5.7	ko:K02434	ko00970,ko01100,map00970,map01100	-	R03905,R04212	RC00010	ko00000,ko00001,ko01000,ko03029	-	-	-	GatB_N,GatB_Yqey
wMeur1_aTRAM_RAST_-_Aspartyl-tRNA(Asn)_amidotransferase_subunit_C_(EC_6.3.5.6)_@_Glutamyl-tRNA(Gln)_amidotransferase_subunit_C_(EC_6.3.5.7)_CDS	1236908.wNo_11090	3.8e-36	157.5	COG0721@1|root,COG0721@2|Bacteria,1QE6I@1224|Proteobacteria,2VADW@28211|Alphaproteobacteria,47FQF@766|Rickettsiales	1224|Proteobacteria	J	Allows the formation of correctly charged Asn-tRNA(Asn) or Gln-tRNA(Gln) through the transamidation of misacylated Asp- tRNA(Asn) or Glu-tRNA(Gln) in organisms which lack either or both of asparaginyl-tRNA or glutaminyl-tRNA synthetases. The reaction takes place in the presence of glutamine and ATP through an activated phospho-Asp-tRNA(Asn) or phospho-Glu-tRNA(Gln)	gatC	-	6.3.5.6,6.3.5.7	ko:K02435	ko00970,ko01100,map00970,map01100	-	R03905,R04212	RC00010	ko00000,ko00001,ko01000,ko03029	-	-	-	Glu-tRNAGln
wMeur1_aTRAM_RAST_-_ATP_synthase_alpha_chain_(EC_3.6.3.14)_CDS	570417.WP1193	2.2e-237	828.2	COG0056@1|root,COG0056@2|Bacteria,1MUG7@1224|Proteobacteria,2TQYK@28211|Alphaproteobacteria,47F0F@766|Rickettsiales	1224|Proteobacteria	F	Produces ATP from ADP in the presence of a proton gradient across the membrane. The alpha chain is a regulatory subunit	atpA	GO:0003674,GO:0003824,GO:0005215,GO:0005575,GO:0005622,GO:0005623,GO:0005886,GO:0006139,GO:0006163,GO:0006164,GO:0006725,GO:0006753,GO:0006754,GO:0006793,GO:0006796,GO:0006807,GO:0006810,GO:0006811,GO:0006812,GO:0008150,GO:0008152,GO:0008324,GO:0009058,GO:0009117,GO:0009123,GO:0009124,GO:0009126,GO:0009127,GO:0009141,GO:0009142,GO:0009144,GO:0009145,GO:0009150,GO:0009152,GO:0009156,GO:0009161,GO:…	3.6.3.14	ko:K02111	ko00190,ko00195,ko01100,map00190,map00195,map01100	M00157	-	-	ko00000,ko00001,ko00002,ko00194,ko01000	3.A.2.1	-	iIT341.HP1134,iSbBS512_1146.SbBS512_E4187	ATP-synt_ab,ATP-synt_ab_C,ATP-synt_ab_N
wMeur1_aTRAM_RAST_-_ATP_synthase_beta_chain_(EC_3.6.3.14)_CDS	163164.WD_0203	3.2e-227	794.3	COG0055@1|root,COG0055@2|Bacteria,1MUFU@1224|Proteobacteria,2TRGP@28211|Alphaproteobacteria,47ETU@766|Rickettsiales	1224|Proteobacteria	F	Produces ATP from ADP in the presence of a proton gradient across the membrane. The catalytic sites are hosted primarily by the beta subunits	atpD	GO:0003674,GO:0003824,GO:0005215,GO:0005575,GO:0005622,GO:0005623,GO:0005886,GO:0006139,GO:0006163,GO:0006164,GO:0006725,GO:0006753,GO:0006754,GO:0006793,GO:0006796,GO:0006807,GO:0006810,GO:0006811,GO:0006812,GO:0008150,GO:0008152,GO:0008324,GO:0009058,GO:0009117,GO:0009123,GO:0009124,GO:0009126,GO:0009127,GO:0009141,GO:0009142,GO:0009144,GO:0009145,GO:0009150,GO:0009152,GO:0009156,GO:0009161,GO:…	3.6.3.14	ko:K02112	ko00190,ko00195,ko01100,map00190,map00195,map01100	M00157	-	-	ko00000,ko00001,ko00002,ko00194,ko01000	3.A.2.1	-	e_coli_core.b3732,iAF1260.b3732,iAPECO1_1312.APECO1_2729,iB21_1397.B21_03560,iBWG_1329.BWG_3423,iE2348C_1286.E2348C_4042,iEC042_1314.EC042_4119,iEC55989_1330.EC55989_4207,iECABU_c1320.ECABU_c42160,iECBD_1354.ECBD_4300,iECB_1328.ECB_03616,iECDH10B_1368.ECDH10B_3919,iECDH1ME8569_1439.ECDH1ME8569_3620,iECD_1391.ECD_03616,iECED1_1282.ECED1_4422,iECH74115_1262.ECH74115_5168,iECIAI1_1343.ECIAI1_3916,iE…	ATP-synt_ab,ATP-synt_ab_N
wMeur1_aTRAM_RAST_-_ATP_synthase_delta_chain_(EC_3.6.3.14)_CDS	163164.WD_0656	2.2e-51	208.8	COG0712@1|root,COG0712@2|Bacteria,1PRR8@1224|Proteobacteria,2V3ZT@28211|Alphaproteobacteria,47FPW@766|Rickettsiales	1224|Proteobacteria	F	F(1)F(0) ATP synthase produces ATP from ADP in the presence of a proton or sodium gradient. F-type ATPases consist of two structural domains, F(1) containing the extramembraneous catalytic core and F(0) containing the membrane proton channel, linked together by a central stalk and a peripheral stalk. During catalysis, ATP synthesis in the catalytic domain of F(1) is coupled via a rotary mechanism…	atpH	-	-	ko:K02113	ko00190,ko00195,ko01100,map00190,map00195,map01100	M00157	-	-	ko00000,ko00001,ko00002,ko00194	3.A.2.1	-	-	OSCP
wMeur1_aTRAM_RAST_-_ATP_synthase_F0_sector_subunit_a_CDS	100901.wOo_00480	9e-93	346.7	COG0356@1|root,COG0356@2|Bacteria,1MV87@1224|Proteobacteria,2TRNV@28211|Alphaproteobacteria,47EYQ@766|Rickettsiales	1224|Proteobacteria	C	it plays a direct role in the translocation of protons across the membrane	atpB	GO:0003674,GO:0003824,GO:0005215,GO:0005575,GO:0005622,GO:0005623,GO:0005886,GO:0005887,GO:0006139,GO:0006163,GO:0006164,GO:0006725,GO:0006753,GO:0006754,GO:0006793,GO:0006796,GO:0006807,GO:0006810,GO:0006811,GO:0006812,GO:0008150,GO:0008152,GO:0008324,GO:0009058,GO:0009117,GO:0009123,GO:0009124,GO:0009126,GO:0009127,GO:0009141,GO:0009142,GO:0009144,GO:0009145,GO:0009150,GO:0009152,GO:0009156,GO:…	-	ko:K02108	ko00190,ko00195,ko01100,map00190,map00195,map01100	M00157	-	-	ko00000,ko00001,ko00002,ko00194,ko03110	3.A.2.1	-	-	ATP-synt_A
wMeur1_aTRAM_RAST_-_ATP_synthase_F0_sector_subunit_c_CDS	100901.wOo_00490	9.1e-28	129.0	COG0636@1|root,COG0636@2|Bacteria,1MZBU@1224|Proteobacteria,2UGGG@28211|Alphaproteobacteria,47FMN@766|Rickettsiales	1224|Proteobacteria	C	F(1)F(0) ATP synthase produces ATP from ADP in the presence of a proton or sodium gradient. F-type ATPases consist of two structural domains, F(1) containing the extramembraneous catalytic core and F(0) containing the membrane proton channel, linked together by a central stalk and a peripheral stalk. During catalysis, ATP synthesis in the catalytic domain of F(1) is coupled via a rotary mechanism…	atpE	-	-	ko:K02110	ko00190,ko00195,ko01100,map00190,map00195,map01100	M00157	-	-	ko00000,ko00001,ko00002,ko00194	3.A.2.1	-	-	ATP-synt_C
wMeur1_aTRAM_RAST_-_ATP_synthase_gamma_chain_(EC_3.6.3.14)_CDS	163164.WD_1233	8.7e-95	353.6	COG0224@1|root,COG0224@2|Bacteria,1MU28@1224|Proteobacteria,2TR11@28211|Alphaproteobacteria,47F6G@766|Rickettsiales	1224|Proteobacteria	C	Produces ATP from ADP in the presence of a proton gradient across the membrane. The gamma chain is believed to be important in regulating ATPase activity and the flow of protons through the CF(0) complex	atpG	GO:0003674,GO:0003824,GO:0005215,GO:0005575,GO:0005622,GO:0005623,GO:0005886,GO:0006139,GO:0006163,GO:0006164,GO:0006725,GO:0006753,GO:0006754,GO:0006793,GO:0006796,GO:0006807,GO:0006810,GO:0006811,GO:0006812,GO:0008150,GO:0008152,GO:0008324,GO:0009058,GO:0009117,GO:0009123,GO:0009124,GO:0009126,GO:0009127,GO:0009141,GO:0009142,GO:0009144,GO:0009145,GO:0009150,GO:0009152,GO:0009156,GO:0009161,GO:…	-	ko:K02115	ko00190,ko00195,ko01100,map00190,map00195,map01100	M00157	-	-	ko00000,ko00001,ko00002,ko00194	3.A.2.1	-	iSSON_1240.SSON_3886,iYL1228.KPN_04138	ATP-synt
wMeur1_aTRAM_RAST_-_ATP-dependent_Clp_protease_ATP-binding_subunit_ClpX_CDS	292805.Wbm0552	8.6e-216	756.1	COG1219@1|root,COG1219@2|Bacteria,1MVQK@1224|Proteobacteria,2TS3R@28211|Alphaproteobacteria,47F36@766|Rickettsiales	1224|Proteobacteria	O	ATP-dependent specificity component of the Clp protease. It directs the protease to specific substrates. Can perform chaperone functions in the absence of ClpP	clpX	GO:0000166,GO:0000502,GO:0002020,GO:0003674,GO:0003824,GO:0004176,GO:0005488,GO:0005515,GO:0005524,GO:0005575,GO:0005622,GO:0005623,GO:0005737,GO:0005829,GO:0006508,GO:0006807,GO:0008144,GO:0008150,GO:0008152,GO:0008233,GO:0009056,GO:0009057,GO:0009376,GO:0009987,GO:0016462,GO:0016787,GO:0016817,GO:0016818,GO:0016887,GO:0017076,GO:0017111,GO:0019538,GO:0019899,GO:0019904,GO:0030163,GO:0030164,GO:…	-	ko:K03544	ko04112,map04112	-	-	-	ko00000,ko00001,ko03110	-	-	-	AAA_2,ClpB_D2-small,zf-C4_ClpX
wMeur1_aTRAM_RAST_-_ATP-dependent_Clp_protease_proteolytic_subunit_(EC_3.4.21.92)_CDS	1236908.wNo_02720	1.4e-102	379.0	COG0740@1|root,COG0740@2|Bacteria,1MV46@1224|Proteobacteria,2TR5M@28211|Alphaproteobacteria,47F4C@766|Rickettsiales	1224|Proteobacteria	O	Cleaves peptides in various proteins in a process that requires ATP hydrolysis. Has a chymotrypsin-like activity. Plays a major role in the degradation of misfolded proteins	clpP	GO:0000502,GO:0003674,GO:0003824,GO:0004176,GO:0005488,GO:0005515,GO:0005575,GO:0005622,GO:0005623,GO:0005737,GO:0005829,GO:0006508,GO:0006515,GO:0006807,GO:0006950,GO:0008150,GO:0008152,GO:0008233,GO:0008236,GO:0009056,GO:0009057,GO:0009266,GO:0009314,GO:0009376,GO:0009408,GO:0009628,GO:0009987,GO:0010498,GO:0016462,GO:0016787,GO:0016817,GO:0016818,GO:0016887,GO:0017111,GO:0017171,GO:0019538,GO:…	3.4.21.92	ko:K01358	ko04112,ko04212,map04112,map04212	-	-	-	ko00000,ko00001,ko01000,ko01002	-	-	-	CLP_protease
wMeur1_aTRAM_RAST_-_ATP-dependent_hsl_protease_ATP-binding_subunit_HslU_CDS	292805.Wbm0723	2e-224	785.0	COG1220@1|root,COG1220@2|Bacteria,1MVK9@1224|Proteobacteria,2TRXC@28211|Alphaproteobacteria,47F04@766|Rickettsiales	1224|Proteobacteria	O	this subunit has chaperone activity. The binding of ATP and its subsequent hydrolysis by HslU are essential for unfolding of protein substrates subsequently hydrolyzed by HslV. HslU recognizes the N-terminal part of its protein substrates and unfolds these before they are guided to HslV for hydrolysis	hslU	GO:0000166,GO:0000287,GO:0000502,GO:0003674,GO:0003824,GO:0005488,GO:0005515,GO:0005524,GO:0005575,GO:0005622,GO:0005623,GO:0005737,GO:0005829,GO:0006508,GO:0006807,GO:0006950,GO:0008144,GO:0008150,GO:0008152,GO:0008233,GO:0009266,GO:0009376,GO:0009408,GO:0009628,GO:0009987,GO:0016043,GO:0016462,GO:0016787,GO:0016817,GO:0016818,GO:0016887,GO:0017076,GO:0017111,GO:0019538,GO:0019904,GO:0022607,GO:…	-	ko:K03667	-	-	-	-	ko00000,ko03110	-	-	-	AAA_2,ClpB_D2-small
wMeur1_aTRAM_RAST_-_ATP-dependent_protease_HslV_(EC_3.4.25.-)_CDS	163164.WD_1189	1.1e-87	329.3	COG5405@1|root,COG5405@2|Bacteria,1MVF2@1224|Proteobacteria,2TRRE@28211|Alphaproteobacteria,47F57@766|Rickettsiales	1224|Proteobacteria	O	Protease subunit of a proteasome-like degradation complex believed to be a general protein degrading machinery	hslV	GO:0000166,GO:0000287,GO:0000502,GO:0003674,GO:0003824,GO:0004175,GO:0004298,GO:0005488,GO:0005515,GO:0005524,GO:0005575,GO:0005622,GO:0005623,GO:0005737,GO:0005829,GO:0006508,GO:0006807,GO:0006950,GO:0008144,GO:0008150,GO:0008152,GO:0008233,GO:0009056,GO:0009057,GO:0009266,GO:0009376,GO:0009408,GO:0009628,GO:0009987,GO:0016043,GO:0016787,GO:0017076,GO:0019538,GO:0019904,GO:0022607,GO:0030163,GO:…	3.4.25.2	ko:K01419	-	-	-	-	ko00000,ko01000,ko01002	-	-	-	Proteasome
wMeur1_aTRAM_RAST_-_ATP-dependent_protease_La_(EC_3.4.21.53)_Type_I_CDS	292805.Wbm0551	0.0	1343.2	COG0466@1|root,COG0466@2|Bacteria,1MUV2@1224|Proteobacteria,2TR4E@28211|Alphaproteobacteria,47EV7@766|Rickettsiales	1224|Proteobacteria	O	ATP-dependent serine protease that mediates the selective degradation of mutant and abnormal proteins as well as certain short-lived regulatory proteins. Required for cellular homeostasis and for survival from DNA damage and developmental changes induced by stress. Degrades polypeptides processively to yield small peptide fragments that are 5 to 10 amino acids long. Binds to DNA in a double-stran…	lon	-	3.4.21.53	ko:K01338	ko04112,map04112	-	-	-	ko00000,ko00001,ko01000,ko01002	-	-	-	AAA,LON_substr_bdg,Lon_C
wMeur1_aTRAM_RAST_-_ATPase_provides_energy_for_both_assembly_of_type_IV_secretion_complex_and_secretion_of_T-DNA_complex_(VirB4)_CDS	292805.Wbm0797	0.0	1464.1	COG3451@1|root,COG3451@2|Bacteria,1MXH0@1224|Proteobacteria,2TR1U@28211|Alphaproteobacteria,47F23@766|Rickettsiales	1224|Proteobacteria	U	type IV secretion system protein	virB4	-	-	ko:K03199,ko:K12080,ko:K12108	ko03070,ko05120,map03070,map05120	M00333,M00564	-	-	ko00000,ko00001,ko00002,ko02044	3.A.7,3.A.7.12.1,3.A.7.3.1	-	-	CagE_TrbE_VirB,TrwB_AAD_bind,VirB3
wMeur1_aTRAM_RAST_-_ATPase_provides_energy_for_both_assembly_of_type_IV_secretion_complex_and_secretion_of_T-DNA_complex_(VirB11)_CDS	570417.WP1258	3e-155	554.7	COG0630@1|root,COG0630@2|Bacteria,1QUJ6@1224|Proteobacteria,2TW2D@28211|Alphaproteobacteria,47EXK@766|Rickettsiales	1224|Proteobacteria	NU	Type IV secretory pathway, VirB11 components, and related ATPases involved in	virB11	-	-	ko:K02283,ko:K03196	ko03070,ko05120,map03070,map05120	M00333,M00564	-	-	ko00000,ko00001,ko00002,ko02035,ko02044	3.A.7	-	-	T2SSE
wMeur1_aTRAM_RAST_-_Bacterioferritin_CDS	163164.WD_1247	9.8e-56	223.0	COG2193@1|root,COG2193@2|Bacteria,1RCW7@1224|Proteobacteria,2U70I@28211|Alphaproteobacteria	1224|Proteobacteria	P	Iron-storage protein, whose ferroxidase center binds Fe(2 ) ions, oxidizes them by dioxygen to Fe(3 ), and participates in the subsequent Fe(3 ) oxide mineral core formation within the central cavity of the protein complex	bfr	GO:0006873,GO:0006875,GO:0006879,GO:0006880,GO:0008150,GO:0009987,GO:0019725,GO:0030003,GO:0042592,GO:0046916,GO:0048878,GO:0050801,GO:0051179,GO:0051235,GO:0051238,GO:0051641,GO:0051651,GO:0055065,GO:0055072,GO:0055076,GO:0055080,GO:0055082,GO:0065007,GO:0065008,GO:0097577,GO:0098771	1.16.3.1	ko:K03594	ko00860,map00860	-	R00078	RC02758	ko00000,ko00001,ko01000	-	-	-	Ferritin
wMeur1_aTRAM_RAST_-_Believed_to_be_involved_in_assembly_of_Fe-S_clusters_CDS	292805.Wbm0662	2.2e-22	110.9	COG2975@1|root,COG2975@2|Bacteria,1N7C1@1224|Proteobacteria,2UFQS@28211|Alphaproteobacteria,47FKN@766|Rickettsiales	1224|Proteobacteria	S	Iron-sulphur cluster assembly	iscX	GO:0003674,GO:0004857,GO:0005488,GO:0005506,GO:0005575,GO:0005622,GO:0005623,GO:0005737,GO:0005829,GO:0006790,GO:0008150,GO:0008152,GO:0008198,GO:0009987,GO:0016043,GO:0016226,GO:0022607,GO:0030234,GO:0031163,GO:0043086,GO:0043167,GO:0043169,GO:0044085,GO:0044092,GO:0044237,GO:0044424,GO:0044444,GO:0044464,GO:0046872,GO:0046914,GO:0050790,GO:0051186,GO:0065007,GO:0065009,GO:0071840,GO:0098772	-	-	-	-	-	-	-	-	-	-	Fe-S_assembly
wMeur1_aTRAM_RAST_-_Bicyclomycin_resistance_protein_CDS	163164.WD_0384	1.1e-164	586.3	COG0477@1|root,COG2814@2|Bacteria,1MW19@1224|Proteobacteria,2TRJ1@28211|Alphaproteobacteria,47F9I@766|Rickettsiales	1224|Proteobacteria	EGP	Sugar (and other) transporter	bcr2	-	-	ko:K07552	-	-	-	-	ko00000,ko02000	2.A.1.2	-	-	MFS_1
wMeur1_aTRAM_RAST_-_Biotin_carboxylase_of_acetyl-CoA_carboxylase_(EC_6.3.4.14)_/_Biotin_carboxyl_carrier_protein_of_acetyl-CoA_carboxylase;_Propionyl-CoA_carboxylase_alpha_chain_(EC_6.4.1.3)_CDS	292805.Wbm0455	2.2e-290	1004.6	COG4770@1|root,COG4770@2|Bacteria,1P6RE@1224|Proteobacteria,2TRC2@28211|Alphaproteobacteria,47EWY@766|Rickettsiales	1224|Proteobacteria	I	Propionyl-CoA carboxylase alpha	pccA	GO:0003674,GO:0003824,GO:0004658,GO:0005488,GO:0005515,GO:0005575,GO:0005622,GO:0005623,GO:0005737,GO:0005739,GO:0005759,GO:0005829,GO:0006082,GO:0006732,GO:0006766,GO:0006767,GO:0006768,GO:0006790,GO:0006807,GO:0008144,GO:0008150,GO:0008152,GO:0009374,GO:0009987,GO:0016421,GO:0016874,GO:0016885,GO:0017144,GO:0019752,GO:0019842,GO:0019899,GO:0031406,GO:0031974,GO:0032787,GO:0033218,GO:0033293,GO:…	6.4.1.3	ko:K01965	ko00280,ko00630,ko00640,ko01100,ko01120,ko01130,ko01200,map00280,map00630,map00640,map01100,map01120,map01130,map01200	M00373,M00741	R01859	RC00097,RC00609	ko00000,ko00001,ko00002,ko01000	-	-	-	Biotin_carb_C,Biotin_carb_N,Biotin_lipoyl,CPSase_L_D2
wMeur1_aTRAM_RAST_-_Biotin-protein_ligase_(EC_6.3.4.15)_CDS	100901.wOo_08050	3.4e-85	321.6	COG0340@1|root,COG0340@2|Bacteria,1MWCC@1224|Proteobacteria,2TS82@28211|Alphaproteobacteria,47FFK@766|Rickettsiales	1224|Proteobacteria	H	Biotin/lipoate A/B protein ligase family	birA	-	6.3.4.15	ko:K03524	ko00780,ko01100,map00780,map01100	-	R01074,R05145	RC00043,RC00070,RC00096,RC02896	ko00000,ko00001,ko01000,ko03000	-	-	-	BPL_C,BPL_LplA_LipB,HTH_11
wMeur1_aTRAM_RAST_-_Bis(5_-nucleosyl)-tetraphosphatase_(asymmetrical)_(EC_3.6.1.17)_CDS	163164.WD_1125	3.1e-49	201.1	COG0537@1|root,COG0537@2|Bacteria,1RDCJ@1224|Proteobacteria,2U956@28211|Alphaproteobacteria,47FGB@766|Rickettsiales	1224|Proteobacteria	FG	Protein kinase C inhibitor 1	pkcI	-	-	ko:K02503	-	-	-	-	ko00000,ko04147	-	-	-	DcpS_C,HIT
wMeur1_aTRAM_RAST_-_Carbamoyl-phosphate_synthase_large_chain_(EC_6.3.5.5)_CDS	292805.Wbm0512	0.0	1778.1	COG0458@1|root,COG0458@2|Bacteria,1MUDZ@1224|Proteobacteria,2TQZU@28211|Alphaproteobacteria,47FZJ@766|Rickettsiales	1224|Proteobacteria	F	Carbamoyl-phosphate synthetase ammonia chain	carB	GO:0000050,GO:0000166,GO:0003674,GO:0003824,GO:0004087,GO:0004088,GO:0005488,GO:0005524,GO:0005575,GO:0005622,GO:0005623,GO:0005737,GO:0005829,GO:0005951,GO:0006082,GO:0006139,GO:0006206,GO:0006220,GO:0006221,GO:0006520,GO:0006525,GO:0006526,GO:0006725,GO:0006753,GO:0006793,GO:0006796,GO:0006807,GO:0008144,GO:0008150,GO:0008152,GO:0008652,GO:0009058,GO:0009064,GO:0009084,GO:0009112,GO:0009117,GO:…	6.3.5.5	ko:K01955	ko00240,ko00250,ko01100,map00240,map00250,map01100	M00051	R00256,R00575,R01395,R10948,R10949	RC00002,RC00010,RC00043,RC02750,RC02798,RC03314	ko00000,ko00001,ko00002,ko01000	-	-	iAF1260.b0033,iBWG_1329.BWG_0031,iECDH10B_1368.ECDH10B_0034,iECDH1ME8569_1439.ECDH1ME8569_0031,iECUMN_1333.ECUMN_0034,iEcDH1_1363.EcDH1_3566,iJN746.PP_4723,iJO1366.b0033,iJR904.b0033,iPC815.YPO0482,iY75_1357.Y75_RS00170,iYL1228.KPN_00041	CPSase_L_D2,CPSase_L_D3,MGS
wMeur1_aTRAM_RAST_-_Carbamoyl-phosphate_synthase_small_chain_(EC_6.3.5.5)_CDS	292805.Wbm0654	2.1e-163	582.0	COG0505@1|root,COG0505@2|Bacteria,1MUB9@1224|Proteobacteria,2TR3W@28211|Alphaproteobacteria,47G07@766|Rickettsiales	1224|Proteobacteria	F	Belongs to the CarA family	carA	GO:0000050,GO:0003674,GO:0003824,GO:0004088,GO:0005575,GO:0005622,GO:0005623,GO:0005737,GO:0005829,GO:0005951,GO:0006082,GO:0006139,GO:0006206,GO:0006207,GO:0006220,GO:0006221,GO:0006520,GO:0006525,GO:0006526,GO:0006541,GO:0006725,GO:0006753,GO:0006793,GO:0006796,GO:0006807,GO:0008150,GO:0008152,GO:0008652,GO:0009058,GO:0009064,GO:0009084,GO:0009112,GO:0009117,GO:0009165,GO:0009218,GO:0009220,GO:…	6.3.5.5	ko:K01956	ko00240,ko00250,ko01100,map00240,map00250,map01100	M00051	R00256,R00575,R01395,R10948,R10949	RC00002,RC00010,RC00043,RC02750,RC02798,RC03314	ko00000,ko00001,ko00002,ko01000	-	-	iAPECO1_1312.APECO1_1950,iUTI89_1310.UTI89_C0036,ic_1306.c0040	CPSase_sm_chain,GATase
wMeur1_aTRAM_RAST_-_CDP-diacylglycerol--glycerol-3-phosphate_3-phosphatidyltransferase_(EC_2.7.8.5)_CDS	292805.Wbm0673	1.1e-71	276.2	COG0558@1|root,COG0558@2|Bacteria,1RCZ7@1224|Proteobacteria,2TUI7@28211|Alphaproteobacteria,47FA3@766|Rickettsiales	1224|Proteobacteria	I	Belongs to the CDP-alcohol phosphatidyltransferase class-I family	pgsA	GO:0003674,GO:0003824,GO:0005575,GO:0005623,GO:0005886,GO:0006629,GO:0006644,GO:0006650,GO:0006793,GO:0006796,GO:0008150,GO:0008152,GO:0008444,GO:0008610,GO:0008654,GO:0009058,GO:0009987,GO:0016020,GO:0016021,GO:0016740,GO:0016772,GO:0016780,GO:0017169,GO:0019637,GO:0031224,GO:0044237,GO:0044238,GO:0044249,GO:0044255,GO:0044425,GO:0044464,GO:0045017,GO:0046474,GO:0046486,GO:0071704,GO:0071944,GO:…	2.7.8.41,2.7.8.5	ko:K00995,ko:K08744	ko00564,ko01100,map00564,map01100	-	R01801,R02030	RC00002,RC00017,RC02795	ko00000,ko00001,ko01000	-	-	iAF1260.b1912,iAPECO1_1312.APECO1_954,iB21_1397.B21_01866,iBWG_1329.BWG_1721,iE2348C_1286.E2348C_2030,iEC042_1314.EC042_2073,iEC55989_1330.EC55989_2132,iECABU_c1320.ECABU_c21710,iECBD_1354.ECBD_1731,iECB_1328.ECB_01877,iECDH10B_1368.ECDH10B_2053,iECDH1ME8569_1439.ECDH1ME8569_1852,iECD_1391.ECD_01877,iECED1_1282.ECED1_2177,iECH74115_1262.ECH74115_2684,iECIAI1_1343.ECIAI1_1996,iECIAI39_1322.ECIAI39…	CDP-OH_P_transf
wMeur1_aTRAM_RAST_-_CDP-diacylglycerol--serine_O-phosphatidyltransferase_(EC_2.7.8.8)_CDS	100901.wOo_04790	7e-120	436.8	COG1183@1|root,COG1183@2|Bacteria,1MWD9@1224|Proteobacteria,2TUF7@28211|Alphaproteobacteria,47F9G@766|Rickettsiales	1224|Proteobacteria	I	Belongs to the CDP-alcohol phosphatidyltransferase class-I family	pssA	GO:0005575,GO:0005623,GO:0005886,GO:0016020,GO:0044464,GO:0071944	2.7.8.8	ko:K17103	ko00260,ko00564,ko01100,ko01110,map00260,map00564,map01100,map01110	M00093	R01800	RC00002,RC00017,RC02795	ko00000,ko00001,ko00002,ko01000	-	-	-	CDP-OH_P_tran_2,CDP-OH_P_transf
wMeur1_aTRAM_RAST_-_Cell_division_protein_FtsA_CDS	570417.WP0924	7.9e-188	663.3	COG0849@1|root,COG0849@2|Bacteria,1MUSR@1224|Proteobacteria,2TQZB@28211|Alphaproteobacteria,47F3V@766|Rickettsiales	1224|Proteobacteria	D	Cell division protein that is involved in the assembly of the Z ring. May serve as a membrane anchor for the Z ring	ftsA	GO:0000166,GO:0003674,GO:0005488,GO:0005515,GO:0005524,GO:0005575,GO:0005622,GO:0005623,GO:0005737,GO:0005829,GO:0005886,GO:0008144,GO:0008150,GO:0009898,GO:0009987,GO:0016020,GO:0017076,GO:0030554,GO:0032153,GO:0032553,GO:0032555,GO:0032559,GO:0035639,GO:0036094,GO:0042802,GO:0043167,GO:0043168,GO:0044424,GO:0044425,GO:0044444,GO:0044459,GO:0044464,GO:0051301,GO:0071944,GO:0097159,GO:0097367,GO:…	-	ko:K03590	ko04112,map04112	-	-	-	ko00000,ko00001,ko03036,ko04812	-	-	-	FtsA,SHS2_FTSA
wMeur1_aTRAM_RAST_-_Cell_division_protein_FtsH_(EC_3.4.24.-)_CDS	292805.Wbm0150	0.0	1089.3	COG0465@1|root,COG0465@2|Bacteria,1MU6J@1224|Proteobacteria,2TSYQ@28211|Alphaproteobacteria,47F48@766|Rickettsiales	1224|Proteobacteria	O	Acts as a processive, ATP-dependent zinc metallopeptidase for both cytoplasmic and membrane proteins. Plays a role in the quality control of integral membrane proteins	ftsH	-	-	ko:K03798	-	M00742	-	-	ko00000,ko00002,ko01000,ko01002,ko03110	-	-	-	AAA,FtsH_ext,Peptidase_M41
wMeur1_aTRAM_RAST_-_Cell_division_protein_FtsI_[Peptidoglycan_synthetase]_(EC_2.4.1.129)_CDS	570417.WP0573	3.1e-198	698.0	COG0768@1|root,COG0768@2|Bacteria,1MV8C@1224|Proteobacteria,2TRXN@28211|Alphaproteobacteria,47EYD@766|Rickettsiales	1224|Proteobacteria	M	Cell division protein FtsI penicillin-binding protein 2	mrdA	GO:0000270,GO:0003674,GO:0003824,GO:0004180,GO:0004185,GO:0005488,GO:0005575,GO:0005623,GO:0005886,GO:0005887,GO:0006022,GO:0006023,GO:0006024,GO:0006508,GO:0006807,GO:0008144,GO:0008150,GO:0008152,GO:0008233,GO:0008236,GO:0008238,GO:0008360,GO:0008658,GO:0009002,GO:0009058,GO:0009059,GO:0009252,GO:0009273,GO:0009987,GO:0016020,GO:0016021,GO:0016043,GO:0016787,GO:0017171,GO:0019538,GO:0022603,GO:…	3.4.16.4	ko:K05515	ko00550,ko01501,map00550,map01501	-	-	-	ko00000,ko00001,ko01000,ko01011	-	-	iAF987.Gmet_0928,iEcE24377_1341.EcE24377A_0661,iPC815.YPO2604	PBP_dimer,Transpeptidase
wMeur1_aTRAM_RAST_-_Cell_division_protein_FtsJ_/_Ribosomal_RNA_large_subunit_methyltransferase_E_(EC_2.1.1.-)_##_LSU_rRNA_Um2552_CDS	163164.WD_0070	1.6e-43	182.2	COG0293@1|root,COG0293@2|Bacteria,1MW1C@1224|Proteobacteria,2TSBW@28211|Alphaproteobacteria,47F9V@766|Rickettsiales	1224|Proteobacteria	J	Specifically methylates the uridine in position 2552 of 23S rRNA at the 2'-O position of the ribose in the fully assembled 50S ribosomal subunit	ftsJ	GO:0000027,GO:0000154,GO:0000451,GO:0000453,GO:0001510,GO:0003674,GO:0003824,GO:0005575,GO:0005622,GO:0005623,GO:0005737,GO:0005829,GO:0006139,GO:0006364,GO:0006396,GO:0006725,GO:0006807,GO:0006996,GO:0008150,GO:0008152,GO:0008168,GO:0008171,GO:0008173,GO:0008649,GO:0008650,GO:0008757,GO:0009451,GO:0009987,GO:0010467,GO:0016043,GO:0016070,GO:0016072,GO:0016436,GO:0016740,GO:0016741,GO:0022607,GO:…	2.1.1.166	ko:K02427	-	-	-	-	ko00000,ko01000,ko03009	-	-	-	FtsJ
wMeur1_aTRAM_RAST_-_Cell_division_protein_FtsK_CDS	163164.WD_0120	9.9e-251	872.8	COG1674@1|root,COG1674@2|Bacteria,1MVPI@1224|Proteobacteria,2TR48@28211|Alphaproteobacteria,47EW9@766|Rickettsiales	1224|Proteobacteria	D	Essential cell division protein that coordinates cell division and chromosome segregation. The N-terminus is involved in assembly of the cell-division machinery. The C-terminus functions as a DNA motor that moves dsDNA in an ATP-dependent manner towards the dif recombination site, which is located within the replication terminus region. Translocation stops specifically at Xer-dif sites, where Fts…	ftsK	GO:0000920,GO:0003674,GO:0003676,GO:0003677,GO:0003824,GO:0005488,GO:0005515,GO:0005575,GO:0005623,GO:0005886,GO:0005887,GO:0006355,GO:0006950,GO:0006970,GO:0007059,GO:0008094,GO:0008150,GO:0009628,GO:0009651,GO:0009889,GO:0009891,GO:0009893,GO:0009987,GO:0010468,GO:0010556,GO:0010557,GO:0010604,GO:0010628,GO:0015616,GO:0016020,GO:0016021,GO:0016462,GO:0016787,GO:0016817,GO:0016818,GO:0016887,GO:…	-	ko:K03466	-	-	-	-	ko00000,ko03036	3.A.12	-	-	FtsK_4TM,FtsK_SpoIIIE,Ftsk_gamma
wMeur1_aTRAM_RAST_-_Cell_division_protein_FtsQ_CDS	292805.Wbm0571	6.5e-30	137.1	COG1589@1|root,COG1589@2|Bacteria,1MY1Q@1224|Proteobacteria,2TQPU@28211|Alphaproteobacteria,47FI0@766|Rickettsiales	1224|Proteobacteria	D	Cell division protein FtsQ	ftsQ	-	-	ko:K03589	ko04112,map04112	-	-	-	ko00000,ko00001,ko03036	-	-	-	FtsQ,POTRA_1
wMeur1_aTRAM_RAST_-_Cell_division_protein_FtsZ_(EC_3.4.24.-)_CDS	163164.WD_0723	1.8e-183	648.7	COG0206@1|root,COG0206@2|Bacteria,1MV2X@1224|Proteobacteria,2TS1Q@28211|Alphaproteobacteria,47EWC@766|Rickettsiales	1224|Proteobacteria	D	Essential cell division protein that forms a contractile ring structure (Z ring) at the future cell division site. The regulation of the ring assembly controls the timing and the location of cell division. One of the functions of the FtsZ ring is to recruit other cell division proteins to the septum to produce a new cell wall between the dividing cells. Binds GTP and shows GTPase activity	ftsZ	GO:0000166,GO:0001882,GO:0001883,GO:0003674,GO:0003824,GO:0003924,GO:0005488,GO:0005515,GO:0005525,GO:0005575,GO:0005622,GO:0005623,GO:0005737,GO:0008150,GO:0009987,GO:0016043,GO:0016462,GO:0016787,GO:0016817,GO:0016818,GO:0017076,GO:0017111,GO:0019001,GO:0022607,GO:0032153,GO:0032549,GO:0032550,GO:0032553,GO:0032555,GO:0032561,GO:0034622,GO:0035639,GO:0036094,GO:0042802,GO:0043167,GO:0043168,GO:…	-	ko:K03531	ko04112,map04112	-	-	-	ko00000,ko00001,ko02048,ko03036,ko04812	-	-	-	FtsZ_C,Tubulin
wMeur1_aTRAM_RAST_-_Cell_division_trigger_factor_(EC_5.2.1.8)_CDS	292805.Wbm0554	6.8e-171	607.1	COG0544@1|root,COG0544@2|Bacteria,1MUJP@1224|Proteobacteria,2TS8W@28211|Alphaproteobacteria,47F6I@766|Rickettsiales	1224|Proteobacteria	D	Involved in protein export. Acts as a chaperone by maintaining the newly synthesized protein in an open conformation. Functions as a peptidyl-prolyl cis-trans isomerase	tig	GO:0005575,GO:0005622,GO:0005623,GO:0005737,GO:0044424,GO:0044464	-	ko:K03545	-	-	-	-	ko00000	-	-	-	FKBP_C,Trigger_C,Trigger_N
wMeur1_aTRAM_RAST_-_Chaperone_protein_DnaJ_CDS	292805.Wbm0785	5.4e-164	583.9	COG0484@1|root,COG0484@2|Bacteria,1MVMS@1224|Proteobacteria,2TRZ1@28211|Alphaproteobacteria,47EVB@766|Rickettsiales	1224|Proteobacteria	A	ATP binding to DnaK triggers the release of the substrate protein, thus completing the reaction cycle. Several rounds of ATP-dependent interactions between DnaJ, DnaK and GrpE are required for fully efficient folding. Also involved, together with DnaK and GrpE, in the DNA replication of plasmids through activation of initiation proteins	dnaJ	GO:0000988,GO:0000989,GO:0003674,GO:0003756,GO:0003824,GO:0005488,GO:0005515,GO:0005575,GO:0005622,GO:0005623,GO:0005737,GO:0005829,GO:0006139,GO:0006259,GO:0006260,GO:0006457,GO:0006458,GO:0006725,GO:0006807,GO:0006950,GO:0008150,GO:0008152,GO:0008270,GO:0009058,GO:0009059,GO:0009266,GO:0009408,GO:0009628,GO:0009889,GO:0009987,GO:0010556,GO:0015035,GO:0015036,GO:0016020,GO:0016032,GO:0016043,GO:…	-	ko:K03686	-	-	-	-	ko00000,ko03029,ko03110	-	-	-	DnaJ,DnaJ_C,DnaJ_CXXCXGXG
wMeur1_aTRAM_RAST_-_Chaperone_protein_DnaK_CDS	163164.WD_0928	0.0	1083.2	COG0443@1|root,COG0443@2|Bacteria,1MVEN@1224|Proteobacteria,2TR5H@28211|Alphaproteobacteria,47EZM@766|Rickettsiales	1224|Proteobacteria	O	Heat shock 70 kDa protein	dnaK	GO:0000166,GO:0000988,GO:0000989,GO:0003674,GO:0003824,GO:0005488,GO:0005515,GO:0005524,GO:0005575,GO:0005622,GO:0005623,GO:0005737,GO:0005829,GO:0005886,GO:0006457,GO:0006458,GO:0006950,GO:0006986,GO:0008144,GO:0008150,GO:0008270,GO:0009266,GO:0009408,GO:0009628,GO:0009889,GO:0009987,GO:0010033,GO:0010556,GO:0016020,GO:0016043,GO:0016462,GO:0016787,GO:0016817,GO:0016818,GO:0016887,GO:0016989,GO:…	-	ko:K04043	ko03018,ko04212,ko05152,map03018,map04212,map05152	-	-	-	ko00000,ko00001,ko03019,ko03029,ko03110,ko04147	1.A.33.1	-	-	HSP70
wMeur1_aTRAM_RAST_-_Chaperone_protein_HscA_CDS	1236908.wNo_10850	8.9e-238	829.7	COG0443@1|root,COG0443@2|Bacteria,1MVQI@1224|Proteobacteria,2U258@28211|Alphaproteobacteria,47F16@766|Rickettsiales	1224|Proteobacteria	O	Chaperone involved in the maturation of iron-sulfur cluster-containing proteins. Has a low intrinsic ATPase activity which is markedly stimulated by HscB	hscA	GO:0000166,GO:0000988,GO:0000989,GO:0003674,GO:0003824,GO:0005488,GO:0005515,GO:0005524,GO:0005575,GO:0005622,GO:0005623,GO:0005737,GO:0005829,GO:0006457,GO:0006458,GO:0006807,GO:0006950,GO:0006986,GO:0008144,GO:0008150,GO:0008152,GO:0008270,GO:0009266,GO:0009408,GO:0009409,GO:0009628,GO:0009889,GO:0009987,GO:0010033,GO:0010467,GO:0010556,GO:0016043,GO:0016462,GO:0016787,GO:0016817,GO:0016818,GO:…	-	ko:K04044	-	-	-	-	ko00000,ko03110	1.A.33	-	-	HSP70
wMeur1_aTRAM_RAST_-_Chaperone_protein_HtpG_CDS	163164.WD_1277	6.2e-303	1046.2	COG0326@1|root,COG0326@2|Bacteria,1MUUE@1224|Proteobacteria,2TQRS@28211|Alphaproteobacteria,47EVC@766|Rickettsiales	1224|Proteobacteria	F	Molecular chaperone. Has ATPase activity	htpG	GO:0003674,GO:0003824,GO:0005488,GO:0005515,GO:0005575,GO:0005622,GO:0005623,GO:0005737,GO:0005829,GO:0006457,GO:0006950,GO:0006974,GO:0008150,GO:0009266,GO:0009408,GO:0009628,GO:0009987,GO:0016462,GO:0016787,GO:0016817,GO:0016818,GO:0016887,GO:0017111,GO:0033554,GO:0042623,GO:0042802,GO:0044424,GO:0044444,GO:0044464,GO:0050896,GO:0051716	-	ko:K04079	ko04141,ko04151,ko04217,ko04612,ko04621,ko04626,ko04657,ko04659,ko04914,ko04915,ko05200,ko05215,ko05418,map04141,map04151,map04217,map04612,map04621,map04626,map04657,map04659,map04914,map04915,map05200,map05215,map05418	-	-	-	ko00000,ko00001,ko01009,ko03029,ko03051,ko03110,ko04131,ko04147	-	-	-	HATPase_c,HATPase_c_3,HSP90
wMeur1_aTRAM_RAST_-_Chromosomal_replication_initiator_protein_DnaA_CDS	163164.WD_0001	6.9e-211	740.0	COG0593@1|root,COG0593@2|Bacteria,1MU5H@1224|Proteobacteria,2TT03@28211|Alphaproteobacteria,47EXY@766|Rickettsiales	1224|Proteobacteria	L	it binds specifically double-stranded DNA at a 9 bp consensus (dnaA box) 5'-TTATC CA A CA A-3'. DnaA binds to ATP and to acidic phospholipids	dnaA	GO:0003674,GO:0003676,GO:0003677,GO:0003688,GO:0003690,GO:0005488,GO:0005575,GO:0005622,GO:0005623,GO:0005737,GO:0005886,GO:0006139,GO:0006259,GO:0006260,GO:0006261,GO:0006270,GO:0006725,GO:0006807,GO:0008150,GO:0008152,GO:0009058,GO:0009059,GO:0009987,GO:0016020,GO:0034641,GO:0034645,GO:0043170,GO:0043565,GO:0044237,GO:0044238,GO:0044249,GO:0044260,GO:0044424,GO:0044464,GO:0046483,GO:0071704,GO:…	-	ko:K02313	ko02020,ko04112,map02020,map04112	-	-	-	ko00000,ko00001,ko03032,ko03036	-	-	-	Bac_DnaA,Bac_DnaA_C,DnaA_N
wMeur1_aTRAM_RAST_-_ClpB_protein_CDS	292805.Wbm0181	0.0	1336.6	COG0542@1|root,COG0542@2|Bacteria,1MURH@1224|Proteobacteria,2TRKI@28211|Alphaproteobacteria,47EVZ@766|Rickettsiales	1224|Proteobacteria	O	Part of a stress-induced multi-chaperone system, it is involved in the recovery of the cell from heat-induced damage, in cooperation with DnaK, DnaJ and GrpE	clpB	GO:0000166,GO:0003674,GO:0003824,GO:0005488,GO:0005515,GO:0005524,GO:0005575,GO:0005622,GO:0005623,GO:0005737,GO:0005829,GO:0006508,GO:0006807,GO:0006950,GO:0006986,GO:0008144,GO:0008150,GO:0008152,GO:0008233,GO:0009266,GO:0009408,GO:0009628,GO:0010033,GO:0016462,GO:0016787,GO:0016817,GO:0016818,GO:0016887,GO:0017076,GO:0017111,GO:0019538,GO:0030554,GO:0031249,GO:0032553,GO:0032555,GO:0032559,GO:…	-	ko:K03694,ko:K03695	ko04213,map04213	-	-	-	ko00000,ko00001,ko03110	-	-	-	AAA,AAA_2,ClpB_D2-small,Clp_N
wMeur1_aTRAM_RAST_-_COG1565:_Uncharacterized_conserved_protein_CDS	163164.WD_0717	7.2e-136	490.3	COG1565@1|root,COG1565@2|Bacteria,1N3CJ@1224|Proteobacteria,2TRHW@28211|Alphaproteobacteria,47F8U@766|Rickettsiales	1224|Proteobacteria	S	Putative S-adenosyl-L-methionine-dependent methyltransferase	MA20_05390	-	2.1.1.79	ko:K00574,ko:K18164	ko04714,map04714	-	-	-	ko00000,ko00001,ko01000,ko03029	-	-	-	Methyltransf_28
wMeur1_aTRAM_RAST_-_competence_lipoprotein_ComL,_putative_CDS	163164.WD_0485	2.3e-77	295.4	COG4105@1|root,COG4105@2|Bacteria,1MVS5@1224|Proteobacteria,2TRZ5@28211|Alphaproteobacteria,47FAX@766|Rickettsiales	1224|Proteobacteria	M	Part of the outer membrane protein assembly complex, which is involved in assembly and insertion of beta-barrel proteins into the outer membrane	bamD	GO:0005575,GO:0005623,GO:0008104,GO:0008150,GO:0009279,GO:0009987,GO:0016020,GO:0016043,GO:0019867,GO:0022607,GO:0030312,GO:0030313,GO:0031224,GO:0031230,GO:0031241,GO:0031246,GO:0031975,GO:0032991,GO:0033036,GO:0034613,GO:0043163,GO:0043165,GO:0044085,GO:0044091,GO:0044425,GO:0044462,GO:0044464,GO:0045184,GO:0045229,GO:0051179,GO:0051205,GO:0051234,GO:0051641,GO:0061024,GO:0070727,GO:0071709,GO:…	-	ko:K05807	-	-	-	-	ko00000,ko02000	1.B.33.1	-	-	YfiO
wMeur1_aTRAM_RAST_-_conserved_hypothetical_protein_CDS	570417.WP0170	5e-68	264.2	COG1466@1|root,COG1466@2|Bacteria,1R8PA@1224|Proteobacteria,2U1KQ@28211|Alphaproteobacteria,47FJ4@766|Rickettsiales	1224|Proteobacteria	L	DNA polymerase III delta subunit	holA	-	2.7.7.7	ko:K02340	ko00230,ko00240,ko01100,ko03030,ko03430,ko03440,map00230,map00240,map01100,map03030,map03430,map03440	M00260	R00375,R00376,R00377,R00378	RC02795	ko00000,ko00001,ko00002,ko01000,ko03032,ko03400	-	-	-	DNA_pol3_delta
wMeur1_aTRAM_RAST_-_CTP_synthase_(EC_6.3.4.2)_CDS	100901.wOo_08810	1.4e-252	878.6	COG0504@1|root,COG0504@2|Bacteria,1MUIT@1224|Proteobacteria,2TS4Y@28211|Alphaproteobacteria,47EU6@766|Rickettsiales	1224|Proteobacteria	F	Catalyzes the ATP-dependent amination of UTP to CTP with either L-glutamine or ammonia as the source of nitrogen. Regulates intracellular CTP levels through interactions with the four ribonucleotide triphosphates	pyrG	GO:0001775,GO:0002376,GO:0003674,GO:0003824,GO:0003883,GO:0005488,GO:0005515,GO:0005575,GO:0005622,GO:0005623,GO:0005737,GO:0005829,GO:0006139,GO:0006213,GO:0006220,GO:0006221,GO:0006241,GO:0006725,GO:0006753,GO:0006793,GO:0006796,GO:0006807,GO:0008150,GO:0008152,GO:0008283,GO:0009058,GO:0009116,GO:0009117,GO:0009119,GO:0009141,GO:0009142,GO:0009147,GO:0009148,GO:0009163,GO:0009165,GO:0009199,GO:…	6.3.4.2	ko:K01937	ko00240,ko01100,map00240,map01100	M00052	R00571,R00573	RC00010,RC00074	ko00000,ko00001,ko00002,ko01000	-	-	iAF987.Gmet_1276,iECO103_1326.ECO103_3323,iPC815.YPO3377	CTP_synth_N,GATase
wMeur1_aTRAM_RAST_-_Cystathionine_beta-lyase_(EC_4.4.1.8)_CDS	163164.WD_0925	1.9e-185	655.2	COG0626@1|root,COG0626@2|Bacteria,1MU9E@1224|Proteobacteria,2TS8Z@28211|Alphaproteobacteria	1224|Proteobacteria	E	cystathionine	metC	-	4.4.1.8	ko:K01760	ko00270,ko00450,ko01100,ko01110,ko01230,map00270,map00450,map01100,map01110,map01230	M00017	R00782,R01286,R02408,R04941	RC00056,RC00069,RC00382,RC00488,RC00710,RC01245,RC02303	ko00000,ko00001,ko00002,ko01000	-	-	-	Cys_Met_Meta_PP
wMeur1_aTRAM_RAST_-_Cysteine_desulfurase_(EC_2.8.1.7)_CDS	100901.wOo_07870	5.3e-156	557.4	COG1104@1|root,COG1104@2|Bacteria,1MU1C@1224|Proteobacteria,2TSQE@28211|Alphaproteobacteria,47F0P@766|Rickettsiales	1224|Proteobacteria	E	COG1104 Cysteine sulfinate desulfinase cysteine desulfurase and related enzymes	nifS	GO:0000096,GO:0003674,GO:0003824,GO:0005488,GO:0005515,GO:0005575,GO:0005622,GO:0005623,GO:0005634,GO:0005654,GO:0005737,GO:0005739,GO:0005759,GO:0005829,GO:0006082,GO:0006139,GO:0006163,GO:0006464,GO:0006520,GO:0006725,GO:0006732,GO:0006753,GO:0006790,GO:0006793,GO:0006796,GO:0006807,GO:0008150,GO:0008152,GO:0009058,GO:0009116,GO:0009117,GO:0009119,GO:0009141,GO:0009144,GO:0009150,GO:0009199,GO:…	2.8.1.7	ko:K04487	ko00730,ko01100,ko04122,map00730,map01100,map04122	-	R07460,R11528,R11529	RC01789,RC02313	ko00000,ko00001,ko01000,ko02048,ko03016,ko03029	-	-	-	Aminotran_5
wMeur1_aTRAM_RAST_-_Cysteine_desulfurase_(EC_2.8.1.7),_IscS_subfamily_CDS	100901.wOo_08310	1e-200	706.1	COG1104@1|root,COG1104@2|Bacteria,1MU1C@1224|Proteobacteria,2TSQE@28211|Alphaproteobacteria,47EYU@766|Rickettsiales	1224|Proteobacteria	H	Master enzyme that delivers sulfur to a number of partners involved in Fe-S cluster assembly, tRNA modification or cofactor biosynthesis. Catalyzes the removal of elemental sulfur atoms from cysteine to produce alanine. Functions as a sulfur delivery protein for Fe-S cluster synthesis onto IscU, an Fe-S scaffold assembly protein, as well as other S acceptor proteins	iscS	GO:0001522,GO:0003674,GO:0003824,GO:0004123,GO:0005488,GO:0005575,GO:0005622,GO:0005623,GO:0005737,GO:0005829,GO:0006139,GO:0006396,GO:0006399,GO:0006400,GO:0006725,GO:0006790,GO:0006807,GO:0008033,GO:0008144,GO:0008150,GO:0008152,GO:0008483,GO:0009000,GO:0009058,GO:0009451,GO:0009987,GO:0010467,GO:0016043,GO:0016070,GO:0016226,GO:0016740,GO:0016769,GO:0016782,GO:0016783,GO:0016829,GO:0016846,GO:…	2.8.1.7	ko:K04487	ko00730,ko01100,ko04122,map00730,map01100,map04122	-	R07460,R11528,R11529	RC01789,RC02313	ko00000,ko00001,ko01000,ko02048,ko03016,ko03029	-	-	iPC815.YPO2896,iYL1228.KPN_02862	Aminotran_5
wMeur1_aTRAM_RAST_-_Cysteinyl-tRNA_synthetase_(EC_6.1.1.16)_CDS	292805.Wbm0680	1.5e-196	692.2	COG0215@1|root,COG0215@2|Bacteria,1MV8H@1224|Proteobacteria,2TQQ1@28211|Alphaproteobacteria,47ETK@766|Rickettsiales	1224|Proteobacteria	J	Belongs to the class-I aminoacyl-tRNA synthetase family	cysS	GO:0000166,GO:0003674,GO:0003824,GO:0004812,GO:0004817,GO:0005488,GO:0005524,GO:0005575,GO:0005622,GO:0005623,GO:0005737,GO:0005829,GO:0006082,GO:0006139,GO:0006399,GO:0006412,GO:0006418,GO:0006423,GO:0006518,GO:0006520,GO:0006725,GO:0006807,GO:0008144,GO:0008150,GO:0008152,GO:0009058,GO:0009059,GO:0009987,GO:0010467,GO:0016070,GO:0016874,GO:0016875,GO:0017076,GO:0019538,GO:0019752,GO:0030554,GO:…	6.1.1.16	ko:K01883	ko00970,map00970	M00359,M00360	R03650	RC00055,RC00523	ko00000,ko00001,ko00002,ko01000,ko01007,ko03016	-	-	-	DALR_2,tRNA-synt_1e
wMeur1_aTRAM_RAST_-_Cytochrome_c_heme_lyase_subunit_CcmF_CDS	100901.wOo_07090	1.3e-223	782.7	COG1138@1|root,COG1138@2|Bacteria,1MUQS@1224|Proteobacteria,2TRNG@28211|Alphaproteobacteria,47EYR@766|Rickettsiales	1224|Proteobacteria	O	Cytochrome c-type biogenesis protein ccmF	ccmF	-	-	ko:K02198	-	-	-	-	ko00000,ko02000	9.B.14.1	-	-	CcmF_C,Cytochrom_C_asm
wMeur1_aTRAM_RAST_-_Cytochrome_c_oxidase_polypeptide_I_(EC_1.9.3.1)_CDS	292805.Wbm0307	6.1e-256	889.8	COG0843@1|root,COG0843@2|Bacteria,1MU7S@1224|Proteobacteria,2TQP1@28211|Alphaproteobacteria,47EY0@766|Rickettsiales	1224|Proteobacteria	C	Cytochrome c oxidase is the component of the respiratory chain that catalyzes the reduction of oxygen to water. Subunits 1- 3 form the functional core of the enzyme complex. CO I is the catalytic subunit of the enzyme. Electrons originating in cytochrome c are transferred via the copper A center of subunit 2 and heme A of subunit 1 to the bimetallic center formed by heme A3 and copper B	ctaD	GO:0005575,GO:0005623,GO:0005886,GO:0006091,GO:0006810,GO:0006811,GO:0006812,GO:0008150,GO:0008152,GO:0009060,GO:0009987,GO:0015672,GO:0015980,GO:0015988,GO:0015990,GO:0016020,GO:0022900,GO:0022904,GO:0034220,GO:0044237,GO:0044464,GO:0045333,GO:0051179,GO:0051234,GO:0055085,GO:0055114,GO:0071944,GO:0098655,GO:0098660,GO:0098662,GO:1902600	1.9.3.1	ko:K02274	ko00190,ko01100,map00190,map01100	M00155	R00081	RC00016	ko00000,ko00001,ko00002,ko01000	3.D.4.2,3.D.4.3,3.D.4.4,3.D.4.6	-	iJN746.PP_0104	COX1
wMeur1_aTRAM_RAST_-_Cytochrome_c_oxidase_polypeptide_II_(EC_1.9.3.1)_CDS	1236908.wNo_00390	7.2e-117	426.8	COG1622@1|root,COG1622@2|Bacteria,1MWHZ@1224|Proteobacteria,2TRK6@28211|Alphaproteobacteria,47EZD@766|Rickettsiales	1224|Proteobacteria	C	Subunits I and II form the functional core of the enzyme complex. Electrons originating in cytochrome c are transferred via heme a and Cu(A) to the binuclear center formed by heme a3 and Cu(B)	coxB	-	1.9.3.1	ko:K02275	ko00190,ko01100,map00190,map01100	M00155	R00081	RC00016	ko00000,ko00001,ko00002,ko01000	3.D.4.2,3.D.4.4,3.D.4.6	-	-	COX2,COX2_TM,Cytochrome_CBB3
wMeur1_aTRAM_RAST_-_Cytochrome_c_oxidase_polypeptide_III_(EC_1.9.3.1)_CDS	570417.WP1145	6e-98	364.0	COG1845@1|root,COG1845@2|Bacteria,1MUCK@1224|Proteobacteria,2TQWA@28211|Alphaproteobacteria,47F0J@766|Rickettsiales	1224|Proteobacteria	C	COG1845 Heme copper-type cytochrome quinol oxidase, subunit 3	coxC	GO:0005575,GO:0005623,GO:0005886,GO:0016020,GO:0044464,GO:0071944	1.9.3.1	ko:K02276	ko00190,ko01100,map00190,map01100	M00155	R00081	RC00016	ko00000,ko00001,ko00002,ko01000	3.D.4.4,3.D.4.6	-	-	COX3
wMeur1_aTRAM_RAST_-_Cytochrome_c-type_biogenesis_protein_CcmC,_putative_heme_lyase_for_CcmE_CDS	163164.WD_0340	5.7e-92	344.0	COG0755@1|root,COG0755@2|Bacteria,1MU61@1224|Proteobacteria,2TSW8@28211|Alphaproteobacteria,47F8T@766|Rickettsiales	1224|Proteobacteria	O	Required for the export of heme to the periplasm for the biogenesis of c-type cytochromes	ccmC	GO:0001539,GO:0002048,GO:0002049,GO:0003674,GO:0003824,GO:0004096,GO:0004601,GO:0005575,GO:0005623,GO:0005886,GO:0005887,GO:0006518,GO:0006629,GO:0006643,GO:0006664,GO:0006807,GO:0006810,GO:0006928,GO:0008150,GO:0008152,GO:0008610,GO:0009058,GO:0009237,GO:0009247,GO:0009636,GO:0009987,GO:0015886,GO:0016020,GO:0016021,GO:0016209,GO:0016491,GO:0016684,GO:0019184,GO:0019290,GO:0019748,GO:0031224,GO:…	-	ko:K02195	ko02010,map02010	M00259	-	-	ko00000,ko00001,ko00002,ko02000	3.A.1.107	-	iECDH1ME8569_1439.ECDH1ME8569_2134,iSFV_1184.SFV_2275,iSFxv_1172.SFxv_2517,iUTI89_1310.UTI89_C2477,ic_1306.c2736	Cytochrom_C_asm
wMeur1_aTRAM_RAST_-_Cytochrome_c-type_biogenesis_protein_CcmE,_heme_chaperone_CDS	100901.wOo_08030	1.6e-43	182.2	COG2332@1|root,COG2332@2|Bacteria,1RHN5@1224|Proteobacteria,2U99J@28211|Alphaproteobacteria,47FM0@766|Rickettsiales	1224|Proteobacteria	O	Heme chaperone required for the biogenesis of c-type cytochromes. Transiently binds heme delivered by CcmC and transfers the heme to apo-cytochromes in a process facilitated by CcmF and CcmH	ccmE	GO:0003674,GO:0003824,GO:0005488,GO:0005575,GO:0005623,GO:0005886,GO:0006464,GO:0006807,GO:0006810,GO:0008150,GO:0008152,GO:0009897,GO:0009986,GO:0009987,GO:0015886,GO:0016020,GO:0016043,GO:0017003,GO:0017004,GO:0017006,GO:0018063,GO:0019538,GO:0020037,GO:0022607,GO:0031224,GO:0031226,GO:0031233,GO:0031237,GO:0034622,GO:0036211,GO:0043170,GO:0043412,GO:0043933,GO:0044085,GO:0044237,GO:0044238,GO:…	-	ko:K02197	-	-	-	-	ko00000	-	-	iSSON_1240.SSON_2255	CcmE
wMeur1_aTRAM_RAST_-_Cytochrome_oxidase_biogenesis_protein_Cox11-CtaG,_copper_delivery_to_Cox1_CDS	163164.WD_0949	3e-65	254.6	COG3175@1|root,COG3175@2|Bacteria,1RDTU@1224|Proteobacteria,2U6ZT@28211|Alphaproteobacteria,47FDI@766|Rickettsiales	1224|Proteobacteria	O	Exerts its effect at some terminal stage of cytochrome c oxidase synthesis, probably by being involved in the insertion of the copper B into subunit I	ctaG	-	-	ko:K02258	ko00190,ko01100,ko04714,map00190,map01100,map04714	M00154	-	-	ko00000,ko00001,ko00002,ko03029	3.D.4.8	-	-	CtaG_Cox11
wMeur1_aTRAM_RAST_-_Cytochrome_oxidase_biogenesis_protein_Sco1/SenC/PrrC,_putative_copper_metallochaperone_CDS	100901.wOo_09330	3.2e-83	314.7	COG1999@1|root,COG1999@2|Bacteria,1RHJ8@1224|Proteobacteria,2U0Q3@28211|Alphaproteobacteria,47FK3@766|Rickettsiales	1224|Proteobacteria	S	protein SCO1 SenC PrrC, involved in biogenesis of respiratory and photosynthetic systems	senC	-	-	ko:K07152	-	-	-	-	ko00000,ko03029	-	-	-	SCO1-SenC
wMeur1_aTRAM_RAST_-_Cytochrome_oxidase_biogenesis_protein_Surf1,_facilitates_heme_A_insertion_CDS	163164.WD_1248	4.9e-71	274.2	COG3346@1|root,COG3346@2|Bacteria,1MWWG@1224|Proteobacteria,2U0N5@28211|Alphaproteobacteria,47FQ0@766|Rickettsiales	1224|Proteobacteria	S	Surf1-like protein	surF	GO:0006996,GO:0007005,GO:0008150,GO:0008535,GO:0009987,GO:0016043,GO:0017004,GO:0022607,GO:0033108,GO:0033617,GO:0034622,GO:0043933,GO:0044085,GO:0065003,GO:0071840	-	ko:K14998	-	-	-	-	ko00000,ko03029	3.D.4.8	-	-	SURF1
wMeur1_aTRAM_RAST_-_Cytosol_aminopeptidase_PepA_(EC_3.4.11.1)_CDS	163164.WD_0054	6.2e-198	696.8	COG0260@1|root,COG0260@2|Bacteria,1MUF9@1224|Proteobacteria,2TQU9@28211|Alphaproteobacteria,47F0A@766|Rickettsiales	1224|Proteobacteria	E	Presumably involved in the processing and regular turnover of intracellular proteins. Catalyzes the removal of unsubstituted N-terminal amino acids from various peptides	pepA	GO:0005575,GO:0005622,GO:0005623,GO:0005737,GO:0044424,GO:0044464	3.4.11.1	ko:K01255	ko00480,ko01100,map00480,map01100	-	R00899,R04951	RC00096,RC00141	ko00000,ko00001,ko01000,ko01002	-	-	-	Peptidase_M17,Peptidase_M17_N
wMeur1_aTRAM_RAST_-_D-alanine--D-alanine_ligase_(EC_6.3.2.4)_CDS	292805.Wbm0570	1.4e-122	446.0	COG1181@1|root,COG1181@2|Bacteria,1MUTB@1224|Proteobacteria,2TREC@28211|Alphaproteobacteria,47EXR@766|Rickettsiales	1224|Proteobacteria	F	Cell wall formation	ddl	GO:0000270,GO:0003674,GO:0003824,GO:0005575,GO:0005622,GO:0005623,GO:0005737,GO:0005829,GO:0006022,GO:0006023,GO:0006024,GO:0006807,GO:0008150,GO:0008152,GO:0008716,GO:0009058,GO:0009059,GO:0009252,GO:0009273,GO:0009987,GO:0016874,GO:0016879,GO:0016881,GO:0030203,GO:0034645,GO:0042546,GO:0043170,GO:0044036,GO:0044038,GO:0044085,GO:0044237,GO:0044249,GO:0044260,GO:0044424,GO:0044444,GO:0044464,GO:…	1.3.1.98,6.3.2.4	ko:K00075,ko:K01921	ko00473,ko00520,ko00550,ko01100,ko01502,map00473,map00520,map00550,map01100,map01502	-	R01150,R03191,R03192	RC00064,RC00141,RC02639	ko00000,ko00001,ko01000,ko01011	-	-	iECO26_1355.ECO26_0095	Dala_Dala_lig_C,Dala_Dala_lig_N
wMeur1_aTRAM_RAST_-_D-alanyl-D-alanine_carboxypeptidase_(EC_3.4.16.4)_CDS	163164.WD_0098	3.2e-166	591.3	COG1686@1|root,COG1686@2|Bacteria,1MUU7@1224|Proteobacteria,2TS1P@28211|Alphaproteobacteria,47F0C@766|Rickettsiales	1224|Proteobacteria	M	Belongs to the peptidase S11 family	dacC	-	3.4.16.4	ko:K07258	ko00550,ko01100,map00550,map01100	-	-	-	ko00000,ko00001,ko01000,ko01002,ko01011	-	-	-	PBP5_C,Peptidase_S11
wMeur1_aTRAM_RAST_-_Deoxycytidine_triphosphate_deaminase_(EC_3.5.4.13)_CDS	1236908.wNo_08980	5.4e-90	337.0	COG0717@1|root,COG0717@2|Bacteria,1MV2J@1224|Proteobacteria,2TSDM@28211|Alphaproteobacteria,47F3H@766|Rickettsiales	1224|Proteobacteria	F	Belongs to the dCTP deaminase family	dcd	GO:0003674,GO:0003824,GO:0006139,GO:0006220,GO:0006244,GO:0006253,GO:0006725,GO:0006753,GO:0006793,GO:0006796,GO:0006807,GO:0008150,GO:0008152,GO:0008829,GO:0009056,GO:0009058,GO:0009117,GO:0009141,GO:0009143,GO:0009147,GO:0009149,GO:0009166,GO:0009200,GO:0009204,GO:0009211,GO:0009213,GO:0009219,GO:0009223,GO:0009262,GO:0009264,GO:0009394,GO:0009987,GO:0016787,GO:0016810,GO:0016814,GO:0018130,GO:…	3.5.4.13	ko:K01494	ko00240,ko01100,map00240,map01100	M00053	R00568,R02325	RC00074	ko00000,ko00001,ko00002,ko01000	-	-	-	dUTPase
wMeur1_aTRAM_RAST_-_Deoxyuridine_5_-triphosphate_nucleotidohydrolase_(EC_3.6.1.23)_CDS	292805.Wbm0355	3.7e-60	237.7	COG0756@1|root,COG0756@2|Bacteria,1RA7P@1224|Proteobacteria,2U7B5@28211|Alphaproteobacteria,47FCY@766|Rickettsiales	1224|Proteobacteria	F	This enzyme is involved in nucleotide metabolism it produces dUMP, the immediate precursor of thymidine nucleotides and it decreases the intracellular concentration of dUTP so that uracil cannot be incorporated into DNA	dut	GO:0000287,GO:0003674,GO:0003824,GO:0004170,GO:0005488,GO:0006139,GO:0006220,GO:0006221,GO:0006226,GO:0006244,GO:0006725,GO:0006753,GO:0006793,GO:0006796,GO:0006807,GO:0008150,GO:0008152,GO:0009056,GO:0009058,GO:0009117,GO:0009123,GO:0009124,GO:0009129,GO:0009130,GO:0009141,GO:0009143,GO:0009147,GO:0009149,GO:0009157,GO:0009162,GO:0009165,GO:0009166,GO:0009176,GO:0009177,GO:0009200,GO:0009204,GO:…	3.6.1.23	ko:K01520	ko00240,ko00983,ko01100,map00240,map00983,map01100	M00053	R02100,R11896	RC00002	ko00000,ko00001,ko00002,ko01000,ko03400	-	-	iIT341.HP0865	dUTPase
wMeur1_aTRAM_RAST_-_Diaminohydroxyphosphoribosylaminopyrimidine_deaminase_(EC_3.5.4.26)_/_5-amino-6-(5-phosphoribosylamino)uracil_reductase_(EC_1.1.1.193)_CDS	163164.WD_0710	9.2e-153	546.6	COG0117@1|root,COG1985@1|root,COG0117@2|Bacteria,COG1985@2|Bacteria,1MUWT@1224|Proteobacteria,2TR70@28211|Alphaproteobacteria,47F6U@766|Rickettsiales	1224|Proteobacteria	H	Converts 2,5-diamino-6-(ribosylamino)-4(3h)-pyrimidinone 5'-phosphate into 5-amino-6-(ribosylamino)-2,4(1h,3h)- pyrimidinedione 5'-phosphate	ribD	GO:0000166,GO:0003674,GO:0003824,GO:0005488,GO:0006139,GO:0006725,GO:0006766,GO:0006767,GO:0006771,GO:0006807,GO:0008150,GO:0008152,GO:0008703,GO:0008835,GO:0009058,GO:0009110,GO:0009231,GO:0009451,GO:0009987,GO:0016070,GO:0016491,GO:0016614,GO:0016616,GO:0016787,GO:0016810,GO:0016814,GO:0017144,GO:0018130,GO:0019239,GO:0034641,GO:0036094,GO:0042364,GO:0042726,GO:0042727,GO:0043170,GO:0043412,GO:…	1.1.1.193,3.5.4.26	ko:K01498,ko:K11752	ko00740,ko01100,ko01110,ko02024,map00740,map01100,map01110,map02024	M00125	R03458,R03459	RC00204,RC00933	ko00000,ko00001,ko00002,ko01000	-	-	iAF987.Gmet_1624,iB21_1397.B21_00366,iECBD_1354.ECBD_3247,iECB_1328.ECB_00362,iECD_1391.ECD_00362,iECED1_1282.ECED1_0437,iECNA114_1301.ECNA114_0391,iECSF_1327.ECSF_0374,iEcolC_1368.EcolC_3219,iJN746.PP_0514,iLF82_1304.LF82_1880,iNRG857_1313.NRG857_01945,iYL1228.KPN_00366,ic_1306.c0524	RibD_C,dCMP_cyt_deam_1
wMeur1_aTRAM_RAST_-_Diaminopimelate_epimerase_(EC_5.1.1.7)_CDS	100901.wOo_09260	4.4e-109	401.0	COG0253@1|root,COG0253@2|Bacteria,1MWDH@1224|Proteobacteria,2TUF2@28211|Alphaproteobacteria,47FCQ@766|Rickettsiales	1224|Proteobacteria	E	Catalyzes the stereoinversion of LL-2,6- diaminoheptanedioate (L,L-DAP) to meso-diaminoheptanedioate (meso- DAP), a precursor of L-lysine and an essential component of the bacterial peptidoglycan	dapF	GO:0003674,GO:0003824,GO:0005575,GO:0005622,GO:0005623,GO:0005737,GO:0005829,GO:0006082,GO:0006520,GO:0006553,GO:0006807,GO:0008150,GO:0008152,GO:0008652,GO:0008837,GO:0009058,GO:0009066,GO:0009067,GO:0009085,GO:0009089,GO:0009987,GO:0016053,GO:0016853,GO:0016854,GO:0016855,GO:0019752,GO:0036361,GO:0043436,GO:0043648,GO:0044237,GO:0044238,GO:0044249,GO:0044281,GO:0044283,GO:0044424,GO:0044444,GO:…	5.1.1.7	ko:K01778	ko00300,ko01100,ko01110,ko01120,ko01130,ko01230,map00300,map01100,map01110,map01120,map01130,map01230	M00016,M00525,M00527	R02735	RC00302	ko00000,ko00001,ko00002,ko01000	-	-	-	DAP_epimerase
wMeur1_aTRAM_RAST_-_Dihydrolipoamide_acetyltransferase_component_of_pyruvate_dehydrogenase_complex_(EC_2.3.1.12)_CDS	292805.Wbm0747	6.8e-157	560.5	COG0508@1|root,COG0508@2|Bacteria,1MUGY@1224|Proteobacteria,2TRXM@28211|Alphaproteobacteria,47EYZ@766|Rickettsiales	1224|Proteobacteria	C	The pyruvate dehydrogenase complex catalyzes the overall conversion of pyruvate to acetyl-CoA and CO(2)	pdhC	-	1.2.4.1,2.3.1.12	ko:K00162,ko:K00627	ko00010,ko00020,ko00620,ko01100,ko01110,ko01120,ko01130,ko01200,ko04066,ko04922,ko05230,map00010,map00020,map00620,map01100,map01110,map01120,map01130,map01200,map04066,map04922,map05230	M00307	R00014,R00209,R01699,R02569,R03270	RC00004,RC00027,RC00627,RC02742,RC02744,RC02857,RC02882	br01601,ko00000,ko00001,ko00002,ko01000	-	-	-	2-oxoacid_dh,Biotin_lipoyl,E3_binding
wMeur1_aTRAM_RAST_-_Dihydrolipoamide_dehydrogenase_of_2-oxoglutarate_dehydrogenase_(EC_1.8.1.4)_CDS	292805.Wbm0561	1.8e-198	698.7	COG1249@1|root,COG1249@2|Bacteria,1MU2U@1224|Proteobacteria,2TRN7@28211|Alphaproteobacteria,47ET6@766|Rickettsiales	1224|Proteobacteria	C	COG1249 Pyruvate 2-oxoglutarate dehydrogenase complex, dihydrolipoamide dehydrogenase (E3) component, and related enzymes	lpdA	GO:0000166,GO:0003674,GO:0003824,GO:0004148,GO:0005488,GO:0005507,GO:0005524,GO:0005575,GO:0005576,GO:0005622,GO:0005623,GO:0005737,GO:0005739,GO:0005740,GO:0005743,GO:0005746,GO:0005747,GO:0008144,GO:0008150,GO:0008152,GO:0008270,GO:0009507,GO:0009536,GO:0010035,GO:0010038,GO:0016020,GO:0016491,GO:0016651,GO:0016667,GO:0016668,GO:0017076,GO:0019866,GO:0030554,GO:0030964,GO:0031090,GO:0031966,GO:…	1.8.1.4	ko:K00382	ko00010,ko00020,ko00260,ko00280,ko00620,ko00630,ko00640,ko01100,ko01110,ko01120,ko01130,ko01200,map00010,map00020,map00260,map00280,map00620,map00630,map00640,map01100,map01110,map01120,map01130,map01200	M00009,M00011,M00036,M00307,M00532	R00209,R01221,R01698,R03815,R07618,R08549	RC00004,RC00022,RC00583,RC02742,RC02833,RC02834	br01601,ko00000,ko00001,ko00002,ko01000,ko04147	-	-	-	Pyr_redox_2,Pyr_redox_dim
wMeur1_aTRAM_RAST_-_Dihydrolipoamide_succinyltransferase_component_(E2)_of_2-oxoglutarate_dehydrogenase_complex_(EC_2.3.1.61)_CDS	570417.WP0062	3.6e-155	554.7	COG0508@1|root,COG0508@2|Bacteria,1MUJD@1224|Proteobacteria,2TS5N@28211|Alphaproteobacteria,47EV0@766|Rickettsiales	1224|Proteobacteria	C	The 2-oxoglutarate dehydrogenase complex catalyzes the overall conversion of 2-oxoglutarate to succinyl-CoA and CO(2)	sucB	GO:0003674,GO:0003824,GO:0004149,GO:0005488,GO:0005504,GO:0005575,GO:0005622,GO:0005623,GO:0005737,GO:0005829,GO:0006082,GO:0006091,GO:0006099,GO:0006101,GO:0008150,GO:0008152,GO:0008289,GO:0009060,GO:0009987,GO:0015980,GO:0016417,GO:0016740,GO:0016746,GO:0016747,GO:0016748,GO:0016751,GO:0016999,GO:0017144,GO:0019752,GO:0031405,GO:0031406,GO:0032991,GO:0033293,GO:0036094,GO:0043167,GO:0043168,GO:…	2.3.1.61	ko:K00658	ko00020,ko00310,ko01100,ko01110,ko01120,ko01130,ko01200,map00020,map00310,map01100,map01110,map01120,map01130,map01200	M00009,M00011,M00032	R02570,R02571,R08549	RC00004,RC02727,RC02833	br01601,ko00000,ko00001,ko00002,ko01000	-	-	iAF987.Gmet_2766,iAPECO1_1312.APECO1_1352,iECED1_1282.ECED1_0696,iECOK1_1307.ECOK1_0726,iECS88_1305.ECS88_0752,iLF82_1304.LF82_2196,iNRG857_1313.NRG857_03235,iUMN146_1321.UM146_13990,iUTI89_1310.UTI89_C0722	2-oxoacid_dh,Biotin_lipoyl,E3_binding
wMeur1_aTRAM_RAST_-_Dihydroorotase_(EC_3.5.2.3)_CDS	292805.Wbm0446	2.7e-204	718.0	COG0044@1|root,COG0044@2|Bacteria,1MVXY@1224|Proteobacteria,2TSTM@28211|Alphaproteobacteria,47FX0@766|Rickettsiales	1224|Proteobacteria	F	Belongs to the metallo-dependent hydrolases superfamily. DHOase family. Class I DHOase subfamily	pyrC	-	3.5.2.2,3.5.2.3,3.5.2.5	ko:K01464,ko:K01465,ko:K01466	ko00230,ko00240,ko00410,ko00770,ko00983,ko01100,ko01120,map00230,map00240,map00410,map00770,map00983,map01100,map01120	M00046,M00051,M00546	R01993,R02269,R02425,R03055,R08227	RC00632,RC00680	ko00000,ko00001,ko00002,ko01000,ko04147	-	-	-	Amidohydro_1
wMeur1_aTRAM_RAST_-_Dihydroorotate_dehydrogenase_(EC_1.3.3.1)_CDS	163164.WD_1239	2e-154	552.0	COG0167@1|root,COG0167@2|Bacteria,1MU7C@1224|Proteobacteria,2TRF8@28211|Alphaproteobacteria,47G34@766|Rickettsiales	1224|Proteobacteria	F	Catalyzes the conversion of dihydroorotate to orotate with quinone as electron acceptor	pyrD	-	1.3.5.2	ko:K00254	ko00240,ko01100,map00240,map01100	M00051	R01868	RC00051	ko00000,ko00001,ko00002,ko01000	-	-	-	DHO_dh
wMeur1_aTRAM_RAST_-_Dioxygenases_related_to_2-nitropropane_dioxygenase_CDS	570417.WP0120	3.6e-239	833.9	COG2070@1|root,COG2070@2|Bacteria,1N52W@1224|Proteobacteria,2TV8B@28211|Alphaproteobacteria,47EXZ@766|Rickettsiales	1224|Proteobacteria	S	2-Nitropropane dioxygenase	npd	-	1.13.12.16	ko:K00459	ko00910,map00910	-	R00025	RC02541,RC02759	ko00000,ko00001,ko01000	-	-	-	NMO
wMeur1_aTRAM_RAST_-_DNA_gyrase_subunit_A_(EC_5.99.1.3)_CDS	100901.wOo_03330	0.0	1458.4	COG0188@1|root,COG0188@2|Bacteria,1MUGG@1224|Proteobacteria,2TSPQ@28211|Alphaproteobacteria,47EW0@766|Rickettsiales	1224|Proteobacteria	L	A type II topoisomerase that negatively supercoils closed circular double-stranded (ds) DNA in an ATP-dependent manner to modulate DNA topology and maintain chromosomes in an underwound state. Negative supercoiling favors strand separation, and DNA replication, transcription, recombination and repair, all of which involve strand separation. Also able to catalyze the interconversion of other topol…	gyrA	GO:0003674,GO:0003676,GO:0003677,GO:0003824,GO:0003916,GO:0003918,GO:0005488,GO:0005515,GO:0005575,GO:0005622,GO:0005623,GO:0005737,GO:0005829,GO:0006139,GO:0006259,GO:0006265,GO:0006351,GO:0006725,GO:0006807,GO:0006996,GO:0008094,GO:0008150,GO:0008152,GO:0009058,GO:0009059,GO:0009987,GO:0010467,GO:0016043,GO:0016070,GO:0016462,GO:0016787,GO:0016817,GO:0016818,GO:0016853,GO:0016887,GO:0017111,GO:…	5.99.1.3	ko:K02469	-	-	-	-	ko00000,ko01000,ko03032,ko03400	-	-	-	DNA_gyraseA_C,DNA_topoisoIV
wMeur1_aTRAM_RAST_-_DNA_gyrase_subunit_B_(EC_5.99.1.3)_CDS	100901.wOo_01100	0.0	1261.9	COG0187@1|root,COG0187@2|Bacteria,1MVKT@1224|Proteobacteria,2TRBK@28211|Alphaproteobacteria,47EU2@766|Rickettsiales	1224|Proteobacteria	L	A type II topoisomerase that negatively supercoils closed circular double-stranded (ds) DNA in an ATP-dependent manner to modulate DNA topology and maintain chromosomes in an underwound state. Negative supercoiling favors strand separation, and DNA replication, transcription, recombination and repair, all of which involve strand separation. Also able to catalyze the interconversion of other topol…	gyrB	GO:0000166,GO:0003674,GO:0003676,GO:0003677,GO:0003824,GO:0003916,GO:0003918,GO:0005488,GO:0005524,GO:0005575,GO:0005622,GO:0005623,GO:0005737,GO:0005829,GO:0006139,GO:0006259,GO:0006265,GO:0006351,GO:0006725,GO:0006807,GO:0006996,GO:0007059,GO:0008094,GO:0008144,GO:0008150,GO:0008152,GO:0009058,GO:0009059,GO:0009295,GO:0009330,GO:0009987,GO:0010467,GO:0016043,GO:0016070,GO:0016462,GO:0016787,GO:…	5.99.1.3	ko:K02470	-	-	-	-	ko00000,ko01000,ko03032,ko03400	-	-	-	DNA_gyraseB,DNA_gyraseB_C,HATPase_c,Toprim
wMeur1_aTRAM_RAST_-_DNA_ligase_(EC_6.5.1.2)_CDS	100901.wOo_06920	5.3e-268	930.2	COG0272@1|root,COG0272@2|Bacteria,1MV3R@1224|Proteobacteria,2TRHK@28211|Alphaproteobacteria,47EZY@766|Rickettsiales	1224|Proteobacteria	L	DNA ligase that catalyzes the formation of phosphodiester linkages between 5'-phosphoryl and 3'-hydroxyl groups in double-stranded DNA using NAD as a coenzyme and as the energy source for the reaction. It is essential for DNA replication and repair of damaged DNA	ligA	GO:0003674,GO:0003824,GO:0003909,GO:0003911,GO:0005575,GO:0005622,GO:0005623,GO:0005737,GO:0005829,GO:0006139,GO:0006259,GO:0006266,GO:0006281,GO:0006284,GO:0006288,GO:0006725,GO:0006807,GO:0006950,GO:0006974,GO:0008150,GO:0008152,GO:0009987,GO:0016874,GO:0016886,GO:0033554,GO:0034641,GO:0043170,GO:0044237,GO:0044238,GO:0044260,GO:0044424,GO:0044444,GO:0044464,GO:0046483,GO:0050896,GO:0051103,GO:…	6.5.1.2	ko:K01972	ko03030,ko03410,ko03420,ko03430,map03030,map03410,map03420,map03430	-	R00382	RC00005	ko00000,ko00001,ko01000,ko03032,ko03400	-	-	-	BRCT,DNA_ligase_OB,DNA_ligase_ZBD,DNA_ligase_aden,HHH_2,HHH_5
wMeur1_aTRAM_RAST_-_DNA_polymerase_I_(EC_2.7.7.7)_CDS	1236908.wNo_07860	2e-107	395.6	COG0258@1|root,COG0749@1|root,COG0258@2|Bacteria,COG0749@2|Bacteria,1MU31@1224|Proteobacteria,2TRJF@28211|Alphaproteobacteria,47F10@766|Rickettsiales	1224|Proteobacteria	L	In addition to polymerase activity, this DNA polymerase exhibits 5'-3' exonuclease activity	polA	GO:0003674,GO:0003676,GO:0003677,GO:0003824,GO:0003887,GO:0004518,GO:0004527,GO:0005488,GO:0005575,GO:0005622,GO:0005623,GO:0005737,GO:0005829,GO:0006139,GO:0006259,GO:0006260,GO:0006261,GO:0006281,GO:0006284,GO:0006725,GO:0006807,GO:0006950,GO:0006974,GO:0008150,GO:0008152,GO:0008408,GO:0008409,GO:0009058,GO:0009059,GO:0009987,GO:0016740,GO:0016772,GO:0016779,GO:0016787,GO:0016788,GO:0018130,GO:…	2.7.7.7	ko:K02335	ko00230,ko00240,ko01100,ko03030,ko03410,ko03420,ko03440,map00230,map00240,map01100,map03030,map03410,map03420,map03440	-	R00375,R00376,R00377,R00378	RC02795	ko00000,ko00001,ko01000,ko03032,ko03400	-	-	-	5_3_exonuc,5_3_exonuc_N,DNA_pol_A,DNA_pol_A_exo1
wMeur1_aTRAM_RAST_-_DNA_polymerase_III_alpha_subunit_(EC_2.7.7.7)_CDS	292805.Wbm0499	0.0	1746.5	COG0587@1|root,COG0587@2|Bacteria,1MUIF@1224|Proteobacteria,2TSCN@28211|Alphaproteobacteria,47EWP@766|Rickettsiales	1224|Proteobacteria	L	DNA polymerase III is a complex, multichain enzyme responsible for most of the replicative synthesis in bacteria. This DNA polymerase also exhibits 3' to 5' exonuclease activity. The alpha chain is the DNA polymerase (By similarity)	dnaE	GO:0003674,GO:0003824,GO:0003887,GO:0005575,GO:0005622,GO:0005623,GO:0006139,GO:0006259,GO:0006260,GO:0006725,GO:0006807,GO:0006950,GO:0006974,GO:0007154,GO:0008150,GO:0008152,GO:0009058,GO:0009059,GO:0009360,GO:0009432,GO:0009605,GO:0009987,GO:0009991,GO:0016740,GO:0016772,GO:0016779,GO:0018130,GO:0019438,GO:0031668,GO:0032991,GO:0033554,GO:0034061,GO:0034641,GO:0034645,GO:0034654,GO:0042575,GO:…	2.7.7.7	ko:K02337	ko00230,ko00240,ko01100,ko03030,ko03430,ko03440,map00230,map00240,map01100,map03030,map03430,map03440	M00260	R00375,R00376,R00377,R00378	RC02795	ko00000,ko00001,ko00002,ko01000,ko03032,ko03400	-	-	-	DNA_pol3_alpha,HHH_6,PHP,tRNA_anti-codon
wMeur1_aTRAM_RAST_-_DNA_polymerase_III_beta_subunit_(EC_2.7.7.7)_CDS	570417.WP0934	3.7e-141	508.1	COG0592@1|root,COG0592@2|Bacteria,1MVD9@1224|Proteobacteria,2TSRZ@28211|Alphaproteobacteria,47F39@766|Rickettsiales	1224|Proteobacteria	L	Confers DNA tethering and processivity to DNA polymerases and other proteins. Acts as a clamp, forming a ring around DNA (a reaction catalyzed by the clamp-loading complex) which diffuses in an ATP-independent manner freely and bidirectionally along dsDNA. Initially characterized for its ability to contact the catalytic subunit of DNA polymerase III (Pol III), a complex, multichain enzyme respons…	dnaN	-	2.7.7.7	ko:K02338	ko00230,ko00240,ko01100,ko03030,ko03430,ko03440,map00230,map00240,map01100,map03030,map03430,map03440	M00260	R00375,R00376,R00377,R00378	RC02795	ko00000,ko00001,ko00002,ko01000,ko03032,ko03400	-	-	-	DNA_pol3_beta,DNA_pol3_beta_2,DNA_pol3_beta_3
wMeur1_aTRAM_RAST_-_DNA_polymerase_III_delta_prime_subunit_(EC_2.7.7.7)_CDS	570417.WP0132	1.8e-94	352.4	COG0470@1|root,COG0470@2|Bacteria,1MY1W@1224|Proteobacteria,2TV3E@28211|Alphaproteobacteria,47FIC@766|Rickettsiales	1224|Proteobacteria	L	dna polymerase iii	holB	GO:0005575,GO:0005622,GO:0005623,GO:0006139,GO:0006259,GO:0006260,GO:0006261,GO:0006725,GO:0006807,GO:0008150,GO:0008152,GO:0009058,GO:0009059,GO:0009360,GO:0009987,GO:0032991,GO:0034641,GO:0034645,GO:0042575,GO:0043170,GO:0044237,GO:0044238,GO:0044249,GO:0044260,GO:0044424,GO:0044464,GO:0046483,GO:0061695,GO:0071704,GO:0090304,GO:1901360,GO:1901576,GO:1902494,GO:1990234	2.7.7.7	ko:K02341	ko00230,ko00240,ko01100,ko03030,ko03430,ko03440,map00230,map00240,map01100,map03030,map03430,map03440	M00260	R00375,R00376,R00377,R00378	RC02795	ko00000,ko00001,ko00002,ko01000,ko03032,ko03400	-	-	-	DNA_pol3_delta2,DNApol3-delta_C
wMeur1_aTRAM_RAST_-_DNA_polymerase_III_epsilon_subunit_(EC_2.7.7.7)_CDS	1236908.wNo_06440	3.8e-96	357.8	COG0847@1|root,COG0847@2|Bacteria,1MV8Z@1224|Proteobacteria,2TTFF@28211|Alphaproteobacteria,47FA0@766|Rickettsiales	1224|Proteobacteria	L	DNA polymerase III is a complex, multichain enzyme responsible for most of the replicative synthesis in bacteria. The epsilon subunit contain the editing function and is a proofreading 3'-5' exonuclease	dnaQ	GO:0003674,GO:0003824,GO:0004518,GO:0004527,GO:0005575,GO:0005622,GO:0005623,GO:0005737,GO:0005829,GO:0006139,GO:0006259,GO:0006260,GO:0006261,GO:0006281,GO:0006725,GO:0006807,GO:0006950,GO:0006974,GO:0008150,GO:0008152,GO:0008408,GO:0009058,GO:0009059,GO:0009360,GO:0009987,GO:0016787,GO:0016788,GO:0032991,GO:0033554,GO:0034641,GO:0034645,GO:0042575,GO:0043170,GO:0044237,GO:0044238,GO:0044249,GO:…	2.7.7.7,3.1.26.4	ko:K02342,ko:K14159	ko00230,ko00240,ko01100,ko03030,ko03430,ko03440,map00230,map00240,map01100,map03030,map03430,map03440	M00260	R00375,R00376,R00377,R00378	RC02795	ko00000,ko00001,ko00002,ko01000,ko03032,ko03400	-	-	-	RNase_T
wMeur1_aTRAM_RAST_-_DNA_polymerase_III_subunits_gamma_and_tau_(EC_2.7.7.7)_CDS	100901.wOo_07450	5.9e-192	677.2	COG2812@1|root,COG2812@2|Bacteria,1MVCK@1224|Proteobacteria,2TRPB@28211|Alphaproteobacteria,47EXT@766|Rickettsiales	1224|Proteobacteria	H	DNA polymerase III is a complex, multichain enzyme responsible for most of the replicative synthesis in bacteria. This DNA polymerase also exhibits 3' to 5' exonuclease activity	dnaX	GO:0003674,GO:0003824,GO:0005488,GO:0005515,GO:0005575,GO:0005622,GO:0005623,GO:0006139,GO:0006259,GO:0006260,GO:0006261,GO:0006725,GO:0006807,GO:0008150,GO:0008152,GO:0009058,GO:0009059,GO:0009360,GO:0009987,GO:0016462,GO:0016787,GO:0016817,GO:0016818,GO:0016887,GO:0017111,GO:0030234,GO:0030337,GO:0032991,GO:0034641,GO:0034645,GO:0042575,GO:0042802,GO:0043170,GO:0043846,GO:0044237,GO:0044238,GO:…	2.7.7.7	ko:K02343	ko00230,ko00240,ko01100,ko03030,ko03430,ko03440,map00230,map00240,map01100,map03030,map03430,map03440	M00260	R00375,R00376,R00377,R00378	RC02795	ko00000,ko00001,ko00002,ko01000,ko03032,ko03400	-	-	-	DNA_pol3_delta2,DNA_pol3_gamma3,DNA_pol3_tau_4,DNA_pol3_tau_5,DUF3646
wMeur1_aTRAM_RAST_-_DNA_primase_(EC_2.7.7.-)_CDS	1236908.wNo_09750	2.6e-223	781.6	COG0358@1|root,COG0358@2|Bacteria,1MUHC@1224|Proteobacteria,2TRU2@28211|Alphaproteobacteria,47ETE@766|Rickettsiales	1224|Proteobacteria	L	RNA polymerase that catalyzes the synthesis of short RNA molecules used as primers for DNA polymerase during DNA replication	dnaG	GO:0003674,GO:0003824,GO:0003896,GO:0003899,GO:0005488,GO:0005575,GO:0005622,GO:0005623,GO:0005737,GO:0006139,GO:0006259,GO:0006260,GO:0006261,GO:0006269,GO:0006725,GO:0006807,GO:0008150,GO:0008152,GO:0008270,GO:0009058,GO:0009059,GO:0009987,GO:0016070,GO:0016740,GO:0016772,GO:0016779,GO:0018130,GO:0019438,GO:0032774,GO:0034062,GO:0034641,GO:0034645,GO:0034654,GO:0043167,GO:0043169,GO:0043170,GO:…	-	ko:K02316	ko03030,map03030	-	-	-	ko00000,ko00001,ko01000,ko03032	-	-	-	DnaB_bind,DnaG_DnaB_bind,Toprim_2,Toprim_4,Toprim_N,zf-CHC2
wMeur1_aTRAM_RAST_-_DNA_recombination_protein_RmuC_CDS	163164.WD_0251	3.9e-182	644.4	COG1322@1|root,COG1322@2|Bacteria,1MWHV@1224|Proteobacteria,2TTX6@28211|Alphaproteobacteria,47FAJ@766|Rickettsiales	1224|Proteobacteria	S	RmuC family	rmuC	GO:0006139,GO:0006259,GO:0006310,GO:0006725,GO:0006807,GO:0008150,GO:0008152,GO:0009987,GO:0034641,GO:0043170,GO:0044237,GO:0044238,GO:0044260,GO:0046483,GO:0071704,GO:0090304,GO:1901360	-	ko:K09760	-	-	-	-	ko00000	-	-	-	RmuC
wMeur1_aTRAM_RAST_-_DNA_topoisomerase_I_(EC_5.99.1.2)_CDS	570417.WP1262	0.0	1157.5	COG0550@1|root,COG1754@1|root,COG0550@2|Bacteria,COG1754@2|Bacteria,1MUFZ@1224|Proteobacteria,2TRGN@28211|Alphaproteobacteria,47EW5@766|Rickettsiales	1224|Proteobacteria	L	Releases the supercoiling and torsional tension of DNA, which is introduced during the DNA replication and transcription, by transiently cleaving and rejoining one strand of the DNA duplex. Introduces a single-strand break via transesterification at a target site in duplex DNA. The scissile phosphodiester is attacked by the catalytic tyrosine of the enzyme, resulting in the formation of a DNA-(5'…	topA	GO:0003674,GO:0003824,GO:0003916,GO:0003917,GO:0005575,GO:0005622,GO:0005623,GO:0005737,GO:0005829,GO:0006139,GO:0006259,GO:0006265,GO:0006725,GO:0006807,GO:0006996,GO:0008150,GO:0008152,GO:0009987,GO:0016043,GO:0016853,GO:0034641,GO:0043170,GO:0044237,GO:0044238,GO:0044260,GO:0044424,GO:0044444,GO:0044464,GO:0046483,GO:0051276,GO:0071103,GO:0071704,GO:0071840,GO:0090304,GO:0140097,GO:1901360	5.99.1.2	ko:K03168	-	-	-	-	ko00000,ko01000,ko03032,ko03400	-	-	-	Topo_Zn_Ribbon,Topoisom_bac,Toprim,Toprim_C_rpt,zf-C4_Topoisom
wMeur1_aTRAM_RAST_-_DNA-directed_RNA_polymerase_alpha_subunit_(EC_2.7.7.6)_CDS	100901.wOo_10240	8.1e-162	576.6	COG0202@1|root,COG0202@2|Bacteria,1MU75@1224|Proteobacteria,2TSI0@28211|Alphaproteobacteria,47F1V@766|Rickettsiales	1224|Proteobacteria	K	DNA-dependent RNA polymerase catalyzes the transcription of DNA into RNA using the four ribonucleoside triphosphates as substrates	rpoA	GO:0003674,GO:0003824,GO:0003899,GO:0005488,GO:0005575,GO:0005622,GO:0005623,GO:0005737,GO:0005829,GO:0006139,GO:0006351,GO:0006354,GO:0006725,GO:0006807,GO:0008150,GO:0008152,GO:0008270,GO:0009058,GO:0009059,GO:0009987,GO:0010467,GO:0016070,GO:0016740,GO:0016772,GO:0016779,GO:0018130,GO:0019438,GO:0032774,GO:0034062,GO:0034641,GO:0034645,GO:0034654,GO:0043167,GO:0043169,GO:0043170,GO:0044237,GO:…	2.7.7.6	ko:K03040	ko00230,ko00240,ko01100,ko03020,map00230,map00240,map01100,map03020	M00183	R00435,R00441,R00442,R00443	RC02795	br01611,ko00000,ko00001,ko00002,ko01000,ko03021,ko03400	-	-	-	RNA_pol_A_CTD,RNA_pol_A_bac,RNA_pol_L
wMeur1_aTRAM_RAST_-_DNA-directed_RNA_polymerase_beta_subunit_(EC_2.7.7.6)_/_DNA-directed_RNA_polymerase_beta__subunit_(EC_2.7.7.6)_CDS	292805.Wbm0647	0.0	4939.8	COG0085@1|root,COG0086@1|root,COG0085@2|Bacteria,COG0086@2|Bacteria,1MU3M@1224|Proteobacteria,2TRHV@28211|Alphaproteobacteria,47ETY@766|Rickettsiales	1224|Proteobacteria	K	DNA-dependent RNA polymerase catalyzes the transcription of DNA into RNA using the four ribonucleoside triphosphates as substrates	rpoC	GO:0000428,GO:0003674,GO:0003824,GO:0003899,GO:0005575,GO:0005622,GO:0005623,GO:0005737,GO:0005829,GO:0006139,GO:0006351,GO:0006725,GO:0006807,GO:0008150,GO:0008152,GO:0009058,GO:0009059,GO:0009987,GO:0010467,GO:0016070,GO:0016740,GO:0016772,GO:0016779,GO:0018130,GO:0019438,GO:0030880,GO:0032774,GO:0032991,GO:0034062,GO:0034641,GO:0034645,GO:0034654,GO:0043170,GO:0044237,GO:0044238,GO:0044249,GO:…	2.7.7.6	ko:K03046,ko:K13797	ko00230,ko00240,ko01100,ko03020,map00230,map00240,map01100,map03020	M00183	R00435,R00441,R00442,R00443	RC02795	br01611,ko00000,ko00001,ko00002,ko01000,ko03021,ko03400	-	-	-	RNA_pol_Rpb1_1,RNA_pol_Rpb1_2,RNA_pol_Rpb1_3,RNA_pol_Rpb1_4,RNA_pol_Rpb1_5
wMeur1_aTRAM_RAST_-_DNA-directed_RNA_polymerase_omega_subunit_(EC_2.7.7.6)_CDS	292805.Wbm0387	5.6e-34	150.6	COG1758@1|root,COG1758@2|Bacteria,1N6TX@1224|Proteobacteria,2U9BQ@28211|Alphaproteobacteria,47FV2@766|Rickettsiales	1224|Proteobacteria	K	Promotes RNA polymerase assembly. Latches the N- and C- terminal regions of the beta' subunit thereby facilitating its interaction with the beta and alpha subunits	rpoZ	GO:0003674,GO:0003824,GO:0003899,GO:0005575,GO:0005622,GO:0005623,GO:0005737,GO:0005829,GO:0006139,GO:0006351,GO:0006725,GO:0006807,GO:0008150,GO:0008152,GO:0009058,GO:0009059,GO:0009987,GO:0010467,GO:0016070,GO:0016740,GO:0016772,GO:0016779,GO:0018130,GO:0019438,GO:0030880,GO:0032774,GO:0032991,GO:0034062,GO:0034641,GO:0034645,GO:0034654,GO:0043170,GO:0044237,GO:0044238,GO:0044249,GO:0044260,GO:…	2.7.7.6	ko:K03060	ko00230,ko00240,ko01100,ko03020,map00230,map00240,map01100,map03020	M00183	R00435,R00441,R00442,R00443	RC02795	br01611,ko00000,ko00001,ko00002,ko01000,ko03021,ko03400	-	-	-	RNA_pol_Rpb6
wMeur1_aTRAM_RAST_-_Endonuclease_III_(EC_4.2.99.18)_CDS	1236908.wNo_02500	1.2e-90	339.3	COG0177@1|root,COG0177@2|Bacteria,1MUYQ@1224|Proteobacteria,2TRI2@28211|Alphaproteobacteria,47F6C@766|Rickettsiales	1224|Proteobacteria	L	DNA repair enzyme that has both DNA N-glycosylase activity and AP-lyase activity. The DNA N-glycosylase activity releases various damaged pyrimidines from DNA by cleaving the N- glycosidic bond, leaving an AP (apurinic apyrimidinic) site. The AP-lyase activity cleaves the phosphodiester bond 3' to the AP site by a beta-elimination, leaving a 3'-terminal unsaturated sugar and a product with a term…	nth	-	4.2.99.18	ko:K10773	ko03410,map03410	-	-	-	ko00000,ko00001,ko01000,ko03400	-	-	-	EndIII_4Fe-2S,HhH-GPD
wMeur1_aTRAM_RAST_-_Enolase_(EC_4.2.1.11)_CDS	100901.wOo_04230	2.2e-187	661.8	COG0148@1|root,COG0148@2|Bacteria,1MU1N@1224|Proteobacteria,2TR04@28211|Alphaproteobacteria,47EY1@766|Rickettsiales	1224|Proteobacteria	F	Catalyzes the reversible conversion of 2- phosphoglycerate into phosphoenolpyruvate. It is essential for the degradation of carbohydrates via glycolysis	eno	-	4.2.1.11	ko:K01689	ko00010,ko00680,ko01100,ko01110,ko01120,ko01130,ko01200,ko01230,ko03018,ko04066,map00010,map00680,map01100,map01110,map01120,map01130,map01200,map01230,map03018,map04066	M00001,M00002,M00003,M00346,M00394	R00658	RC00349	ko00000,ko00001,ko00002,ko01000,ko03019,ko04147	-	-	-	Enolase_C,Enolase_N
wMeur1_aTRAM_RAST_-_Enoyl-[acyl-carrier-protein]_reductase_[FMN]_(EC_1.3.1.9)_CDS	570417.WP0633	3.7e-161	574.3	COG2070@1|root,COG2070@2|Bacteria,1MWPC@1224|Proteobacteria,2TQRT@28211|Alphaproteobacteria,47EX3@766|Rickettsiales	1224|Proteobacteria	S	Enoyl-(Acyl-carrier-protein) reductase II	fabK	-	1.3.1.9	ko:K02371	ko00061,ko01100,ko01212,map00061,map01100,map01212	M00083	R04429,R04724,R04955,R04958,R04961,R04966,R04969,R07765	RC00052,RC00076	ko00000,ko00001,ko00002,ko01000,ko01004	-	-	-	NMO,ThiG
wMeur1_aTRAM_RAST_-_Enoyl-[acyl-carrier-protein]_reductase_[NADH]_(EC_1.3.1.9)_CDS	163164.WD_0085	1.4e-123	449.1	COG0623@1|root,COG0623@2|Bacteria,1MV05@1224|Proteobacteria,2TSU4@28211|Alphaproteobacteria,47EXU@766|Rickettsiales	1224|Proteobacteria	I	Enoyl- acyl-carrier-protein reductase NADH	fabI	GO:0003674,GO:0003824,GO:0004312,GO:0004318,GO:0005488,GO:0005515,GO:0005575,GO:0005622,GO:0005623,GO:0005737,GO:0005829,GO:0006082,GO:0006629,GO:0006631,GO:0006633,GO:0006732,GO:0006766,GO:0006767,GO:0006768,GO:0006790,GO:0006807,GO:0008150,GO:0008152,GO:0008610,GO:0009058,GO:0009102,GO:0009108,GO:0009110,GO:0009987,GO:0016043,GO:0016053,GO:0016491,GO:0016627,GO:0016628,GO:0016740,GO:0016746,GO:…	1.3.1.10,1.3.1.9	ko:K00208	ko00061,ko00333,ko00780,ko01100,ko01130,ko01212,map00061,map00333,map00780,map01100,map01130,map01212	M00083,M00572	R01404,R04429,R04430,R04724,R04725,R04955,R04956,R04958,R04959,R04961,R04962,R04966,R04967,R04969,R04970,R07765,R10118,R10122,R11671	RC00052,RC00076,RC00120	ko00000,ko00001,ko00002,ko01000,ko01004	-	-	iECUMN_1333.ECUMN_1592	adh_short_C2
wMeur1_aTRAM_RAST_-_Excinuclease_ABC_subunit_A_CDS	570417.WP1276	0.0	1533.9	COG0178@1|root,COG0178@2|Bacteria,1MW0W@1224|Proteobacteria,2TQK9@28211|Alphaproteobacteria,47EXC@766|Rickettsiales	1224|Proteobacteria	L	The UvrABC repair system catalyzes the recognition and processing of DNA lesions. UvrA is an ATPase and a DNA-binding protein. A damage recognition complex composed of 2 UvrA and 2 UvrB subunits scans DNA for abnormalities. When the presence of a lesion has been verified by UvrB, the UvrA molecules dissociate	uvrA	GO:0003674,GO:0003676,GO:0003677,GO:0003824,GO:0004518,GO:0004519,GO:0004520,GO:0004536,GO:0005488,GO:0005515,GO:0005575,GO:0005622,GO:0005623,GO:0005737,GO:0005829,GO:0006139,GO:0006259,GO:0006281,GO:0006725,GO:0006807,GO:0006950,GO:0006974,GO:0008150,GO:0008152,GO:0009314,GO:0009380,GO:0009381,GO:0009628,GO:0009987,GO:0016462,GO:0016787,GO:0016788,GO:0016817,GO:0016818,GO:0016887,GO:0017111,GO:…	-	ko:K03701	ko03420,map03420	-	-	-	ko00000,ko00001,ko03400	-	-	-	ABC_tran
wMeur1_aTRAM_RAST_-_Excinuclease_ABC_subunit_B_CDS	570417.WP0736	1.3e-303	1048.5	COG0556@1|root,COG0556@2|Bacteria,1MUFK@1224|Proteobacteria,2TQSP@28211|Alphaproteobacteria,47F1Q@766|Rickettsiales	1224|Proteobacteria	L	damaged site, the DNA wraps around one UvrB monomer. DNA wrap is dependent on ATP binding by UvrB and probably causes local melting of the DNA helix, facilitating insertion of UvrB beta-hairpin between the DNA strands. Then UvrB probes one DNA strand for the presence of a lesion. If a lesion is found the UvrA subunits dissociate and the UvrB-DNA preincision complex is formed. This complex is subs…	uvrB	-	-	ko:K03702	ko03420,map03420	-	-	-	ko00000,ko00001,ko03400	-	-	-	Helicase_C,ResIII,UVR,UvrB
wMeur1_aTRAM_RAST_-_Excinuclease_ABC_subunit_C_CDS	292805.Wbm0372	1e-238	832.8	COG0322@1|root,COG0322@2|Bacteria,1MV38@1224|Proteobacteria,2TT32@28211|Alphaproteobacteria,47F1D@766|Rickettsiales	1224|Proteobacteria	L	The UvrABC repair system catalyzes the recognition and processing of DNA lesions. UvrC both incises the 5' and 3' sides of the lesion. The N-terminal half is responsible for the 3' incision and the C-terminal half is responsible for the 5' incision	uvrC	GO:0003674,GO:0003824,GO:0004518,GO:0004519,GO:0004520,GO:0004536,GO:0005575,GO:0005622,GO:0005623,GO:0005737,GO:0006139,GO:0006259,GO:0006281,GO:0006725,GO:0006807,GO:0006950,GO:0006974,GO:0007154,GO:0008150,GO:0008152,GO:0009314,GO:0009380,GO:0009381,GO:0009432,GO:0009605,GO:0009628,GO:0009987,GO:0009991,GO:0016787,GO:0016788,GO:0031668,GO:0032991,GO:0033554,GO:0034641,GO:0043170,GO:0044237,GO:…	-	ko:K03703	ko03420,map03420	-	-	-	ko00000,ko00001,ko03400	-	-	-	GIY-YIG,HHH,HHH_2,HHH_5,UVR,UvrC_HhH_N
wMeur1_aTRAM_RAST_-_Exodeoxyribonuclease_III_(EC_3.1.11.2)_CDS	163164.WD_1001	1.5e-106	392.5	COG0708@1|root,COG0708@2|Bacteria,1MVII@1224|Proteobacteria,2TR5J@28211|Alphaproteobacteria,47F6W@766|Rickettsiales	1224|Proteobacteria	L	Exodeoxyribonuclease III	xthA	-	3.1.11.2	ko:K01142	ko03410,map03410	-	-	-	ko00000,ko00001,ko01000,ko03400	-	-	-	Exo_endo_phos
wMeur1_aTRAM_RAST_-_exopolysaccharide_synthesis_protein_ExoD-related_protein_CDS	570417.WP0076	4.6e-83	314.3	COG3932@1|root,COG3932@2|Bacteria,1MZD5@1224|Proteobacteria,2UD5A@28211|Alphaproteobacteria	1224|Proteobacteria	S	exopolysaccharide synthesis	exoD	-	-	-	-	-	-	-	-	-	-	-	ExoD
wMeur1_aTRAM_RAST_-_Ferredoxin_CDS	1236908.wNo_10430	3.9e-60	237.3	COG1146@1|root,COG1146@2|Bacteria,1RH5I@1224|Proteobacteria,2U98K@28211|Alphaproteobacteria,47FHH@766|Rickettsiales	1224|Proteobacteria	C	Ferredoxins are iron-sulfur proteins that transfer electrons in a wide variety of metabolic reactions	fdxA	-	-	ko:K05524	-	-	-	-	ko00000	-	-	-	DUF3470,Fer4
wMeur1_aTRAM_RAST_-_Ferredoxin,_2Fe-2S_CDS	1236908.wNo_09780	1.1e-46	192.6	COG0633@1|root,COG0633@2|Bacteria,1RHDC@1224|Proteobacteria,2U97J@28211|Alphaproteobacteria,47FCR@766|Rickettsiales	1224|Proteobacteria	C	Ferredoxin	fdx	GO:0003674,GO:0003824,GO:0005488,GO:0005575,GO:0005622,GO:0005623,GO:0005737,GO:0005829,GO:0006091,GO:0006790,GO:0008150,GO:0008152,GO:0009055,GO:0009987,GO:0016043,GO:0016226,GO:0016491,GO:0022607,GO:0022900,GO:0031163,GO:0044085,GO:0044237,GO:0044424,GO:0044444,GO:0044464,GO:0048037,GO:0051186,GO:0051536,GO:0051537,GO:0051540,GO:0055114,GO:0071840	-	ko:K04755	-	-	-	-	ko00000	-	-	-	Fer2
wMeur1_aTRAM_RAST_-_FIG000557:_hypothetical_protein_co-occurring_with_RecR_CDS	1236908.wNo_05890	2.1e-44	184.9	COG0718@1|root,COG0718@2|Bacteria,1RGZD@1224|Proteobacteria,2UBQB@28211|Alphaproteobacteria,47FQK@766|Rickettsiales	1224|Proteobacteria	S	Binds to DNA and alters its conformation. May be involved in regulation of gene expression, nucleoid organization and DNA protection	ybaB	GO:0003674,GO:0003676,GO:0003677,GO:0005488,GO:0005575,GO:0005622,GO:0005623,GO:0005737,GO:0005829,GO:0044424,GO:0044444,GO:0044464,GO:0097159,GO:1901363	-	ko:K09747	-	-	-	-	ko00000	-	-	-	YbaB_DNA_bd
wMeur1_aTRAM_RAST_-_FIG000859:_hypothetical_protein_YebC_CDS	570417.WP1214	9.3e-90	336.7	COG0217@1|root,COG0217@2|Bacteria,1MW3X@1224|Proteobacteria,2TRSK@28211|Alphaproteobacteria,47ET9@766|Rickettsiales	1224|Proteobacteria	K	transcriptional regulatory protein	MA20_17930	GO:0005575,GO:0005622,GO:0005623,GO:0005737,GO:0005829,GO:0044424,GO:0044444,GO:0044464	-	-	-	-	-	-	-	-	-	-	Transcrip_reg
wMeur1_aTRAM_RAST_-_FIG005935:_membrane_protein_CDS	570417.WP0820	4.4e-108	397.5	COG0670@1|root,COG0670@2|Bacteria,1MU69@1224|Proteobacteria,2TRSF@28211|Alphaproteobacteria,47F5J@766|Rickettsiales	1224|Proteobacteria	S	Belongs to the BI1 family	ybhL	GO:0005575,GO:0005623,GO:0005886,GO:0016020,GO:0044464,GO:0071944	-	ko:K06890	-	-	-	-	ko00000	-	-	-	Bax1-I
wMeur1_aTRAM_RAST_-_FIG041266:_ATP-dependent_nuclease_subunit_B_CDS	292805.Wbm0272	3.7e-303	1047.3	COG2887@1|root,COG3893@1|root,COG2887@2|Bacteria,COG3893@2|Bacteria,1MY2G@1224|Proteobacteria,2TS74@28211|Alphaproteobacteria,47F0W@766|Rickettsiales	1224|Proteobacteria	L	PD-(D/E)XK nuclease superfamily	addB	-	3.6.4.12	ko:K16899	-	-	-	-	ko00000,ko01000,ko03400	-	-	-	PDDEXK_1
wMeur1_aTRAM_RAST_-_FIG061771:_ATP-dependent_nuclease_subunit_A_CDS	292805.Wbm0172	0.0	1351.7	COG1074@1|root,COG1074@2|Bacteria,1MUTF@1224|Proteobacteria,2TQJZ@28211|Alphaproteobacteria,47ETW@766|Rickettsiales	1224|Proteobacteria	L	ATP-dependent exoDNAse (exonuclease V) beta subunit (contains helicase and exonuclease domains)	addA	-	3.1.11.5,3.6.4.12	ko:K03582,ko:K16898	ko03440,map03440	-	-	-	ko00000,ko00001,ko01000,ko03400	-	-	-	PDDEXK_1,UvrD-helicase,UvrD_C
wMeur1_aTRAM_RAST_-_FIG00385055:_hypothetical_protein_CDS	100901.wOo_04990	4.7e-134	484.2	COG0679@1|root,COG0679@2|Bacteria,1RDRQ@1224|Proteobacteria,2U92D@28211|Alphaproteobacteria,47FA8@766|Rickettsiales	1224|Proteobacteria	S	Auxin Efflux Carrier	-	-	-	ko:K07088	-	-	-	-	ko00000	-	-	-	Mem_trans,SBF
wMeur1_aTRAM_RAST_-_FIG01207727:_hypothetical_protein_CDS	292805.Wbm0386	6e-19	99.8	COG5606@1|root,COG5606@2|Bacteria,1N7ZQ@1224|Proteobacteria,2UJGA@28211|Alphaproteobacteria	1224|Proteobacteria	S	Helix-turn-helix domain	-	-	-	-	-	-	-	-	-	-	-	-	HTH_37
wMeur1_aTRAM_RAST_-_FIG01208044:_hypothetical_protein_CDS	163164.WD_0745	5.6e-144	518.5	COG3064@1|root,COG3064@2|Bacteria,1QW24@1224|Proteobacteria,2TWYU@28211|Alphaproteobacteria,47GT5@766|Rickettsiales	1224|Proteobacteria	M	Membrane	-	-	-	-	-	-	-	-	-	-	-	-	Porin_4
wMeur1_aTRAM_RAST_-_FIG01208433:_hypothetical_protein_CDS	163164.WD_1011	4.9e-263	914.1	COG3164@1|root,COG3164@2|Bacteria,1QW23@1224|Proteobacteria,2TWM9@28211|Alphaproteobacteria,47GT3@766|Rickettsiales	1224|Proteobacteria	S	AsmA-like C-terminal region	-	-	-	-	-	-	-	-	-	-	-	-	AsmA_2
wMeur1_aTRAM_RAST_-_FIG01208493:_hypothetical_protein_CDS	163164.WD_1065	1.3e-59	235.7	COG5342@1|root,COG5342@2|Bacteria,1PVT7@1224|Proteobacteria,2VA6G@28211|Alphaproteobacteria,47GKP@766|Rickettsiales	1224|Proteobacteria	S	invasion associated locus B	-	-	-	-	-	-	-	-	-	-	-	-	-
wMeur1_aTRAM_RAST_-_Folate-dependent_protein_for_Fe/S_cluster_synthesis/repair_in_oxidative_stress_CDS	292805.Wbm0348	3.4e-101	374.8	COG0354@1|root,COG0354@2|Bacteria,1N852@1224|Proteobacteria,2TR8J@28211|Alphaproteobacteria,47FJD@766|Rickettsiales	1224|Proteobacteria	S	Belongs to the GcvT family	ygfZ	GO:0003674,GO:0005488,GO:0005542,GO:0005575,GO:0005622,GO:0005623,GO:0005737,GO:0005829,GO:0006790,GO:0008144,GO:0008150,GO:0008152,GO:0009987,GO:0016043,GO:0016226,GO:0019842,GO:0022607,GO:0031163,GO:0031406,GO:0033218,GO:0036094,GO:0043167,GO:0043168,GO:0043177,GO:0044085,GO:0044237,GO:0044424,GO:0044444,GO:0044464,GO:0051186,GO:0071840,GO:0072341,GO:0097159,GO:1901363	-	ko:K06980,ko:K22073	-	-	-	-	ko00000,ko01000,ko03016,ko03029	-	-	-	GCV_T,GCV_T_C
wMeur1_aTRAM_RAST_-_Forms_the_bulk_of_type_IV_secretion_complex_that_spans_outer_membrane_and_periplasm_(VirB9)_CDS	292805.Wbm0591	6.4e-116	423.7	COG3504@1|root,COG3504@2|Bacteria,1MVEF@1224|Proteobacteria,2U90J@28211|Alphaproteobacteria,47F7Y@766|Rickettsiales	1224|Proteobacteria	U	Type IV secretory pathway, VirB9 components	trbG	-	-	ko:K03204,ko:K20532	ko02024,ko03070,map02024,map03070	M00333	-	-	ko00000,ko00001,ko00002,ko02044	3.A.7,3.A.7.4	-	-	CagX
wMeur1_aTRAM_RAST_-_Fructose-1,6-bisphosphatase,_GlpX_type_(EC_3.1.3.11)_CDS	163164.WD_0687	1.2e-126	459.5	COG1494@1|root,COG1494@2|Bacteria,1MUB1@1224|Proteobacteria,2TSPE@28211|Alphaproteobacteria,47F3S@766|Rickettsiales	1224|Proteobacteria	G	fructose-1,6-bisphosphatase	glpX	-	3.1.3.11,3.1.3.37	ko:K02446,ko:K11532	ko00010,ko00030,ko00051,ko00680,ko00710,ko01100,ko01110,ko01120,ko01130,ko01200,map00010,map00030,map00051,map00680,map00710,map01100,map01110,map01120,map01130,map01200	M00003,M00165,M00167	R00762,R01845,R04780	RC00017	ko00000,ko00001,ko00002,ko01000	-	-	-	FBPase_glpX
wMeur1_aTRAM_RAST_-_Fructose-bisphosphate_aldolase_class_I_(EC_4.1.2.13)_CDS	292805.Wbm0097	2.1e-136	491.9	COG1830@1|root,COG1830@2|Bacteria,1MW9N@1224|Proteobacteria,2TSQD@28211|Alphaproteobacteria,47EZ5@766|Rickettsiales	1224|Proteobacteria	G	fructose-bisphosphate aldolase	fbaB	GO:0003674,GO:0003824,GO:0004332,GO:0005488,GO:0005515,GO:0005575,GO:0005622,GO:0005623,GO:0005737,GO:0005829,GO:0016829,GO:0016830,GO:0016832,GO:0042802,GO:0044424,GO:0044444,GO:0044464	4.1.2.13	ko:K11645	ko00010,ko00030,ko00051,ko00680,ko00710,ko01100,ko01110,ko01120,ko01130,ko01200,ko01230,map00010,map00030,map00051,map00680,map00710,map01100,map01110,map01120,map01130,map01200,map01230	M00001,M00003	R01068,R01070,R01829,R02568	RC00438,RC00439,RC00603,RC00604	ko00000,ko00001,ko00002,ko01000	-	-	iETEC_1333.ETEC_2236,iSBO_1134.SBO_0918,iUMNK88_1353.UMNK88_2640	DeoC
wMeur1_aTRAM_RAST_-_Fumarate_hydratase_class_II_(EC_4.2.1.2)_CDS	292805.Wbm0504	5.7e-213	746.9	COG0114@1|root,COG0114@2|Bacteria,1MUQI@1224|Proteobacteria,2TQM7@28211|Alphaproteobacteria,47EZ7@766|Rickettsiales	1224|Proteobacteria	C	Involved in the TCA cycle. Catalyzes the stereospecific interconversion of fumarate to L-malate	fumC	GO:0003674,GO:0003824,GO:0004333,GO:0006082,GO:0006091,GO:0006099,GO:0006101,GO:0006106,GO:0006108,GO:0008150,GO:0008152,GO:0009060,GO:0009987,GO:0015980,GO:0016829,GO:0016835,GO:0016836,GO:0016999,GO:0017144,GO:0019752,GO:0043436,GO:0043648,GO:0044237,GO:0044238,GO:0044281,GO:0045333,GO:0055114,GO:0071704,GO:0072350	4.2.1.2,4.3.1.1	ko:K01679,ko:K01744	ko00020,ko00250,ko00620,ko00720,ko01100,ko01110,ko01120,ko01130,ko01200,ko04934,ko05200,ko05211,map00020,map00250,map00620,map00720,map01100,map01110,map01120,map01130,map01200,map04934,map05200,map05211	M00009,M00011,M00173,M00376	R00490,R01082	RC00316,RC00443,RC02799	ko00000,ko00001,ko00002,ko01000	-	-	-	FumaraseC_C,Lyase_1
wMeur1_aTRAM_RAST_-_Glutamate_synthase_[NADPH]_small_chain_(EC_1.4.1.13)_CDS	1236908.wNo_07580	0.0	1391.7	COG0493@1|root,COG0543@1|root,COG0493@2|Bacteria,COG0543@2|Bacteria,1QVTW@1224|Proteobacteria,2TWJK@28211|Alphaproteobacteria,47EUW@766|Rickettsiales	1224|Proteobacteria	CEH	COG0493 NADPH-dependent glutamate synthase beta chain and related oxidoreductases	gltD	-	-	-	-	-	-	-	-	-	-	-	Pyr_redox_2
wMeur1_aTRAM_RAST_-_Glutamyl-tRNA_synthetase_(EC_6.1.1.17)_CDS	292805.Wbm0453	8.7e-193	679.9	COG0008@1|root,COG0008@2|Bacteria,1MUCR@1224|Proteobacteria,2TRSU@28211|Alphaproteobacteria,47F20@766|Rickettsiales	1224|Proteobacteria	J	Catalyzes the attachment of glutamate to tRNA(Glu) in a two-step reaction glutamate is first activated by ATP to form Glu-AMP and then transferred to the acceptor end of tRNA(Glu)	gltX	GO:0003674,GO:0003824,GO:0004812,GO:0004818,GO:0005488,GO:0005575,GO:0005622,GO:0005623,GO:0005737,GO:0005829,GO:0006082,GO:0006139,GO:0006399,GO:0006412,GO:0006418,GO:0006424,GO:0006518,GO:0006520,GO:0006725,GO:0006807,GO:0008150,GO:0008152,GO:0008270,GO:0009058,GO:0009059,GO:0009987,GO:0010467,GO:0016070,GO:0016874,GO:0016875,GO:0019538,GO:0019752,GO:0034641,GO:0034645,GO:0034660,GO:0043038,GO:…	6.1.1.17,6.1.1.24	ko:K01885,ko:K09698	ko00860,ko00970,ko01100,ko01110,ko01120,map00860,map00970,map01100,map01110,map01120	M00121,M00359,M00360	R03651,R05578	RC00055,RC00523	ko00000,ko00001,ko00002,ko01000,ko01007,ko02048,ko03016	-	-	iEC042_1314.EC042_2616,iIT341.HP0476	tRNA-synt_1c
wMeur1_aTRAM_RAST_-_Glutamyl-tRNA(Gln)_synthetase_(EC_6.1.1.24)_CDS	292805.Wbm0445	7e-192	676.8	COG0008@1|root,COG0008@2|Bacteria,1MUCR@1224|Proteobacteria,2TRCI@28211|Alphaproteobacteria,47F2V@766|Rickettsiales	1224|Proteobacteria	J	Catalyzes the attachment of glutamate to tRNA(Glu) in a two-step reaction glutamate is first activated by ATP to form Glu-AMP and then transferred to the acceptor end of tRNA(Glu)	gltX1	-	6.1.1.17	ko:K01885	ko00860,ko00970,ko01100,ko01110,ko01120,map00860,map00970,map01100,map01110,map01120	M00121,M00359,M00360	R05578	RC00055,RC00523	ko00000,ko00001,ko00002,ko01000,ko01007,ko02048,ko03016	-	-	-	tRNA-synt_1c
wMeur1_aTRAM_RAST_-_Glutaredoxin_3_(Grx2)_CDS	292805.Wbm0415	1.9e-41	175.3	COG0695@1|root,COG0695@2|Bacteria,1N72P@1224|Proteobacteria,2UFM1@28211|Alphaproteobacteria,47FKH@766|Rickettsiales	1224|Proteobacteria	O	Has a glutathione-disulfide oxidoreductase activity in the presence of NADPH and glutathione reductase. Reduces low molecular weight disulfides and proteins	grxC	GO:0003674,GO:0003824,GO:0005488,GO:0005575,GO:0005622,GO:0005623,GO:0005737,GO:0005829,GO:0008150,GO:0008152,GO:0015035,GO:0015036,GO:0016491,GO:0016667,GO:0033218,GO:0042277,GO:0043167,GO:0043168,GO:0043295,GO:0044424,GO:0044444,GO:0044464,GO:0048037,GO:0055114,GO:0072341,GO:1900750,GO:1901681	-	ko:K03676	-	-	-	-	ko00000,ko03110	-	-	-	Glutaredoxin
wMeur1_aTRAM_RAST_-_Glutathione-regulated_potassium-efflux_system_protein_KefKL_CDS	100901.wOo_03400	3.9e-272	943.7	COG0475@1|root,COG1226@1|root,COG0475@2|Bacteria,COG1226@2|Bacteria,1MV34@1224|Proteobacteria,2TRC5@28211|Alphaproteobacteria,47EWQ@766|Rickettsiales	1224|Proteobacteria	P	Belongs to the monovalent cation proton antiporter 2 (CPA2) transporter (TC 2.A.37) family	kefB	GO:0003674,GO:0005215,GO:0005488,GO:0005515,GO:0005575,GO:0005623,GO:0005886,GO:0005887,GO:0006810,GO:0006811,GO:0006812,GO:0006813,GO:0006885,GO:0008150,GO:0008324,GO:0009636,GO:0009987,GO:0010033,GO:0015075,GO:0015077,GO:0015079,GO:0015291,GO:0015318,GO:0015503,GO:0015643,GO:0015672,GO:0016020,GO:0016021,GO:0019899,GO:0022804,GO:0022857,GO:0022890,GO:0030001,GO:0031224,GO:0031226,GO:0034220,GO:…	-	ko:K03455,ko:K11745,ko:K11747	-	-	-	-	ko00000,ko02000	2.A.37,2.A.37.1.1,2.A.37.1.2	-	iB21_1397.B21_03153,iEC55989_1330.EC55989_3754,iECBD_1354.ECBD_0398,iECB_1328.ECB_03201,iECD_1391.ECD_03201,iECO26_1355.ECO26_4439,iECOK1_1307.ECOK1_0046,iECS88_1305.ECS88_0050,iECSE_1348.ECSE_3612,iECW_1372.ECW_m3606,iEKO11_1354.EKO11_0394,iEcHS_1320.EcHS_A3547,iSFV_1184.SFV_3356,iSSON_1240.SSON_3481,iUMN146_1321.UM146_23015,iUTI89_1310.UTI89_C0053,iWFL_1372.ECW_m3606,iYL1228.KPN_03736	Na_H_Exchanger,TrkA_N
wMeur1_aTRAM_RAST_-_Glycerol-3-phosphate_dehydrogenase_[NAD(P)+]_(EC_1.1.1.94)_CDS	292805.Wbm0597	1.7e-126	459.1	COG0240@1|root,COG0240@2|Bacteria,1MUU3@1224|Proteobacteria,2TT75@28211|Alphaproteobacteria,47F7N@766|Rickettsiales	1224|Proteobacteria	I	Glycerol-3-phosphate dehydrogenase	gpsA	GO:0003674,GO:0003824,GO:0006072,GO:0006629,GO:0006644,GO:0006793,GO:0006796,GO:0008150,GO:0008152,GO:0008610,GO:0008654,GO:0009058,GO:0009987,GO:0016491,GO:0016614,GO:0016616,GO:0019637,GO:0044237,GO:0044238,GO:0044249,GO:0044255,GO:0047952,GO:0052646,GO:0055114,GO:0071704,GO:0090407,GO:1901135,GO:1901576	1.1.1.94	ko:K00057	ko00564,ko01110,map00564,map01110	-	R00842,R00844	RC00029	ko00000,ko00001,ko01000	-	-	-	NAD_Gly3P_dh_C,NAD_Gly3P_dh_N
wMeur1_aTRAM_RAST_-_Glycyl-tRNA_synthetase_alpha_chain_(EC_6.1.1.14)_CDS	163164.WD_0156	1.3e-132	479.2	COG0752@1|root,COG0752@2|Bacteria,1MVCJ@1224|Proteobacteria,2TS2N@28211|Alphaproteobacteria,47EVV@766|Rickettsiales	1224|Proteobacteria	J	glycyl-tRNA synthetase, alpha subunit	glyQ	GO:0005575,GO:0005622,GO:0005623,GO:0005737,GO:0005829,GO:0044424,GO:0044444,GO:0044464	6.1.1.14	ko:K01878	ko00970,map00970	M00360	R03654	RC00055,RC00523	ko00000,ko00001,ko00002,ko01000,ko01007,ko03016	-	-	iAF1260.b3560,iAF987.Gmet_2942,iJO1366.b3560,iPC815.YPO4072,iY75_1357.Y75_RS19360	tRNA-synt_2e
wMeur1_aTRAM_RAST_-_Glycyl-tRNA_synthetase_beta_chain_(EC_6.1.1.14)_CDS	292805.Wbm0371	3e-263	914.4	COG0751@1|root,COG0751@2|Bacteria,1MV2F@1224|Proteobacteria,2TQKJ@28211|Alphaproteobacteria,47F1H@766|Rickettsiales	1224|Proteobacteria	J	Glycyl-tRNA synthetase beta subunit	glyS	GO:0003674,GO:0003824,GO:0004812,GO:0004820,GO:0005575,GO:0005622,GO:0005623,GO:0005737,GO:0005829,GO:0006082,GO:0006139,GO:0006399,GO:0006412,GO:0006418,GO:0006426,GO:0006518,GO:0006520,GO:0006725,GO:0006807,GO:0008150,GO:0008152,GO:0009058,GO:0009059,GO:0009987,GO:0010467,GO:0016070,GO:0016874,GO:0016875,GO:0019538,GO:0019752,GO:0034641,GO:0034645,GO:0034660,GO:0043038,GO:0043039,GO:0043043,GO:…	6.1.1.14	ko:K01879	ko00970,map00970	M00360	R03654	RC00055,RC00523	ko00000,ko00001,ko00002,ko01000,ko01007,ko03016	-	-	iAPECO1_1312.APECO1_2891,iE2348C_1286.E2348C_3810,iECABU_c1320.ECABU_c40010,iECED1_1282.ECED1_4242,iECH74115_1262.ECH74115_4934,iECNA114_1301.ECNA114_3710,iECOK1_1307.ECOK1_4005,iECP_1309.ECP_3661,iECS88_1305.ECS88_3976,iECSF_1327.ECSF_3393,iECSP_1301.ECSP_4554,iECs_1301.ECs4442,iG2583_1286.G2583_4300,iUMN146_1321.UM146_17960,iUTI89_1310.UTI89_C4099,ic_1306.c4378	DALR_1,tRNA_synt_2f
wMeur1_aTRAM_RAST_-_GMP_synthase_[glutamine-hydrolyzing]_(EC_6.3.5.2)_CDS	1236908.wNo_01580	7.6e-230	803.1	COG0518@1|root,COG0519@1|root,COG0518@2|Bacteria,COG0519@2|Bacteria,1MU2A@1224|Proteobacteria,2TRN0@28211|Alphaproteobacteria,47FW6@766|Rickettsiales	1224|Proteobacteria	F	Catalyzes the synthesis of GMP from XMP	guaA	GO:0003674,GO:0003824,GO:0003921,GO:0003922,GO:0006139,GO:0006163,GO:0006164,GO:0006177,GO:0006725,GO:0006753,GO:0006793,GO:0006796,GO:0006807,GO:0008150,GO:0008152,GO:0009058,GO:0009116,GO:0009117,GO:0009119,GO:0009123,GO:0009124,GO:0009126,GO:0009127,GO:0009150,GO:0009152,GO:0009156,GO:0009161,GO:0009163,GO:0009165,GO:0009167,GO:0009168,GO:0009259,GO:0009260,GO:0009987,GO:0016874,GO:0016879,GO:…	2.3.1.128,6.3.5.2	ko:K01951,ko:K03790	ko00230,ko00983,ko01100,map00230,map00983,map01100	M00050	R01230,R01231,R08244	RC00010,RC00204	ko00000,ko00001,ko00002,ko01000,ko01002,ko03009	-	-	-	GATase,GMP_synt_C,NAD_synthase
wMeur1_aTRAM_RAST_-_GTP-binding_and_nucleic_acid-binding_protein_YchF_CDS	163164.WD_0442	3.8e-156	557.8	COG0012@1|root,COG0012@2|Bacteria,1MVM4@1224|Proteobacteria,2TRAD@28211|Alphaproteobacteria,47F15@766|Rickettsiales	1224|Proteobacteria	J	ATPase that binds to both the 70S ribosome and the 50S ribosomal subunit in a nucleotide-independent manner	ychF	GO:0003674,GO:0003824,GO:0004857,GO:0005488,GO:0005575,GO:0005622,GO:0005623,GO:0005737,GO:0006950,GO:0006979,GO:0008150,GO:0016462,GO:0016787,GO:0016817,GO:0016818,GO:0016887,GO:0017111,GO:0030234,GO:0043021,GO:0043022,GO:0043023,GO:0043086,GO:0044092,GO:0044424,GO:0044464,GO:0044877,GO:0050790,GO:0050896,GO:0065007,GO:0065009,GO:0098772	-	ko:K06942	-	-	-	-	ko00000,ko03009	-	-	-	MMR_HSR1,YchF-GTPase_C
wMeur1_aTRAM_RAST_-_GTP-binding_protein_EngA_CDS	292805.Wbm0586	3.9e-177	627.9	COG1160@1|root,COG1160@2|Bacteria,1MU9S@1224|Proteobacteria,2TT38@28211|Alphaproteobacteria,47ETV@766|Rickettsiales	1224|Proteobacteria	S	GTPase that plays an essential role in the late steps of ribosome biogenesis	der	GO:0000027,GO:0000166,GO:0001882,GO:0001883,GO:0003674,GO:0003824,GO:0003924,GO:0005488,GO:0005515,GO:0005525,GO:0005575,GO:0005622,GO:0005623,GO:0005737,GO:0005829,GO:0006996,GO:0008150,GO:0009987,GO:0016043,GO:0016462,GO:0016787,GO:0016817,GO:0016818,GO:0017076,GO:0017111,GO:0019001,GO:0022607,GO:0022613,GO:0022618,GO:0032549,GO:0032550,GO:0032553,GO:0032555,GO:0032561,GO:0032794,GO:0034622,GO:…	-	ko:K03977	-	-	-	-	ko00000,ko03009	-	-	-	KH_dom-like,MMR_HSR1
wMeur1_aTRAM_RAST_-_GTP-binding_protein_Era_CDS	163164.WD_0743	2.3e-111	408.7	COG1159@1|root,COG1159@2|Bacteria,1MUKT@1224|Proteobacteria,2TSHM@28211|Alphaproteobacteria,47F6T@766|Rickettsiales	1224|Proteobacteria	S	An essential GTPase that binds both GDP and GTP, with rapid nucleotide exchange. Plays a role in 16S rRNA processing and 30S ribosomal subunit biogenesis and possibly also in cell cycle regulation and energy metabolism	era	GO:0000166,GO:0001882,GO:0001883,GO:0003674,GO:0003676,GO:0003723,GO:0003824,GO:0003924,GO:0005488,GO:0005525,GO:0005575,GO:0005622,GO:0005623,GO:0005737,GO:0005829,GO:0005886,GO:0006464,GO:0006468,GO:0006793,GO:0006796,GO:0006807,GO:0008150,GO:0008152,GO:0009898,GO:0009987,GO:0016020,GO:0016310,GO:0016462,GO:0016787,GO:0016817,GO:0016818,GO:0017076,GO:0017111,GO:0019001,GO:0019538,GO:0019843,GO:…	-	ko:K03595	-	-	-	-	ko00000,ko03009,ko03029	-	-	-	KH_2,MMR_HSR1
wMeur1_aTRAM_RAST_-_GTP-binding_protein_Obg_CDS	163164.WD_0493	9.3e-133	479.9	COG0536@1|root,COG0536@2|Bacteria,1MUGZ@1224|Proteobacteria,2TR5I@28211|Alphaproteobacteria,47F1I@766|Rickettsiales	1224|Proteobacteria	S	An essential GTPase which binds GTP, GDP and possibly (p)ppGpp with moderate affinity, with high nucleotide exchange rates and a fairly low GTP hydrolysis rate. Plays a role in control of the cell cycle, stress response, ribosome biogenesis and in those bacteria that undergo differentiation, in morphogenesis control	obg	GO:0000166,GO:0001882,GO:0001883,GO:0003674,GO:0003824,GO:0003924,GO:0005488,GO:0005525,GO:0005575,GO:0005622,GO:0005623,GO:0005737,GO:0005829,GO:0006996,GO:0007059,GO:0008150,GO:0009987,GO:0016043,GO:0016462,GO:0016787,GO:0016817,GO:0016818,GO:0017076,GO:0017111,GO:0019001,GO:0019003,GO:0022607,GO:0022611,GO:0022613,GO:0022618,GO:0032502,GO:0032549,GO:0032550,GO:0032553,GO:0032555,GO:0032561,GO:…	-	ko:K03979	-	-	-	-	ko00000,ko01000,ko03009	-	-	-	GTP1_OBG,MMR_HSR1
wMeur1_aTRAM_RAST_-_GTP-binding_protein_TypA/BipA_CDS	570417.WP0165	2.7e-287	994.2	COG1217@1|root,COG1217@2|Bacteria,1MV5Q@1224|Proteobacteria,2TR63@28211|Alphaproteobacteria,47EUE@766|Rickettsiales	1224|Proteobacteria	T	GTP-binding protein TypA	typA	GO:0000027,GO:0005575,GO:0005622,GO:0005623,GO:0005737,GO:0005829,GO:0006950,GO:0006996,GO:0008150,GO:0009266,GO:0009408,GO:0009409,GO:0009628,GO:0009987,GO:0016043,GO:0022607,GO:0022613,GO:0022618,GO:0034622,GO:0042254,GO:0042255,GO:0042273,GO:0043933,GO:0044085,GO:0044424,GO:0044444,GO:0044464,GO:0050896,GO:0065003,GO:0070925,GO:0071826,GO:0071840	-	ko:K06207	-	-	-	-	ko00000	-	-	-	EFG_C,GTP_EFTU,GTP_EFTU_D2
wMeur1_aTRAM_RAST_-_GTPase_and_tRNA-U34_5-formylation_enzyme_TrmE_CDS	292805.Wbm0032	2.4e-192	678.3	COG0486@1|root,COG0486@2|Bacteria,1MUCQ@1224|Proteobacteria,2TQZW@28211|Alphaproteobacteria,47EX9@766|Rickettsiales	1224|Proteobacteria	J	Exhibits a very high intrinsic GTPase hydrolysis rate. Involved in the addition of a carboxymethylaminomethyl (cmnm) group at the wobble position (U34) of certain tRNAs, forming tRNA- cmnm(5)s(2)U34	mnmE	GO:0000166,GO:0001510,GO:0001882,GO:0001883,GO:0002097,GO:0002098,GO:0003674,GO:0003824,GO:0003924,GO:0005488,GO:0005515,GO:0005525,GO:0005575,GO:0005622,GO:0005623,GO:0005737,GO:0005829,GO:0005886,GO:0006139,GO:0006396,GO:0006399,GO:0006400,GO:0006457,GO:0006725,GO:0006807,GO:0008033,GO:0008150,GO:0008152,GO:0009268,GO:0009451,GO:0009628,GO:0009636,GO:0009987,GO:0010467,GO:0016020,GO:0016070,GO:…	-	ko:K03650	-	-	R08701	RC00053,RC00209,RC00870	ko00000,ko01000,ko03016	-	-	-	MMR_HSR1,MnmE_helical,TrmE_N
wMeur1_aTRAM_RAST_-_Guanylate_kinase_(EC_2.7.4.8)_CDS	292805.Wbm0580	2.2e-73	282.0	COG0194@1|root,COG0194@2|Bacteria,1MW92@1224|Proteobacteria,2TSCQ@28211|Alphaproteobacteria,47FFC@766|Rickettsiales	1224|Proteobacteria	F	Essential for recycling GMP and indirectly, cGMP	gmk	GO:0003674,GO:0003824,GO:0004385,GO:0005488,GO:0005515,GO:0005575,GO:0005622,GO:0005623,GO:0005737,GO:0005829,GO:0006139,GO:0006163,GO:0006725,GO:0006753,GO:0006793,GO:0006796,GO:0006807,GO:0008150,GO:0008152,GO:0009058,GO:0009116,GO:0009117,GO:0009119,GO:0009123,GO:0009126,GO:0009132,GO:0009135,GO:0009150,GO:0009161,GO:0009165,GO:0009167,GO:0009179,GO:0009185,GO:0009259,GO:0009987,GO:0015949,GO:…	2.7.4.8	ko:K00942	ko00230,ko01100,map00230,map01100	M00050	R00332,R02090	RC00002	ko00000,ko00001,ko00002,ko01000	-	-	iAPECO1_1312.APECO1_2813,iIT341.HP0321,iPC815.YPO0040,iSBO_1134.SBO_3729,iSFV_1184.SFV_3881,iSFxv_1172.SFxv_4016,iUTI89_1310.UTI89_C4193	Guanylate_kin
wMeur1_aTRAM_RAST_-_Heat_shock_protein_60_family_chaperone_GroEL_CDS	163164.WD_0307	3.4e-273	947.2	COG0459@1|root,COG0459@2|Bacteria,1MURR@1224|Proteobacteria,2TS07@28211|Alphaproteobacteria,47EV8@766|Rickettsiales	1224|Proteobacteria	O	Prevents misfolding and promotes the refolding and proper assembly of unfolded polypeptides generated under stress conditions	groL	GO:0000166,GO:0000287,GO:0003674,GO:0003824,GO:0005488,GO:0005515,GO:0005524,GO:0005575,GO:0005622,GO:0005623,GO:0005737,GO:0005829,GO:0006457,GO:0006458,GO:0006950,GO:0008144,GO:0008150,GO:0009266,GO:0009314,GO:0009408,GO:0009628,GO:0009987,GO:0016032,GO:0016462,GO:0016465,GO:0016787,GO:0016817,GO:0016818,GO:0016887,GO:0017076,GO:0017111,GO:0019058,GO:0019068,GO:0030554,GO:0032553,GO:0032555,GO:…	-	ko:K04077	ko03018,ko04212,ko04940,ko05134,ko05152,map03018,map04212,map04940,map05134,map05152	-	-	-	ko00000,ko00001,ko03019,ko03029,ko03110,ko04147	-	-	-	Cpn60_TCP1
wMeur1_aTRAM_RAST_-_Heat_shock_protein_60_family_co-chaperone_GroES_CDS	100901.wOo_06180	1.2e-40	172.2	COG0234@1|root,COG0234@2|Bacteria,1MZ2X@1224|Proteobacteria,2U9AQ@28211|Alphaproteobacteria,47FG0@766|Rickettsiales	1224|Proteobacteria	O	Binds to Cpn60 in the presence of Mg-ATP and suppresses the ATPase activity of the latter	groS	GO:0003674,GO:0005488,GO:0005515,GO:0005575,GO:0005622,GO:0005623,GO:0005737,GO:0005829,GO:0006457,GO:0006458,GO:0006950,GO:0006986,GO:0008150,GO:0009266,GO:0009408,GO:0009628,GO:0009987,GO:0010033,GO:0016032,GO:0016465,GO:0019058,GO:0019068,GO:0032991,GO:0035966,GO:0042221,GO:0042802,GO:0043167,GO:0043169,GO:0044403,GO:0044419,GO:0044424,GO:0044444,GO:0044445,GO:0044464,GO:0046872,GO:0050896,GO:…	-	ko:K04078	-	-	-	-	ko00000,ko03029,ko03110	-	-	-	Cpn10
wMeur1_aTRAM_RAST_-_Heat_shock_protein_GrpE_CDS	163164.WD_0800	4.4e-71	274.2	COG0576@1|root,COG0576@2|Bacteria,1RH8T@1224|Proteobacteria,2U5V2@28211|Alphaproteobacteria,47FFU@766|Rickettsiales	1224|Proteobacteria	O	Participates actively in the response to hyperosmotic and heat shock by preventing the aggregation of stress-denatured proteins, in association with DnaK and GrpE. It is the nucleotide exchange factor for DnaK and may function as a thermosensor. Unfolded proteins bind initially to DnaJ	grpE	GO:0000166,GO:0000774,GO:0003674,GO:0005488,GO:0005515,GO:0005575,GO:0005622,GO:0005623,GO:0005737,GO:0005829,GO:0006457,GO:0006950,GO:0008150,GO:0009266,GO:0009408,GO:0009628,GO:0009987,GO:0016043,GO:0017076,GO:0019904,GO:0022607,GO:0030234,GO:0030554,GO:0032991,GO:0036094,GO:0042802,GO:0042803,GO:0043933,GO:0044085,GO:0044424,GO:0044444,GO:0044464,GO:0046983,GO:0050790,GO:0050896,GO:0051082,GO:…	-	ko:K03687	-	-	-	-	ko00000,ko03029,ko03110	-	-	-	GrpE
wMeur1_aTRAM_RAST_-_Heme_A_synthase,_cytochrome_oxidase_biogenesis_protein_Cox15-CtaA_CDS	292805.Wbm0456	2.4e-120	438.7	COG1612@1|root,COG1612@2|Bacteria,1MVJ4@1224|Proteobacteria,2TR0M@28211|Alphaproteobacteria,47F5S@766|Rickettsiales	1224|Proteobacteria	H	Catalyzes the oxidation of the C8 methyl side group on heme O porphyrin ring into a formyl group	ctaA	-	-	ko:K02259	ko00190,ko00860,ko01100,ko01110,ko02020,ko04714,map00190,map00860,map01100,map01110,map02020,map04714	M00154	R07412	RC00769	ko00000,ko00001,ko00002,ko03029	3.D.4.4	-	-	COX15-CtaA
wMeur1_aTRAM_RAST_-_Heme_O_synthase,_protoheme_IX_farnesyltransferase_(EC_2.5.1.-)_COX10-CtaB_CDS	163164.WD_0302	2.3e-122	445.3	COG0109@1|root,COG0109@2|Bacteria,1MW3S@1224|Proteobacteria,2TRD8@28211|Alphaproteobacteria,47EXI@766|Rickettsiales	1224|Proteobacteria	H	Converts heme B (protoheme IX) to heme O by substitution of the vinyl group on carbon 2 of heme B porphyrin ring with a hydroxyethyl farnesyl side group	ctaB	GO:0003674,GO:0003824,GO:0004311,GO:0004659,GO:0005575,GO:0005623,GO:0005886,GO:0006091,GO:0006725,GO:0006778,GO:0006779,GO:0006783,GO:0006807,GO:0008150,GO:0008152,GO:0008495,GO:0009058,GO:0009987,GO:0015980,GO:0016020,GO:0016740,GO:0016765,GO:0018130,GO:0019438,GO:0033013,GO:0033014,GO:0034641,GO:0042168,GO:0042440,GO:0044237,GO:0044249,GO:0044271,GO:0044464,GO:0045333,GO:0046148,GO:0046483,GO:…	2.5.1.141	ko:K02257	ko00190,ko00860,ko01100,ko01110,ko04714,map00190,map00860,map01100,map01110,map04714	M00154	R07411	RC01786	ko00000,ko00001,ko00002,ko01000,ko01006,ko03029	-	-	iJN746.PP_0110	UbiA
wMeur1_aTRAM_RAST_-_HflC_protein_CDS	570417.WP1053	1e-111	409.8	COG0330@1|root,COG0330@2|Bacteria,1MV7R@1224|Proteobacteria,2TRP4@28211|Alphaproteobacteria,47F07@766|Rickettsiales	1224|Proteobacteria	O	HflC and HflK could regulate a protease	hflC	-	-	ko:K04087	-	M00742	-	-	ko00000,ko00002,ko01000	-	-	-	Band_7
wMeur1_aTRAM_RAST_-_HflK_protein_CDS	100901.wOo_06290	5.1e-150	537.3	COG0330@1|root,COG0330@2|Bacteria,1MUM2@1224|Proteobacteria,2TRTP@28211|Alphaproteobacteria,47EUY@766|Rickettsiales	1224|Proteobacteria	O	HflC and HflK could encode or regulate a protease	hflK	-	-	ko:K04088	-	M00742	-	-	ko00000,ko00002,ko01000	-	-	-	Band_7,HflK_N
wMeur1_aTRAM_RAST_-_High-affinity_zinc_uptake_system_membrane_protein_znuB_CDS	292805.Wbm0175	5.1e-97	360.9	COG1108@1|root,COG1108@2|Bacteria,1MVC2@1224|Proteobacteria,2TS2V@28211|Alphaproteobacteria,47FCW@766|Rickettsiales	1224|Proteobacteria	P	ABC-type Mn2 Zn2 transport systems, permease components	znuB	GO:0000006,GO:0000041,GO:0003674,GO:0005215,GO:0005385,GO:0005575,GO:0005623,GO:0005886,GO:0006810,GO:0006811,GO:0006812,GO:0006829,GO:0008150,GO:0008324,GO:0010035,GO:0010038,GO:0010043,GO:0015075,GO:0015318,GO:0016020,GO:0022857,GO:0022890,GO:0030001,GO:0034220,GO:0042221,GO:0044464,GO:0046873,GO:0046915,GO:0050896,GO:0051179,GO:0051234,GO:0055085,GO:0070838,GO:0071577,GO:0071944,GO:0072509,GO:…	-	ko:K09816	ko02010,map02010	M00242	-	-	ko00000,ko00001,ko00002,ko02000	3.A.1.15.3,3.A.1.15.5	-	-	ABC-3
wMeur1_aTRAM_RAST_-_Histidyl-tRNA_synthetase_(EC_6.1.1.21)_CDS	1236908.wNo_03890	1.8e-178	632.1	COG0124@1|root,COG0124@2|Bacteria,1MV2K@1224|Proteobacteria,2TSTH@28211|Alphaproteobacteria,47ETM@766|Rickettsiales	1224|Proteobacteria	J	histidyl-tRNA synthetase	hisS	-	6.1.1.21	ko:K01892	ko00970,map00970	M00359,M00360	R03655	RC00055,RC00523	ko00000,ko00001,ko00002,ko01000,ko01007,ko03016	-	-	-	HGTP_anticodon,tRNA-synt_His
wMeur1_aTRAM_RAST_-_Holo-[acyl-carrier_protein]_synthase_(EC_2.7.8.7)_CDS	292805.Wbm0078	1.7e-36	158.7	COG0736@1|root,COG0736@2|Bacteria,1MZBF@1224|Proteobacteria,2U77S@28211|Alphaproteobacteria,47FMZ@766|Rickettsiales	1224|Proteobacteria	I	Transfers the 4'-phosphopantetheine moiety from coenzyme A to a Ser of acyl-carrier-protein	acpS	GO:0003674,GO:0003824,GO:0006082,GO:0006464,GO:0006629,GO:0006631,GO:0006633,GO:0006807,GO:0008150,GO:0008152,GO:0008610,GO:0008897,GO:0009058,GO:0009987,GO:0016053,GO:0016740,GO:0016772,GO:0016780,GO:0018070,GO:0018193,GO:0018209,GO:0018215,GO:0019538,GO:0019752,GO:0032787,GO:0036211,GO:0043170,GO:0043412,GO:0043436,GO:0044237,GO:0044238,GO:0044249,GO:0044255,GO:0044260,GO:0044267,GO:0044281,GO:…	2.7.8.7	ko:K00997	ko00770,map00770	-	R01625	RC00002	ko00000,ko00001,ko01000	-	-	-	ACPS
wMeur1_aTRAM_RAST_-_HtrA_protease/chaperone_protein_CDS	292805.Wbm0770	2.3e-207	728.4	COG0265@1|root,COG0265@2|Bacteria,1MU63@1224|Proteobacteria,2TQPZ@28211|Alphaproteobacteria,47F2S@766|Rickettsiales	1224|Proteobacteria	M	Belongs to the peptidase S1C family	degP	GO:0003674,GO:0003824,GO:0004175,GO:0004252,GO:0005575,GO:0005623,GO:0006508,GO:0006807,GO:0008150,GO:0008152,GO:0008233,GO:0008236,GO:0016787,GO:0017171,GO:0019538,GO:0030288,GO:0030313,GO:0031975,GO:0042597,GO:0043170,GO:0044238,GO:0044464,GO:0070011,GO:0071704,GO:0140096,GO:1901564	3.4.21.107	ko:K04771	ko01503,ko02020,map01503,map02020	M00728	-	-	ko00000,ko00001,ko00002,ko01000,ko01002,ko03110	-	-	-	PDZ,PDZ_2,Trypsin_2
wMeur1_aTRAM_RAST_-_Hydrolase,_haloacid_dehalogenase-like_family_CDS	163164.WD_1246	1.3e-90	339.3	COG0546@1|root,COG0546@2|Bacteria,1RDW2@1224|Proteobacteria,2U7C9@28211|Alphaproteobacteria,47FFM@766|Rickettsiales	1224|Proteobacteria	S	Haloacid dehalogenase-like hydrolase	-	-	3.1.3.18	ko:K01091	ko00630,ko01100,ko01110,ko01130,map00630,map01100,map01110,map01130	-	R01334	RC00017	ko00000,ko00001,ko01000	-	-	-	HAD_2
wMeur1_aTRAM_RAST_-_IMP_cyclohydrolase_(EC_3.5.4.10)_/_Phosphoribosylaminoimidazolecarboxamide_formyltransferase_(EC_2.1.2.3)_CDS	292805.Wbm0411	5.8e-219	766.9	COG0138@1|root,COG0138@2|Bacteria,1MUDQ@1224|Proteobacteria,2TRMY@28211|Alphaproteobacteria,47G15@766|Rickettsiales	1224|Proteobacteria	F	bifunctional purine biosynthesis protein PurH	purH	GO:0003674,GO:0003824,GO:0004643,GO:0005575,GO:0005622,GO:0005623,GO:0005737,GO:0005829,GO:0006139,GO:0006163,GO:0006164,GO:0006725,GO:0006753,GO:0006793,GO:0006796,GO:0006807,GO:0008150,GO:0008152,GO:0009058,GO:0009117,GO:0009150,GO:0009152,GO:0009165,GO:0009259,GO:0009260,GO:0009987,GO:0016740,GO:0016741,GO:0016742,GO:0018130,GO:0019438,GO:0019637,GO:0019693,GO:0034641,GO:0034654,GO:0044237,GO:…	2.1.2.3,3.5.4.10	ko:K00602	ko00230,ko00670,ko01100,ko01110,ko01130,ko01523,map00230,map00670,map01100,map01110,map01130,map01523	M00048	R01127,R04560	RC00026,RC00263,RC00456	ko00000,ko00001,ko00002,ko01000,ko04147	-	-	iEcHS_1320.EcHS_A4240,iPC815.YPO3728	AICARFT_IMPCHas,MGS
wMeur1_aTRAM_RAST_-_Inner_membrane_protein_forms_channel_for_type_IV_secretion_of_T-DNA_complex_(VirB3)_CDS	100901.wOo_01290	1e-39	169.1	COG3702@1|root,COG3702@2|Bacteria,1NFFQ@1224|Proteobacteria,2UFJU@28211|Alphaproteobacteria,47FKA@766|Rickettsiales	1224|Proteobacteria	U	Type IV secretory pathway, VirB3 components	virB3	-	-	ko:K03198	ko03070,map03070	M00333	-	-	ko00000,ko00001,ko00002,ko02044	3.A.7	-	-	VirB3
wMeur1_aTRAM_RAST_-_Inner_membrane_protein_forms_channel_for_type_IV_secretion_of_T-DNA_complex_(VirB8)_CDS	100901.wOo_07270	1.6e-91	342.4	COG3736@1|root,COG3736@2|Bacteria,1MXRC@1224|Proteobacteria,2U2AZ@28211|Alphaproteobacteria,47FGS@766|Rickettsiales	1224|Proteobacteria	U	VirB8 protein	virB8	-	-	ko:K03203	ko03070,map03070	M00333	-	-	ko00000,ko00001,ko00002,ko02044	3.A.7	-	-	VirB8
wMeur1_aTRAM_RAST_-_Inner_membrane_protein_of_type_IV_secretion_of_T-DNA_complex,_TonB-like,_VirB10_CDS	163164.WD_0006	2e-155	555.8	COG2948@1|root,COG2948@2|Bacteria,1MU7U@1224|Proteobacteria,2VEQH@28211|Alphaproteobacteria,47GRZ@766|Rickettsiales	1224|Proteobacteria	U	Bacterial conjugation TrbI-like protein	virB10	-	-	ko:K03195,ko:K12048,ko:K12082,ko:K20533	ko02024,ko03070,map02024,map03070	M00333	-	-	ko00000,ko00001,ko00002,ko02044	3.A.7,3.A.7.3.1,3.A.7.4,3.A.7.8.1	-	-	TrbI
wMeur1_aTRAM_RAST_-_Inner_membrane_protein_of_type_IV_secretion_of_T-DNA_complex,_VirB6_CDS	570417.WP0599	0.0	1258.4	COG3704@1|root,COG3704@2|Bacteria,1NIX6@1224|Proteobacteria,2UK4E@28211|Alphaproteobacteria,47F7M@766|Rickettsiales	1224|Proteobacteria	U	type IV secretion system protein	-	-	-	ko:K03201	ko03070,map03070	M00333	-	-	ko00000,ko00001,ko00002,ko02044	3.A.7	-	-	TrbL
wMeur1_aTRAM_RAST_-_Inner_membrane_protein_translocase_component_YidC,_long_form_CDS	100901.wOo_07150	2.2e-251	874.8	COG0706@1|root,COG0706@2|Bacteria,1MV5M@1224|Proteobacteria,2TSTJ@28211|Alphaproteobacteria,47EXM@766|Rickettsiales	1224|Proteobacteria	U	Required for the insertion and or proper folding and or complex formation of integral membrane proteins into the membrane. Involved in integration of membrane proteins that insert both dependently and independently of the Sec translocase complex, as well as at least some lipoproteins. Aids folding of multispanning membrane proteins	yidC	GO:0002790,GO:0003674,GO:0005215,GO:0005575,GO:0005623,GO:0005886,GO:0005887,GO:0006457,GO:0006810,GO:0008104,GO:0008150,GO:0008565,GO:0009306,GO:0009987,GO:0015031,GO:0015833,GO:0016020,GO:0016021,GO:0016043,GO:0022607,GO:0031224,GO:0031226,GO:0032940,GO:0032977,GO:0033036,GO:0034613,GO:0042886,GO:0043933,GO:0044085,GO:0044425,GO:0044459,GO:0044464,GO:0045184,GO:0046903,GO:0051179,GO:0051205,GO:…	-	ko:K03217	ko02024,ko03060,ko03070,map02024,map03060,map03070	M00335	-	-	ko00000,ko00001,ko00002,ko02044,ko03029	2.A.9	-	-	60KD_IMP,YidC_periplas
wMeur1_aTRAM_RAST_-_Inner_membrane_protein_YihY,_formerly_thought_to_be_RNase_BN_CDS	163164.WD_1292	1.6e-77	295.8	COG1295@1|root,COG1295@2|Bacteria,1MXQA@1224|Proteobacteria,2TTN5@28211|Alphaproteobacteria,47F7W@766|Rickettsiales	1224|Proteobacteria	S	Ribonuclease, BN	rbn	-	-	ko:K07058	-	-	-	-	ko00000	-	-	-	Virul_fac_BrkB
wMeur1_aTRAM_RAST_-_Inorganic_pyrophosphatase_(EC_3.6.1.1)_CDS	570417.WP0802	9.9e-70	269.6	COG0221@1|root,COG0221@2|Bacteria,1RA2F@1224|Proteobacteria,2TQZM@28211|Alphaproteobacteria,47FDN@766|Rickettsiales	1224|Proteobacteria	C	Catalyzes the hydrolysis of inorganic pyrophosphate (PPi) forming two phosphate ions	ppa	GO:0000287,GO:0003674,GO:0003824,GO:0004427,GO:0005488,GO:0005575,GO:0005622,GO:0005623,GO:0005737,GO:0005829,GO:0006793,GO:0008150,GO:0008152,GO:0008270,GO:0009987,GO:0016462,GO:0016787,GO:0016817,GO:0016818,GO:0043167,GO:0043169,GO:0044237,GO:0044424,GO:0044444,GO:0044464,GO:0046872,GO:0046914,GO:0050355	3.6.1.1	ko:K01507	ko00190,map00190	-	-	-	ko00000,ko00001,ko01000	-	-	iJN746.PP_0538,iPC815.YPO3521	Pyrophosphatase
wMeur1_aTRAM_RAST_-_Inosine-5_-monophosphate_dehydrogenase_(EC_1.1.1.205)_CDS	100901.wOo_00350	6.3e-242	843.2	COG0516@1|root,COG0517@1|root,COG0516@2|Bacteria,COG0517@2|Bacteria,1MUJM@1224|Proteobacteria,2TQXC@28211|Alphaproteobacteria,47FWN@766|Rickettsiales	1224|Proteobacteria	F	Catalyzes the conversion of inosine 5'-phosphate (IMP) to xanthosine 5'-phosphate (XMP), the first committed and rate- limiting step in the de novo synthesis of guanine nucleotides, and therefore plays an important role in the regulation of cell growth	guaB	GO:0003674,GO:0003824,GO:0003938,GO:0005488,GO:0005515,GO:0005575,GO:0005622,GO:0005623,GO:0005737,GO:0005829,GO:0006139,GO:0006163,GO:0006164,GO:0006183,GO:0006725,GO:0006753,GO:0006793,GO:0006796,GO:0006807,GO:0008150,GO:0008152,GO:0009058,GO:0009116,GO:0009117,GO:0009119,GO:0009141,GO:0009142,GO:0009144,GO:0009145,GO:0009150,GO:0009152,GO:0009163,GO:0009165,GO:0009199,GO:0009201,GO:0009205,GO:…	1.1.1.205,1.7.1.7	ko:K00088,ko:K00364	ko00230,ko00983,ko01100,ko01110,map00230,map00983,map01100,map01110	M00050	R01130,R01134,R08240	RC00143,RC00457,RC02207	ko00000,ko00001,ko00002,ko01000,ko04147	-	-	iAPECO1_1312.APECO1_4018,iECABU_c1320.ECABU_c28100,iECP_1309.ECP_2510,iECSF_1327.ECSF_2349,iUTI89_1310.UTI89_C2826,ic_1306.c3027	CBS,IMPDH,NMO
wMeur1_aTRAM_RAST_-_Inositol-1-monophosphatase_(EC_3.1.3.25)_CDS	163164.WD_1280	4.5e-94	350.9	COG0483@1|root,COG0483@2|Bacteria,1MUQT@1224|Proteobacteria,2TR06@28211|Alphaproteobacteria,47F9T@766|Rickettsiales	1224|Proteobacteria	G	Archaeal fructose-1,6-bisphosphatase and related enzymes of inositol monophosphatase family	suhB	-	3.1.3.25	ko:K01092	ko00521,ko00562,ko01100,ko04070,map00521,map00562,map01100,map04070	M00131	R01185,R01186,R01187	RC00078	ko00000,ko00001,ko00002,ko01000	-	-	-	Inositol_P
wMeur1_aTRAM_RAST_-_Integral_membrane_protein_TerC_CDS	100901.wOo_04560	6.6e-29	134.0	COG0861@1|root,COG0861@2|Bacteria,1MWC9@1224|Proteobacteria,2TTT6@28211|Alphaproteobacteria	1224|Proteobacteria	P	membrane protein TerC	ygdQ	GO:0005575,GO:0005623,GO:0005886,GO:0016020,GO:0044464,GO:0071944	-	-	-	-	-	-	-	-	-	-	TerC
wMeur1_aTRAM_RAST_-_Iron_binding_protein_IscA_for_iron-sulfur_cluster_assembly_CDS	100901.wOo_03020	2.5e-49	201.4	COG0316@1|root,COG0316@2|Bacteria,1RH6T@1224|Proteobacteria,2UBWJ@28211|Alphaproteobacteria,47FGE@766|Rickettsiales	1224|Proteobacteria	S	Belongs to the HesB IscA family	iscA	GO:0003674,GO:0005488,GO:0005506,GO:0005575,GO:0005622,GO:0005623,GO:0005737,GO:0005739,GO:0005759,GO:0005829,GO:0006725,GO:0006778,GO:0006779,GO:0006783,GO:0006790,GO:0006807,GO:0008150,GO:0008152,GO:0008198,GO:0009058,GO:0009987,GO:0010467,GO:0016043,GO:0016226,GO:0016530,GO:0018130,GO:0019438,GO:0019538,GO:0022607,GO:0031163,GO:0031974,GO:0033013,GO:0033014,GO:0034641,GO:0034986,GO:0042168,GO:…	-	ko:K13628	-	-	-	-	ko00000,ko03016	-	-	iAPECO1_1312.APECO1_3997,iB21_1397.B21_02384,iBWG_1329.BWG_2292,iE2348C_1286.E2348C_2811,iEC042_1314.EC042_2732,iEC55989_1330.EC55989_2813,iECABU_c1320.ECABU_c28340,iECBD_1354.ECBD_1156,iECB_1328.ECB_02420,iECDH10B_1368.ECDH10B_2695,iECD_1391.ECD_02420,iECED1_1282.ECED1_2959,iECIAI1_1343.ECIAI1_2580,iECIAI39_1322.ECIAI39_2729,iECNA114_1301.ECNA114_2607,iECO103_1326.ECO103_3045,iECO111_1330.ECO111…	Fe-S_biosyn
wMeur1_aTRAM_RAST_-_Iron-sulfur_cluster_assembly_scaffold_protein_IscU_CDS	1236908.wNo_10820	7e-60	236.5	COG0822@1|root,COG0822@2|Bacteria,1RD5K@1224|Proteobacteria,2TU34@28211|Alphaproteobacteria,47F8P@766|Rickettsiales	1224|Proteobacteria	C	A scaffold on which IscS assembles Fe-S clusters. It is likely that Fe-S cluster coordination is flexible as the role of this complex is to build and then hand off Fe-S clusters	iscU	GO:0003674,GO:0003824,GO:0005488,GO:0005506,GO:0005515,GO:0005575,GO:0005622,GO:0005623,GO:0005737,GO:0005829,GO:0006790,GO:0006807,GO:0006873,GO:0006875,GO:0006879,GO:0008150,GO:0008152,GO:0008198,GO:0009987,GO:0010467,GO:0016043,GO:0016226,GO:0016740,GO:0016782,GO:0019538,GO:0019725,GO:0022607,GO:0030003,GO:0031163,GO:0036455,GO:0042592,GO:0042802,GO:0043167,GO:0043169,GO:0043170,GO:0044085,GO:…	-	ko:K04488,ko:K13819	-	-	-	-	ko00000	-	-	iAPECO1_1312.APECO1_3996,iB21_1397.B21_02385,iBWG_1329.BWG_2293,iE2348C_1286.E2348C_2812,iEC042_1314.EC042_2733,iEC55989_1330.EC55989_2814,iECABU_c1320.ECABU_c28350,iECBD_1354.ECBD_1155,iECB_1328.ECB_02421,iECDH10B_1368.ECDH10B_2696,iECDH1ME8569_1439.ECDH1ME8569_2456,iECD_1391.ECD_02421,iECED1_1282.ECED1_2960,iECH74115_1262.ECH74115_3761,iECIAI1_1343.ECIAI1_2581,iECIAI39_1322.ECIAI39_2730,iECNA11…	NifU_N
wMeur1_aTRAM_RAST_-_Isoleucyl-tRNA_synthetase_(EC_6.1.1.5)_CDS	570417.WP0627	0.0	1770.0	COG0060@1|root,COG0060@2|Bacteria,1MVBQ@1224|Proteobacteria,2TR3N@28211|Alphaproteobacteria,47EW6@766|Rickettsiales	1224|Proteobacteria	J	amino acids such as valine, to avoid such errors it has two additional distinct tRNA(Ile)-dependent editing activities. One activity is designated as 'pretransfer' editing and involves the hydrolysis of activated Val-AMP. The other activity is designated 'posttransfer' editing and involves deacylation of mischarged Val-tRNA(Ile)	ileS	-	6.1.1.5	ko:K01870	ko00970,map00970	M00359,M00360	R03656	RC00055,RC00523	ko00000,ko00001,ko00002,ko01000,ko01007,ko03016	-	-	-	Anticodon_1,tRNA-synt_1,zf-FPG_IleRS
wMeur1_aTRAM_RAST_-_Ketopantoate_reductase_PanG_(EC_1.1.1.169)_CDS	1122164.JHWF01000050_gene1846	8.3e-53	214.2	COG5495@1|root,COG5495@2|Bacteria,1RBEZ@1224|Proteobacteria,1S3HE@1236|Gammaproteobacteria,1JDYZ@118969|Legionellales	1224|Proteobacteria	S	Rossmann-like domain	-	-	-	-	-	-	-	-	-	-	-	-	DUF2520,F420_oxidored,Rossmann-like
wMeur1_aTRAM_RAST_-_L-Proline/Glycine_betaine_transporter_ProP_CDS	570417.WP1264	1.8e-189	668.7	COG0477@1|root,COG0477@2|Bacteria,1MU46@1224|Proteobacteria,2TQVP@28211|Alphaproteobacteria,47F3Y@766|Rickettsiales	1224|Proteobacteria	EGP	Major facilitator	proP1	-	-	ko:K03762	-	-	-	-	ko00000,ko02000	2.A.1.6.4	-	-	MFS_1,Sugar_tr
wMeur1_aTRAM_RAST_-_Leucyl-tRNA_synthetase_(EC_6.1.1.4)_CDS	163164.WD_0060	0.0	1355.1	COG0495@1|root,COG0495@2|Bacteria,1MV47@1224|Proteobacteria,2TQPK@28211|Alphaproteobacteria,47EWT@766|Rickettsiales	1224|Proteobacteria	J	Belongs to the class-I aminoacyl-tRNA synthetase family	leuS	GO:0003674,GO:0003824,GO:0004812,GO:0004823,GO:0005575,GO:0005622,GO:0005623,GO:0005737,GO:0005829,GO:0006082,GO:0006139,GO:0006399,GO:0006412,GO:0006418,GO:0006429,GO:0006518,GO:0006520,GO:0006725,GO:0006807,GO:0008150,GO:0008152,GO:0009058,GO:0009059,GO:0009987,GO:0010467,GO:0016070,GO:0016874,GO:0016875,GO:0019538,GO:0019752,GO:0034641,GO:0034645,GO:0034660,GO:0043038,GO:0043039,GO:0043043,GO:…	6.1.1.4	ko:K01869	ko00970,map00970	M00359,M00360	R03657	RC00055,RC00523	ko00000,ko00001,ko00002,ko01000,ko01007,ko03016,ko03029	-	-	iAF987.Gmet_2300,iECOK1_1307.ECOK1_0652,iECS88_1305.ECS88_0684,iNRG857_1313.NRG857_02925,iPC815.YPO2610	Anticodon_1,tRNA-synt_1,tRNA-synt_1_2
wMeur1_aTRAM_RAST_-_Lipid_A_export_ATP-binding/permease_protein_MsbA_CDS	292805.Wbm0203	3.1e-229	801.2	COG1132@1|root,COG1132@2|Bacteria,1MUBM@1224|Proteobacteria,2TQMR@28211|Alphaproteobacteria,47EVM@766|Rickettsiales	1224|Proteobacteria	V	Part of an ABC transporter complex. Transmembrane domains (TMD) form a pore in the inner membrane and the ATP- binding domain (NBD) is responsible for energy generation (By similarity)	msbA2	-	-	ko:K06147,ko:K11085	ko02010,map02010	-	-	-	ko00000,ko00001,ko01000,ko02000	3.A.1.106,3.A.1.109,3.A.1.21	-	-	ABC_membrane,ABC_tran
wMeur1_aTRAM_RAST_-_Lipoate_synthase_CDS	163164.WD_0392	8e-141	506.5	COG0320@1|root,COG0320@2|Bacteria,1MVRD@1224|Proteobacteria,2TRP3@28211|Alphaproteobacteria,47EY3@766|Rickettsiales	1224|Proteobacteria	H	Catalyzes the radical-mediated insertion of two sulfur atoms into the C-6 and C-8 positions of the octanoyl moiety bound to the lipoyl domains of lipoate-dependent enzymes, thereby converting the octanoylated domains into lipoylated derivatives	lipA	GO:0003674,GO:0003824,GO:0005575,GO:0005622,GO:0005623,GO:0005737,GO:0006082,GO:0006464,GO:0006629,GO:0006631,GO:0006633,GO:0006732,GO:0006790,GO:0006807,GO:0008150,GO:0008152,GO:0008610,GO:0009058,GO:0009106,GO:0009107,GO:0009108,GO:0009249,GO:0009987,GO:0010467,GO:0016053,GO:0016740,GO:0016782,GO:0016783,GO:0016992,GO:0018065,GO:0018130,GO:0018193,GO:0018205,GO:0019538,GO:0019752,GO:0032787,GO:…	2.8.1.8	ko:K03644	ko00785,ko01100,map00785,map01100	-	R07767,R07768	RC01978	ko00000,ko00001,ko01000	-	-	-	LIAS_N,Radical_SAM
wMeur1_aTRAM_RAST_-_Lipoprotein_releasing_system_ATP-binding_protein_LolD_CDS	163164.WD_0707	4.5e-83	314.3	COG1136@1|root,COG1136@2|Bacteria,1MVSQ@1224|Proteobacteria,2TSBE@28211|Alphaproteobacteria,47FA2@766|Rickettsiales	1224|Proteobacteria	V	Part of the ABC transporter complex LolCDE involved in the translocation of mature outer membrane-directed lipoproteins, from the inner membrane to the periplasmic chaperone, LolA. Responsible for the formation of the LolA-lipoprotein complex in an ATP-dependent manner	lolD	GO:0000166,GO:0003674,GO:0003824,GO:0005215,GO:0005488,GO:0005524,GO:0005575,GO:0005623,GO:0005886,GO:0006807,GO:0006810,GO:0008104,GO:0008144,GO:0008150,GO:0008152,GO:0015031,GO:0015399,GO:0015405,GO:0015833,GO:0016020,GO:0016021,GO:0016462,GO:0016787,GO:0016817,GO:0016818,GO:0016887,GO:0017076,GO:0017111,GO:0019538,GO:0022804,GO:0022857,GO:0030554,GO:0031224,GO:0032553,GO:0032555,GO:0032559,GO:…	-	ko:K02003,ko:K09810	ko02010,map02010	M00255,M00258	-	-	ko00000,ko00001,ko00002,ko01000,ko02000	3.A.1,3.A.1.125	-	-	ABC_tran
wMeur1_aTRAM_RAST_-_Lipoprotein_releasing_system_transmembrane_protein_LolC_CDS	163164.WD_1229	5.1e-157	560.8	COG4591@1|root,COG4591@2|Bacteria,1MVV7@1224|Proteobacteria,2TRBX@28211|Alphaproteobacteria,47EU5@766|Rickettsiales	1224|Proteobacteria	M	Lipoprotein releasing system transmembrane protein	lolC	GO:0005575,GO:0005623,GO:0005886,GO:0005887,GO:0008104,GO:0008150,GO:0016020,GO:0016021,GO:0031224,GO:0031226,GO:0032991,GO:0033036,GO:0034613,GO:0044425,GO:0044459,GO:0044464,GO:0044872,GO:0044873,GO:0044874,GO:0051179,GO:0051641,GO:0070727,GO:0071944,GO:0072657,GO:0089705,GO:0098796,GO:0098797,GO:1990778	-	ko:K09808	ko02010,map02010	M00255	-	-	ko00000,ko00001,ko00002,ko02000	3.A.1.125	-	-	FtsX,MacB_PCD
wMeur1_aTRAM_RAST_-_Lipoprotein_signal_peptidase_(EC_3.4.23.36)_CDS	292805.Wbm0417	9.3e-59	233.0	COG0597@1|root,COG0597@2|Bacteria,1RGV9@1224|Proteobacteria,2UBUC@28211|Alphaproteobacteria,47FQG@766|Rickettsiales	1224|Proteobacteria	M	This protein specifically catalyzes the removal of signal peptides from prolipoproteins	lspA	GO:0003674,GO:0003824,GO:0004175,GO:0005575,GO:0005623,GO:0005886,GO:0005887,GO:0006508,GO:0006807,GO:0008150,GO:0008152,GO:0008233,GO:0009058,GO:0009059,GO:0009987,GO:0016020,GO:0016021,GO:0016787,GO:0019538,GO:0031224,GO:0031226,GO:0034645,GO:0042157,GO:0042158,GO:0043170,GO:0044237,GO:0044238,GO:0044249,GO:0044260,GO:0044425,GO:0044459,GO:0044464,GO:0070011,GO:0071704,GO:0071944,GO:0097304,GO:…	3.4.23.36	ko:K03101	ko03060,map03060	-	-	-	ko00000,ko00001,ko01000,ko01002	-	-	-	Peptidase_A8
wMeur1_aTRAM_RAST_-_LSU_ribosomal_protein_L1p_(L10Ae)_CDS	570417.WP0557	4.9e-90	337.4	COG0081@1|root,COG0081@2|Bacteria,1MUE6@1224|Proteobacteria,2TRXP@28211|Alphaproteobacteria,47F5R@766|Rickettsiales	1224|Proteobacteria	J	Binds directly to 23S rRNA. The L1 stalk is quite mobile in the ribosome, and is involved in E site tRNA release	rplA	GO:0000027,GO:0000470,GO:0003674,GO:0003676,GO:0003723,GO:0003735,GO:0005198,GO:0005488,GO:0005575,GO:0005622,GO:0005623,GO:0005737,GO:0005829,GO:0005840,GO:0006139,GO:0006364,GO:0006396,GO:0006412,GO:0006417,GO:0006446,GO:0006518,GO:0006725,GO:0006807,GO:0006996,GO:0008150,GO:0008152,GO:0009058,GO:0009059,GO:0009889,GO:0009890,GO:0009892,GO:0009987,GO:0010467,GO:0010468,GO:0010556,GO:0010558,GO:…	-	ko:K02863	ko03010,map03010	M00178,M00179	-	-	br01610,ko00000,ko00001,ko00002,ko03011	-	-	-	Ribosomal_L1
wMeur1_aTRAM_RAST_-_LSU_ribosomal_protein_L2p_(L8e)_CDS	163164.WD_0678	1.9e-128	465.3	COG0090@1|root,COG0090@2|Bacteria,1MVTD@1224|Proteobacteria,2TTKD@28211|Alphaproteobacteria,47EZ2@766|Rickettsiales	1224|Proteobacteria	J	One of the primary rRNA binding proteins. Required for association of the 30S and 50S subunits to form the 70S ribosome, for tRNA binding and peptide bond formation. It has been suggested to have peptidyltransferase activity	rplB	GO:0002181,GO:0003674,GO:0003676,GO:0003723,GO:0003735,GO:0005198,GO:0005488,GO:0005575,GO:0005622,GO:0005623,GO:0005737,GO:0005829,GO:0005840,GO:0006412,GO:0006518,GO:0006807,GO:0008150,GO:0008152,GO:0009058,GO:0009059,GO:0009987,GO:0010467,GO:0015934,GO:0019538,GO:0022625,GO:0022626,GO:0032991,GO:0034641,GO:0034645,GO:0043043,GO:0043170,GO:0043226,GO:0043228,GO:0043229,GO:0043232,GO:0043603,GO:…	-	ko:K02886	ko03010,map03010	M00178,M00179	-	-	br01610,ko00000,ko00001,ko00002,ko03011	-	-	-	Ribosomal_L2,Ribosomal_L2_C
wMeur1_aTRAM_RAST_-_LSU_ribosomal_protein_L3p_(L3e)_CDS	570417.WP1166	7.7e-105	386.7	COG0087@1|root,COG0087@2|Bacteria,1MUST@1224|Proteobacteria,2TRHB@28211|Alphaproteobacteria,47F5N@766|Rickettsiales	1224|Proteobacteria	J	One of the primary rRNA binding proteins, it binds directly near the 3'-end of the 23S rRNA, where it nucleates assembly of the 50S subunit	rplC	GO:0000027,GO:0003674,GO:0003735,GO:0005198,GO:0005575,GO:0005622,GO:0005623,GO:0005737,GO:0005829,GO:0005840,GO:0006412,GO:0006518,GO:0006807,GO:0006996,GO:0008150,GO:0008152,GO:0009058,GO:0009059,GO:0009987,GO:0010467,GO:0015934,GO:0016043,GO:0019538,GO:0022607,GO:0022613,GO:0022618,GO:0022625,GO:0022626,GO:0032991,GO:0034622,GO:0034641,GO:0034645,GO:0042254,GO:0042255,GO:0042273,GO:0043043,GO:…	-	ko:K02906	ko03010,map03010	M00178,M00179	-	-	br01610,ko00000,ko00001,ko00002,ko03011	-	-	-	Ribosomal_L3
wMeur1_aTRAM_RAST_-_LSU_ribosomal_protein_L4p_(L1e)_CDS	292805.Wbm0340	2.7e-90	338.2	COG0088@1|root,COG0088@2|Bacteria,1MXPF@1224|Proteobacteria,2TRUT@28211|Alphaproteobacteria,47F8F@766|Rickettsiales	1224|Proteobacteria	J	One of the primary rRNA binding proteins, this protein initially binds near the 5'-end of the 23S rRNA. It is important during the early stages of 50S assembly. It makes multiple contacts with different domains of the 23S rRNA in the assembled 50S subunit and ribosome	rplD	GO:0001130,GO:0001217,GO:0003674,GO:0003676,GO:0003700,GO:0003723,GO:0003735,GO:0004857,GO:0005198,GO:0005488,GO:0005575,GO:0005622,GO:0005623,GO:0005737,GO:0005829,GO:0005840,GO:0005844,GO:0006355,GO:0006412,GO:0006417,GO:0006518,GO:0006807,GO:0006996,GO:0008150,GO:0008152,GO:0008428,GO:0009058,GO:0009059,GO:0009889,GO:0009890,GO:0009892,GO:0009987,GO:0010467,GO:0010468,GO:0010556,GO:0010558,GO:…	-	ko:K02926	ko03010,map03010	M00178	-	-	br01610,ko00000,ko00001,ko00002,ko03011	-	-	-	Ribosomal_L4
wMeur1_aTRAM_RAST_-_LSU_ribosomal_protein_L5p_(L11e)_CDS	570417.WP1178	2.8e-83	314.7	COG0094@1|root,COG0094@2|Bacteria,1MUU9@1224|Proteobacteria,2TQPF@28211|Alphaproteobacteria,47F90@766|Rickettsiales	1224|Proteobacteria	J	This is 1 of the proteins that binds and probably mediates the attachment of the 5S RNA into the large ribosomal subunit, where it forms part of the central protuberance. In the 70S ribosome it contacts protein S13 of the 30S subunit (bridge B1b), connecting the 2 subunits	rplE	GO:0000027,GO:0003674,GO:0003676,GO:0003723,GO:0003735,GO:0005198,GO:0005488,GO:0005575,GO:0005622,GO:0005623,GO:0005737,GO:0005829,GO:0005840,GO:0006412,GO:0006518,GO:0006807,GO:0006996,GO:0008097,GO:0008150,GO:0008152,GO:0009058,GO:0009059,GO:0009987,GO:0010467,GO:0015934,GO:0016043,GO:0019538,GO:0019843,GO:0022607,GO:0022613,GO:0022618,GO:0022625,GO:0022626,GO:0032991,GO:0034622,GO:0034641,GO:…	-	ko:K02931	ko03010,map03010	M00178,M00179	-	-	br01610,ko00000,ko00001,ko00002,ko03011	-	-	-	Ribosomal_L5,Ribosomal_L5_C
wMeur1_aTRAM_RAST_-_LSU_ribosomal_protein_L6p_(L9e)_CDS	292805.Wbm0326	1.4e-74	285.8	COG0097@1|root,COG0097@2|Bacteria,1R9YZ@1224|Proteobacteria,2TV09@28211|Alphaproteobacteria,47FCI@766|Rickettsiales	1224|Proteobacteria	J	This protein binds to the 23S rRNA, and is important in its secondary structure. It is located near the subunit interface in the base of the L7 L12 stalk, and near the tRNA binding site of the peptidyltransferase center	rplF	GO:0000027,GO:0002181,GO:0003674,GO:0003676,GO:0003723,GO:0003735,GO:0005198,GO:0005488,GO:0005575,GO:0005622,GO:0005623,GO:0005737,GO:0005829,GO:0005840,GO:0006412,GO:0006518,GO:0006807,GO:0006996,GO:0008150,GO:0008152,GO:0009058,GO:0009059,GO:0009987,GO:0010467,GO:0015934,GO:0016043,GO:0019538,GO:0019843,GO:0022607,GO:0022613,GO:0022618,GO:0022625,GO:0022626,GO:0032991,GO:0034622,GO:0034641,GO:…	-	ko:K02933	ko03010,map03010	M00178,M00179	-	-	br01610,ko00000,ko00001,ko00002,ko03011	-	-	-	Ribosomal_L6
wMeur1_aTRAM_RAST_-_LSU_ribosomal_protein_L7/L12_(P1/P2)_CDS	292805.Wbm0648	7.5e-41	173.3	COG0222@1|root,COG0222@2|Bacteria,1RGU4@1224|Proteobacteria,2U9FX@28211|Alphaproteobacteria,47FGY@766|Rickettsiales	1224|Proteobacteria	J	Forms part of the ribosomal stalk which helps the ribosome interact with GTP-bound translation factors. Is thus essential for accurate translation	rplL	GO:0003674,GO:0003735,GO:0005198,GO:0005488,GO:0005515,GO:0005575,GO:0005622,GO:0005623,GO:0005737,GO:0005829,GO:0005840,GO:0006412,GO:0006518,GO:0006807,GO:0008150,GO:0008152,GO:0009058,GO:0009059,GO:0009987,GO:0010467,GO:0015934,GO:0019538,GO:0022625,GO:0022626,GO:0032991,GO:0034641,GO:0034645,GO:0042802,GO:0042803,GO:0043021,GO:0043022,GO:0043043,GO:0043170,GO:0043226,GO:0043228,GO:0043229,GO:…	-	ko:K02935	ko03010,map03010	M00178	-	-	br01610,ko00000,ko00001,ko00002,ko03011	-	-	-	Ribosomal_L12,Ribosomal_L12_N
wMeur1_aTRAM_RAST_-_LSU_ribosomal_protein_L9p_CDS	100901.wOo_09140	2.7e-58	231.5	COG0359@1|root,COG0359@2|Bacteria,1RD0R@1224|Proteobacteria,2TSC9@28211|Alphaproteobacteria,47FG1@766|Rickettsiales	1224|Proteobacteria	J	binds to the 23S rRNA	rplI	GO:0003674,GO:0003676,GO:0003723,GO:0005488,GO:0005575,GO:0005622,GO:0005623,GO:0005737,GO:0005829,GO:0005840,GO:0006412,GO:0006518,GO:0006807,GO:0008150,GO:0008152,GO:0009058,GO:0009059,GO:0009987,GO:0010467,GO:0015934,GO:0019538,GO:0022625,GO:0022626,GO:0032991,GO:0034641,GO:0034645,GO:0043043,GO:0043170,GO:0043226,GO:0043228,GO:0043229,GO:0043232,GO:0043603,GO:0043604,GO:0044237,GO:0044238,GO:…	-	ko:K02939	ko03010,map03010	M00178	-	-	br01610,ko00000,ko00001,ko00002,ko03011	-	-	-	Ribosomal_L9_C,Ribosomal_L9_N
wMeur1_aTRAM_RAST_-_LSU_ribosomal_protein_L10p_(P0)_CDS	100901.wOo_01620	6.8e-45	187.2	COG0244@1|root,COG0244@2|Bacteria,1RAN5@1224|Proteobacteria,2U592@28211|Alphaproteobacteria,47FI3@766|Rickettsiales	1224|Proteobacteria	J	Forms part of the ribosomal stalk, playing a central role in the interaction of the ribosome with GTP-bound translation factors	rplJ	GO:0003674,GO:0003735,GO:0005198,GO:0005488,GO:0005575,GO:0005622,GO:0005623,GO:0005737,GO:0005829,GO:0005840,GO:0006412,GO:0006417,GO:0006518,GO:0006807,GO:0008150,GO:0008152,GO:0009058,GO:0009059,GO:0009889,GO:0009890,GO:0009892,GO:0009987,GO:0010467,GO:0010468,GO:0010556,GO:0010558,GO:0010605,GO:0010608,GO:0010629,GO:0015934,GO:0017148,GO:0019222,GO:0019538,GO:0022625,GO:0022626,GO:0031323,GO:…	-	ko:K02864	ko03010,map03010	M00178,M00179	-	-	br01610,ko00000,ko00001,ko00002,ko03011	-	-	-	Ribosomal_L10
wMeur1_aTRAM_RAST_-_LSU_ribosomal_protein_L11p_(L12e)_CDS	163164.WD_0020	2.7e-60	238.0	COG0080@1|root,COG0080@2|Bacteria,1RA2M@1224|Proteobacteria	1224|Proteobacteria	J	Forms part of the ribosomal stalk which helps the ribosome interact with GTP-bound translation factors	rplK	GO:0000027,GO:0003674,GO:0003676,GO:0003723,GO:0003735,GO:0005198,GO:0005488,GO:0005575,GO:0005622,GO:0005623,GO:0005737,GO:0005829,GO:0005840,GO:0006412,GO:0006415,GO:0006518,GO:0006807,GO:0006950,GO:0006996,GO:0007154,GO:0008150,GO:0008152,GO:0009058,GO:0009059,GO:0009267,GO:0009605,GO:0009987,GO:0009991,GO:0010467,GO:0015934,GO:0015968,GO:0016043,GO:0019538,GO:0019843,GO:0022411,GO:0022607,GO:…	-	ko:K02867	ko03010,map03010	M00178,M00179	-	-	br01610,ko00000,ko00001,ko00002,ko03011	-	-	-	Ribosomal_L11,Ribosomal_L11_N
wMeur1_aTRAM_RAST_-_LSU_ribosomal_protein_L13p_(L13Ae)_CDS	292805.Wbm0574	1.5e-72	278.9	COG0102@1|root,COG0102@2|Bacteria,1RA11@1224|Proteobacteria,2U5FM@28211|Alphaproteobacteria,47FC7@766|Rickettsiales	1224|Proteobacteria	J	This protein is one of the early assembly proteins of the 50S ribosomal subunit, although it is not seen to bind rRNA by itself. It is important during the early stages of 50S assembly	rplM	GO:0003674,GO:0003676,GO:0003723,GO:0003729,GO:0003735,GO:0005198,GO:0005488,GO:0005575,GO:0005622,GO:0005623,GO:0005737,GO:0005829,GO:0005840,GO:0006412,GO:0006417,GO:0006518,GO:0006807,GO:0008150,GO:0008152,GO:0008270,GO:0009058,GO:0009059,GO:0009889,GO:0009890,GO:0009892,GO:0009987,GO:0010467,GO:0010468,GO:0010556,GO:0010558,GO:0010605,GO:0010608,GO:0010629,GO:0015934,GO:0017148,GO:0019222,GO:…	-	ko:K02871	ko03010,map03010	M00178,M00179	-	-	br01610,ko00000,ko00001,ko00002,ko03011	-	-	-	Ribosomal_L13
wMeur1_aTRAM_RAST_-_LSU_ribosomal_protein_L14p_(L23e)_CDS	100901.wOo_10390	1.4e-46	192.2	COG0093@1|root,COG0093@2|Bacteria,1RCWZ@1224|Proteobacteria,2U743@28211|Alphaproteobacteria,47FD2@766|Rickettsiales	1224|Proteobacteria	J	Binds to 23S rRNA. Forms part of two intersubunit bridges in the 70S ribosome	rplN	GO:0003674,GO:0003676,GO:0003723,GO:0003735,GO:0005198,GO:0005488,GO:0005575,GO:0005622,GO:0005623,GO:0005737,GO:0005829,GO:0005840,GO:0006412,GO:0006518,GO:0006807,GO:0008150,GO:0008152,GO:0009058,GO:0009059,GO:0009987,GO:0010467,GO:0015934,GO:0019538,GO:0019843,GO:0022625,GO:0022626,GO:0032991,GO:0034641,GO:0034645,GO:0043043,GO:0043170,GO:0043226,GO:0043228,GO:0043229,GO:0043232,GO:0043603,GO:…	-	ko:K02874	ko03010,map03010	M00178,M00179	-	-	br01610,ko00000,ko00001,ko00002,ko03011	-	-	-	Ribosomal_L14
wMeur1_aTRAM_RAST_-_LSU_ribosomal_protein_L15p_(L27Ae)_CDS	292805.Wbm0323	2.5e-54	218.4	COG0200@1|root,COG0200@2|Bacteria,1RDC8@1224|Proteobacteria,2U79D@28211|Alphaproteobacteria,47FGQ@766|Rickettsiales	1224|Proteobacteria	J	binds to the 23S rRNA	rplO	GO:0003674,GO:0003735,GO:0005198,GO:0005575,GO:0005622,GO:0005623,GO:0005737,GO:0005829,GO:0005840,GO:0006412,GO:0006518,GO:0006807,GO:0008150,GO:0008152,GO:0009058,GO:0009059,GO:0009987,GO:0010467,GO:0015934,GO:0019538,GO:0022625,GO:0022626,GO:0032991,GO:0034641,GO:0034645,GO:0043043,GO:0043170,GO:0043226,GO:0043228,GO:0043229,GO:0043232,GO:0043603,GO:0043604,GO:0044237,GO:0044238,GO:0044249,GO:…	-	ko:K02876	ko03010,map03010	M00178,M00179	-	-	br01610,ko00000,ko00001,ko00002,ko03011	-	-	-	Ribosomal_L27A
wMeur1_aTRAM_RAST_-_LSU_ribosomal_protein_L16p_(L10e)_CDS	100901.wOo_10420	1.1e-60	239.2	COG0197@1|root,COG0197@2|Bacteria,1RA0Z@1224|Proteobacteria,2U710@28211|Alphaproteobacteria,47FB1@766|Rickettsiales	1224|Proteobacteria	J	Binds 23S rRNA and is also seen to make contacts with the A and possibly P site tRNAs	rplP	GO:0000027,GO:0000049,GO:0003674,GO:0003676,GO:0003723,GO:0003735,GO:0005198,GO:0005488,GO:0005575,GO:0005622,GO:0005623,GO:0005737,GO:0005829,GO:0005840,GO:0006412,GO:0006518,GO:0006807,GO:0006996,GO:0008150,GO:0008152,GO:0009058,GO:0009059,GO:0009987,GO:0010467,GO:0015934,GO:0016043,GO:0019538,GO:0019843,GO:0022607,GO:0022613,GO:0022618,GO:0022625,GO:0022626,GO:0032991,GO:0034622,GO:0034641,GO:…	-	ko:K02878	ko03010,map03010	M00178	-	-	br01610,ko00000,ko00001,ko00002,ko03011	-	-	-	Ribosomal_L16
wMeur1_aTRAM_RAST_-_LSU_ribosomal_protein_L17p_CDS	163164.WD_0657	1.2e-32	146.0	COG0203@1|root,COG0203@2|Bacteria,1RCWN@1224|Proteobacteria,2U749@28211|Alphaproteobacteria,47FBW@766|Rickettsiales	1224|Proteobacteria	J	Ribosomal protein L17	rplQ	GO:0000027,GO:0003674,GO:0003735,GO:0005198,GO:0005575,GO:0005622,GO:0005623,GO:0005737,GO:0005829,GO:0005840,GO:0006412,GO:0006518,GO:0006807,GO:0006996,GO:0008150,GO:0008152,GO:0009058,GO:0009059,GO:0009987,GO:0010467,GO:0015934,GO:0016043,GO:0019538,GO:0022607,GO:0022613,GO:0022618,GO:0022625,GO:0022626,GO:0032991,GO:0034622,GO:0034641,GO:0034645,GO:0042254,GO:0042255,GO:0042273,GO:0043043,GO:…	-	ko:K02879	ko03010,map03010	M00178	-	-	br01610,ko00000,ko00001,ko00002,ko03011	-	-	-	Ribosomal_L17
wMeur1_aTRAM_RAST_-_LSU_ribosomal_protein_L18p_(L5e)_CDS	100901.wOo_10330	3.5e-40	171.0	COG0256@1|root,COG0256@2|Bacteria,1RGY7@1224|Proteobacteria,2U9A6@28211|Alphaproteobacteria,47FNM@766|Rickettsiales	1224|Proteobacteria	J	This is one of the proteins that binds and probably mediates the attachment of the 5S RNA into the large ribosomal subunit, where it forms part of the central protuberance	rplR	GO:0003674,GO:0003676,GO:0003723,GO:0003735,GO:0005198,GO:0005488,GO:0005575,GO:0005622,GO:0005623,GO:0005737,GO:0005829,GO:0005840,GO:0006412,GO:0006518,GO:0006807,GO:0008097,GO:0008150,GO:0008152,GO:0009058,GO:0009059,GO:0009987,GO:0010467,GO:0015934,GO:0019538,GO:0019843,GO:0022625,GO:0022626,GO:0032991,GO:0034641,GO:0034645,GO:0043043,GO:0043170,GO:0043226,GO:0043228,GO:0043229,GO:0043232,GO:…	-	ko:K02881	ko03010,map03010	M00178,M00179	-	-	br01610,ko00000,ko00001,ko00002,ko03011	-	-	-	Ribosomal_L18p
wMeur1_aTRAM_RAST_-_LSU_ribosomal_protein_L19p_CDS	100901.wOo_04320	5e-47	193.7	COG0335@1|root,COG0335@2|Bacteria,1RH3A@1224|Proteobacteria,2U9DF@28211|Alphaproteobacteria,47FHD@766|Rickettsiales	1224|Proteobacteria	J	This protein is located at the 30S-50S ribosomal subunit interface and may play a role in the structure and function of the aminoacyl-tRNA binding site	rplS	GO:0000027,GO:0003674,GO:0003676,GO:0003723,GO:0003735,GO:0005198,GO:0005488,GO:0005575,GO:0005622,GO:0005623,GO:0005737,GO:0005829,GO:0005840,GO:0006412,GO:0006518,GO:0006807,GO:0006996,GO:0008150,GO:0008152,GO:0009058,GO:0009059,GO:0009987,GO:0010467,GO:0015934,GO:0016043,GO:0019538,GO:0019843,GO:0022607,GO:0022613,GO:0022618,GO:0022625,GO:0022626,GO:0032991,GO:0034622,GO:0034641,GO:0034645,GO:…	-	ko:K02884	ko03010,map03010	M00178	-	-	br01610,ko00000,ko00001,ko00002,ko03011	-	-	-	Ribosomal_L19
wMeur1_aTRAM_RAST_-_LSU_ribosomal_protein_L20p_CDS	100901.wOo_10570	2.9e-42	177.9	COG0292@1|root,COG0292@2|Bacteria,1RGU2@1224|Proteobacteria,2U756@28211|Alphaproteobacteria,47FE9@766|Rickettsiales	1224|Proteobacteria	J	Binds directly to 23S ribosomal RNA and is necessary for the in vitro assembly process of the 50S ribosomal subunit. It is not involved in the protein synthesizing functions of that subunit	rplT	GO:0000027,GO:0000900,GO:0003674,GO:0003676,GO:0003723,GO:0003729,GO:0003735,GO:0005198,GO:0005488,GO:0005575,GO:0005622,GO:0005623,GO:0005737,GO:0005829,GO:0005840,GO:0006355,GO:0006412,GO:0006417,GO:0006518,GO:0006807,GO:0006996,GO:0008150,GO:0008152,GO:0009058,GO:0009059,GO:0009889,GO:0009890,GO:0009892,GO:0009987,GO:0010467,GO:0010468,GO:0010556,GO:0010558,GO:0010605,GO:0010608,GO:0010629,GO:…	-	ko:K02887	ko03010,map03010	M00178	-	-	br01610,ko00000,ko00001,ko00002,ko03011	-	-	-	Ribosomal_L20
wMeur1_aTRAM_RAST_-_LSU_ribosomal_protein_L21p_CDS	292805.Wbm0701	1.4e-31	142.1	COG0261@1|root,COG0261@2|Bacteria,1MZEW@1224|Proteobacteria,2UBT3@28211|Alphaproteobacteria,47FQJ@766|Rickettsiales	1224|Proteobacteria	J	This protein binds to 23S rRNA in the presence of protein L20	rplU	GO:0003674,GO:0003735,GO:0005198,GO:0005575,GO:0005622,GO:0005623,GO:0005737,GO:0005829,GO:0005840,GO:0006412,GO:0006518,GO:0006807,GO:0008150,GO:0008152,GO:0009058,GO:0009059,GO:0009987,GO:0010467,GO:0015934,GO:0019538,GO:0022625,GO:0022626,GO:0032991,GO:0034641,GO:0034645,GO:0043043,GO:0043170,GO:0043226,GO:0043228,GO:0043229,GO:0043232,GO:0043603,GO:0043604,GO:0044237,GO:0044238,GO:0044249,GO:…	-	ko:K02888	ko03010,map03010	M00178	-	-	br01610,ko00000,ko00001,ko00002,ko03011	-	-	-	Ribosomal_L21p
wMeur1_aTRAM_RAST_-_LSU_ribosomal_protein_L22p_(L17e)_CDS	163164.WD_0676	3.1e-43	181.0	COG0091@1|root,COG0091@2|Bacteria,1RH0W@1224|Proteobacteria,2U96X@28211|Alphaproteobacteria,47FJ9@766|Rickettsiales	1224|Proteobacteria	J	its binding is stimulated by other ribosomal proteins, e.g. L4, L17, and L20. It is important during the early stages of 50S assembly. It makes multiple contacts with different domains of the 23S rRNA in the assembled 50S subunit and ribosome (By similarity)	rplV	GO:0003674,GO:0003735,GO:0005198,GO:0005575,GO:0005622,GO:0005623,GO:0005737,GO:0005829,GO:0005840,GO:0005844,GO:0006412,GO:0006518,GO:0006807,GO:0006996,GO:0008150,GO:0008152,GO:0009058,GO:0009059,GO:0009987,GO:0010467,GO:0015934,GO:0016043,GO:0019538,GO:0022607,GO:0022613,GO:0022618,GO:0022625,GO:0022626,GO:0032991,GO:0034622,GO:0034641,GO:0034645,GO:0042254,GO:0042255,GO:0042788,GO:0043043,GO:…	-	ko:K02890	ko03010,map03010	M00178,M00179	-	-	br01610,ko00000,ko00001,ko00002,ko03011	-	-	-	Ribosomal_L22
wMeur1_aTRAM_RAST_-_LSU_ribosomal_protein_L23p_(L23Ae)_CDS	292805.Wbm0339	4.6e-32	143.7	COG0089@1|root,COG0089@2|Bacteria,1MZXX@1224|Proteobacteria,2UBQ1@28211|Alphaproteobacteria,47FMH@766|Rickettsiales	1224|Proteobacteria	J	One of the early assembly proteins it binds 23S rRNA. One of the proteins that surrounds the polypeptide exit tunnel on the outside of the ribosome. Forms the main docking site for trigger factor binding to the ribosome	rplW	GO:0000027,GO:0003674,GO:0003676,GO:0003723,GO:0003735,GO:0005198,GO:0005488,GO:0005575,GO:0005622,GO:0005623,GO:0005737,GO:0005829,GO:0005840,GO:0006412,GO:0006518,GO:0006807,GO:0006996,GO:0008150,GO:0008152,GO:0009058,GO:0009059,GO:0009987,GO:0010467,GO:0015934,GO:0016043,GO:0019538,GO:0022607,GO:0022613,GO:0022618,GO:0022625,GO:0022626,GO:0032991,GO:0034622,GO:0034641,GO:0034645,GO:0042254,GO:…	-	ko:K02892	ko03010,map03010	M00178,M00179	-	-	br01610,ko00000,ko00001,ko00002,ko03011	-	-	-	Ribosomal_L23
wMeur1_aTRAM_RAST_-_LSU_ribosomal_protein_L24p_(L26e)_CDS	292805.Wbm0330	4.2e-39	167.2	COG0198@1|root,COG0198@2|Bacteria,1MZQD@1224|Proteobacteria,2UC6Y@28211|Alphaproteobacteria,47FJT@766|Rickettsiales	1224|Proteobacteria	J	One of two assembly initiator proteins, it binds directly to the 5'-end of the 23S rRNA, where it nucleates assembly of the 50S subunit	rplX	GO:0000027,GO:0003674,GO:0003735,GO:0005198,GO:0005575,GO:0005622,GO:0005623,GO:0005737,GO:0005829,GO:0005840,GO:0006412,GO:0006518,GO:0006807,GO:0006996,GO:0008150,GO:0008152,GO:0009058,GO:0009059,GO:0009987,GO:0010467,GO:0015934,GO:0016043,GO:0019538,GO:0022607,GO:0022613,GO:0022618,GO:0022625,GO:0022626,GO:0032991,GO:0034622,GO:0034641,GO:0034645,GO:0042254,GO:0042255,GO:0042273,GO:0043043,GO:…	-	ko:K02895	ko03010,map03010	M00178,M00179	-	-	br01610,ko00000,ko00001,ko00002,ko03011	-	-	-	KOW,ribosomal_L24
wMeur1_aTRAM_RAST_-_LSU_ribosomal_protein_L25p_CDS	1236908.wNo_05970	3e-78	298.1	COG1825@1|root,COG1825@2|Bacteria,1RDH0@1224|Proteobacteria,2U5P0@28211|Alphaproteobacteria,47FJV@766|Rickettsiales	1224|Proteobacteria	J	This is one of the proteins that binds to the 5S RNA in the ribosome where it forms part of the central protuberance	ctc	GO:0000027,GO:0003674,GO:0003676,GO:0003723,GO:0003735,GO:0005198,GO:0005488,GO:0005575,GO:0005622,GO:0005623,GO:0005737,GO:0005829,GO:0005840,GO:0006412,GO:0006417,GO:0006518,GO:0006807,GO:0006996,GO:0008097,GO:0008150,GO:0008152,GO:0009058,GO:0009059,GO:0009314,GO:0009628,GO:0009889,GO:0009890,GO:0009892,GO:0009987,GO:0010467,GO:0010468,GO:0010556,GO:0010558,GO:0010605,GO:0010608,GO:0010629,GO:…	-	ko:K02897	ko03010,map03010	M00178	-	-	ko00000,ko00001,ko00002,ko03011	-	-	-	Ribosomal_L25p,Ribosomal_TL5_C
wMeur1_aTRAM_RAST_-_LSU_ribosomal_protein_L27p_CDS	100901.wOo_08960	1.6e-34	151.8	COG0211@1|root,COG0211@2|Bacteria,1MZGH@1224|Proteobacteria,2UBUX@28211|Alphaproteobacteria,47FKP@766|Rickettsiales	1224|Proteobacteria	J	Belongs to the bacterial ribosomal protein bL27 family	rpmA	GO:0000027,GO:0001558,GO:0003674,GO:0003735,GO:0005198,GO:0005488,GO:0005575,GO:0005622,GO:0005623,GO:0005737,GO:0005829,GO:0005840,GO:0006412,GO:0006518,GO:0006807,GO:0006996,GO:0008150,GO:0008152,GO:0009058,GO:0009059,GO:0009987,GO:0010467,GO:0015934,GO:0016043,GO:0019538,GO:0022607,GO:0022613,GO:0022618,GO:0022625,GO:0022626,GO:0032991,GO:0034622,GO:0034641,GO:0034645,GO:0040008,GO:0042254,GO:…	-	ko:K02899	ko03010,map03010	M00178	-	-	br01610,ko00000,ko00001,ko00002,ko03011	-	-	-	Ribosomal_L27
wMeur1_aTRAM_RAST_-_LSU_ribosomal_protein_L28p_CDS	292805.Wbm0302	1.8e-34	151.8	COG0227@1|root,COG0227@2|Bacteria,1MZ57@1224|Proteobacteria,2UBQU@28211|Alphaproteobacteria,47FNA@766|Rickettsiales	1224|Proteobacteria	J	Belongs to the bacterial ribosomal protein bL28 family	rpmB	GO:0000027,GO:0003674,GO:0003735,GO:0005198,GO:0005575,GO:0005622,GO:0005623,GO:0005737,GO:0005829,GO:0005840,GO:0006412,GO:0006518,GO:0006807,GO:0006996,GO:0008150,GO:0008152,GO:0009058,GO:0009059,GO:0009987,GO:0010467,GO:0015934,GO:0016043,GO:0019538,GO:0022607,GO:0022613,GO:0022618,GO:0022625,GO:0022626,GO:0032991,GO:0034622,GO:0034641,GO:0034645,GO:0042254,GO:0042255,GO:0042273,GO:0043043,GO:…	-	ko:K02902	ko03010,map03010	M00178	-	-	br01610,ko00000,ko00001,ko00002,ko03011	-	-	-	Ribosomal_L28
wMeur1_aTRAM_RAST_-_LSU_ribosomal_protein_L31p_CDS	292805.Wbm0401	9.4e-27	125.6	COG0254@1|root,COG0254@2|Bacteria,1MZ69@1224|Proteobacteria,2UBSC@28211|Alphaproteobacteria,47FRK@766|Rickettsiales	1224|Proteobacteria	J	Ribosomal protein L31	rpmE	GO:0003674,GO:0003735,GO:0005198,GO:0005488,GO:0005575,GO:0005622,GO:0005623,GO:0005737,GO:0005829,GO:0005840,GO:0006412,GO:0006518,GO:0006807,GO:0008150,GO:0008152,GO:0008270,GO:0009058,GO:0009059,GO:0009987,GO:0010467,GO:0015934,GO:0019538,GO:0022625,GO:0022626,GO:0032991,GO:0034641,GO:0034645,GO:0043043,GO:0043167,GO:0043169,GO:0043170,GO:0043226,GO:0043228,GO:0043229,GO:0043232,GO:0043603,GO:…	-	ko:K02909	ko03010,map03010	M00178	-	-	br01610,ko00000,ko00001,ko00002,ko03011	-	-	-	Ribosomal_L31
wMeur1_aTRAM_RAST_-_LSU_ribosomal_protein_L33p_@_LSU_ribosomal_protein_L33p,_zinc-independent_CDS	292805.Wbm0497	6.6e-22	109.4	COG0267@1|root,COG0267@2|Bacteria,1N6QV@1224|Proteobacteria,2UF4D@28211|Alphaproteobacteria,47FT5@766|Rickettsiales	1224|Proteobacteria	J	Belongs to the bacterial ribosomal protein bL33 family	rpmG	GO:0000027,GO:0003674,GO:0003735,GO:0005198,GO:0005575,GO:0005622,GO:0005623,GO:0005737,GO:0005829,GO:0005840,GO:0006412,GO:0006518,GO:0006807,GO:0006996,GO:0008150,GO:0008152,GO:0009058,GO:0009059,GO:0009987,GO:0010467,GO:0015934,GO:0016043,GO:0019538,GO:0022607,GO:0022613,GO:0022618,GO:0022625,GO:0022626,GO:0032991,GO:0034622,GO:0034641,GO:0034645,GO:0042221,GO:0042254,GO:0042255,GO:0042273,GO:…	-	ko:K02913	ko03010,map03010	M00178	-	-	br01610,ko00000,ko00001,ko00002,ko03011	-	-	-	Ribosomal_L33
wMeur1_aTRAM_RAST_-_LSU_ribosomal_protein_L34p_CDS	292805.Wbm0691	1.4e-12	77.8	COG0230@1|root,COG0230@2|Bacteria,1NGGS@1224|Proteobacteria,2UJCE@28211|Alphaproteobacteria	1224|Proteobacteria	J	Belongs to the bacterial ribosomal protein bL34 family	rpmH	GO:0003674,GO:0003735,GO:0005198,GO:0005575,GO:0005622,GO:0005623,GO:0005737,GO:0005829,GO:0005840,GO:0006412,GO:0006518,GO:0006807,GO:0008150,GO:0008152,GO:0009058,GO:0009059,GO:0009987,GO:0010467,GO:0015934,GO:0019538,GO:0022625,GO:0022626,GO:0032991,GO:0034641,GO:0034645,GO:0043043,GO:0043170,GO:0043226,GO:0043228,GO:0043229,GO:0043232,GO:0043603,GO:0043604,GO:0044237,GO:0044238,GO:0044249,GO:…	-	ko:K02914	ko03010,map03010	M00178	-	-	br01610,ko00000,ko00001,ko00002,ko03011	-	-	-	Ribosomal_L34
wMeur1_aTRAM_RAST_-_LSU_ribosomal_protein_L35p_CDS	1236908.wNo_02460	4e-23	113.6	COG0291@1|root,COG0291@2|Bacteria,1N6V4@1224|Proteobacteria,2UF6K@28211|Alphaproteobacteria,47FMY@766|Rickettsiales	1224|Proteobacteria	J	Belongs to the bacterial ribosomal protein bL35 family	rpmI	GO:0003674,GO:0003735,GO:0005198,GO:0005575,GO:0005622,GO:0005623,GO:0005737,GO:0005829,GO:0005840,GO:0015934,GO:0022625,GO:0022626,GO:0032991,GO:0043226,GO:0043228,GO:0043229,GO:0043232,GO:0044391,GO:0044422,GO:0044424,GO:0044444,GO:0044445,GO:0044446,GO:0044464,GO:1990904	-	ko:K02916	ko03010,map03010	M00178	-	-	br01610,ko00000,ko00001,ko00002,ko03011	-	-	-	Ribosomal_L35p
wMeur1_aTRAM_RAST_-_Lysyl-tRNA_synthetase_(class_I)_(EC_6.1.1.6)_CDS	1236908.wNo_03020	4.6e-248	863.6	COG1384@1|root,COG1384@2|Bacteria,1MV32@1224|Proteobacteria,2TQYH@28211|Alphaproteobacteria,47ESY@766|Rickettsiales	1224|Proteobacteria	J	Belongs to the class-I aminoacyl-tRNA synthetase family	lysS	-	6.1.1.6	ko:K04566	ko00970,map00970	M00360	R03658	RC00055,RC00523	ko00000,ko00001,ko00002,ko01000,ko01007,ko03016	-	-	-	tRNA-synt_1f
wMeur1_aTRAM_RAST_-_Malate_dehydrogenase_(EC_1.1.1.37)_CDS	163164.WD_1121	4.9e-131	474.2	COG0039@1|root,COG0039@2|Bacteria,1MV57@1224|Proteobacteria,2TSV6@28211|Alphaproteobacteria,47EYA@766|Rickettsiales	1224|Proteobacteria	C	Catalyzes the reversible oxidation of malate to oxaloacetate	mdh	GO:0003674,GO:0003824,GO:0006082,GO:0006091,GO:0006099,GO:0006101,GO:0008150,GO:0008152,GO:0009060,GO:0009987,GO:0015980,GO:0016491,GO:0016614,GO:0016615,GO:0016616,GO:0016999,GO:0017144,GO:0019752,GO:0030060,GO:0043436,GO:0044237,GO:0044238,GO:0044281,GO:0045333,GO:0055114,GO:0071704,GO:0072350	1.1.1.37	ko:K00024	ko00020,ko00270,ko00620,ko00630,ko00680,ko00710,ko00720,ko01100,ko01110,ko01120,ko01130,ko01200,map00020,map00270,map00620,map00630,map00680,map00710,map00720,map01100,map01110,map01120,map01130,map01200	M00009,M00011,M00012,M00168,M00173,M00346,M00374,M00620,M00740	R00342,R07136	RC00031	ko00000,ko00001,ko00002,ko01000	-	-	iAF987.Gmet_1360	Ldh_1_C,Ldh_1_N
wMeur1_aTRAM_RAST_-_Malonyl_CoA-acyl_carrier_protein_transacylase_(EC_2.3.1.39)_CDS	163164.WD_0869	1.6e-129	469.2	COG0331@1|root,COG0331@2|Bacteria,1MV6N@1224|Proteobacteria,2TRTT@28211|Alphaproteobacteria,47EZI@766|Rickettsiales	1224|Proteobacteria	I	malonyl CoA-acyl carrier protein transacylase	fabD	GO:0003674,GO:0003824,GO:0004312,GO:0004314,GO:0005575,GO:0005622,GO:0005623,GO:0005737,GO:0005829,GO:0006082,GO:0006629,GO:0006631,GO:0006633,GO:0008150,GO:0008152,GO:0008610,GO:0009058,GO:0009987,GO:0016053,GO:0016417,GO:0016419,GO:0016420,GO:0016740,GO:0016746,GO:0016747,GO:0019752,GO:0032787,GO:0043436,GO:0044237,GO:0044238,GO:0044249,GO:0044255,GO:0044281,GO:0044283,GO:0044424,GO:0044444,GO:…	2.3.1.39	ko:K00645,ko:K13935,ko:K15327	ko00061,ko00333,ko01100,ko01130,ko01212,map00061,map00333,map01100,map01130,map01212	M00082	R01626,R11671	RC00004,RC00039,RC02727	ko00000,ko00001,ko00002,ko01000,ko01004,ko01008	-	-	-	Acyl_transf_1
wMeur1_aTRAM_RAST_-_Malonyl-CoA_decarboxylase_(EC_4.1.1.9)_CDS	292805.Wbm0668	3e-198	698.0	COG1593@1|root,COG1593@2|Bacteria,1MUQE@1224|Proteobacteria,2TSSE@28211|Alphaproteobacteria	1224|Proteobacteria	G	Malonyl-CoA decarboxylase	mcd	-	4.1.1.9	ko:K01578	ko00410,ko00640,ko01100,ko04146,ko04152,map00410,map00640,map01100,map04146,map04152	-	R00233	RC00040	ko00000,ko00001,ko01000	-	-	-	MCD,MCD_N
wMeur1_aTRAM_RAST_-_membrane_c-type_cytochrome_cy_CDS	100901.wOo_01150	9.5e-68	263.1	COG3474@1|root,COG3474@2|Bacteria,1RIDN@1224|Proteobacteria,2U142@28211|Alphaproteobacteria,47FI1@766|Rickettsiales	1224|Proteobacteria	C	Cytochrome C	cycM	-	-	ko:K08738	ko00920,ko01100,ko01120,ko01524,ko02020,ko04115,ko04210,ko04214,ko04215,ko04932,ko05010,ko05012,ko05014,ko05016,ko05134,ko05145,ko05152,ko05161,ko05164,ko05167,ko05168,ko05200,ko05210,ko05222,ko05416,map00920,map01100,map01120,map01524,map02020,map04115,map04210,map04214,map04215,map04932,map05010,map05012,map05014,map05016,map05134,map05145,map05152,map05161,map05164,map05167,map05168,map05200,m…	M00595	R10151	RC03151,RC03152	ko00000,ko00001,ko00002	3.D.4.6	-	-	Cytochrom_C
wMeur1_aTRAM_RAST_-_membrane_protein,_putative_CDS	100901.wOo_04900	5.9e-156	557.4	COG0843@1|root,COG0843@2|Bacteria,1QJ23@1224|Proteobacteria,2U4CI@28211|Alphaproteobacteria,47FEW@766|Rickettsiales	1224|Proteobacteria	C	Cytochrome C and Quinol oxidase polypeptide I	-	-	-	-	-	-	-	-	-	-	-	-	COX1
wMeur1_aTRAM_RAST_-_Membrane_proteins_related_to_metalloendopeptidases_CDS	292805.Wbm0606	3.5e-63	248.1	COG4942@1|root,COG4942@2|Bacteria,1RD24@1224|Proteobacteria,2TUNI@28211|Alphaproteobacteria,47GT2@766|Rickettsiales	1224|Proteobacteria	D	Peptidase family M23	nlpD	-	-	ko:K06194	-	-	-	-	ko00000	1.A.34.1.2	-	-	LysM,Peptidase_M23
wMeur1_aTRAM_RAST_-_Membrane-associated_zinc_metalloprotease_CDS	100901.wOo_03650	1.7e-151	542.3	COG0750@1|root,COG0750@2|Bacteria,1MU91@1224|Proteobacteria,2TQXJ@28211|Alphaproteobacteria,47F3Q@766|Rickettsiales	1224|Proteobacteria	M	zinc metalloprotease	rseP	GO:0000988,GO:0000989,GO:0003674,GO:0003824,GO:0004175,GO:0004222,GO:0005488,GO:0005515,GO:0005575,GO:0005623,GO:0005886,GO:0005887,GO:0006355,GO:0006508,GO:0006807,GO:0008150,GO:0008152,GO:0008233,GO:0008237,GO:0009889,GO:0009891,GO:0009893,GO:0010468,GO:0010556,GO:0010557,GO:0010604,GO:0010628,GO:0016020,GO:0016021,GO:0016787,GO:0019219,GO:0019222,GO:0019538,GO:0031224,GO:0031226,GO:0031323,GO:…	-	ko:K11749	ko02024,ko04112,map02024,map04112	-	-	-	ko00000,ko00001,ko01000,ko01002	-	-	-	PDZ,PDZ_2,Peptidase_M50
wMeur1_aTRAM_RAST_-_Metal-dependent_hydrolase_YbeY,_involved_in_rRNA_and/or_ribosome_maturation_and_assembly_CDS	292805.Wbm0601	5.6e-53	213.8	COG0319@1|root,COG0319@2|Bacteria,1MZ67@1224|Proteobacteria,2UBXV@28211|Alphaproteobacteria,47FHA@766|Rickettsiales	1224|Proteobacteria	J	Single strand-specific metallo-endoribonuclease involved in late-stage 70S ribosome quality control and in maturation of the 3' terminus of the 16S rRNA	ybeY	GO:0000469,GO:0000478,GO:0003674,GO:0003824,GO:0004518,GO:0004519,GO:0004521,GO:0004540,GO:0005488,GO:0006139,GO:0006355,GO:0006364,GO:0006396,GO:0006412,GO:0006518,GO:0006725,GO:0006807,GO:0006950,GO:0008150,GO:0008152,GO:0009058,GO:0009059,GO:0009266,GO:0009408,GO:0009628,GO:0009889,GO:0009987,GO:0010467,GO:0010468,GO:0010556,GO:0016070,GO:0016072,GO:0016151,GO:0016787,GO:0016788,GO:0016892,GO:…	-	ko:K07042	-	-	-	-	ko00000,ko03009	-	-	-	UPF0054
wMeur1_aTRAM_RAST_-_Methionine_aminopeptidase_(EC_3.4.11.18)_CDS	1236908.wNo_06010	1.4e-134	485.7	COG0024@1|root,COG0024@2|Bacteria,1MU99@1224|Proteobacteria,2TQTH@28211|Alphaproteobacteria,47EVR@766|Rickettsiales	1224|Proteobacteria	E	Methionine aminopeptidase	map	-	3.4.11.18	ko:K01265	-	-	-	-	ko00000,ko01000,ko01002	-	-	-	Peptidase_M24
wMeur1_aTRAM_RAST_-_Methionyl-tRNA_formyltransferase_(EC_2.1.2.9)_CDS	1236908.wNo_02480	2.5e-121	441.8	COG0223@1|root,COG0223@2|Bacteria,1MU4Q@1224|Proteobacteria,2TSWX@28211|Alphaproteobacteria,47F1P@766|Rickettsiales	1224|Proteobacteria	J	Attaches a formyl group to the free amino group of methionyl-tRNA(fMet). The formyl group appears to play a dual role in the initiator identity of N-formylmethionyl-tRNA by promoting its recognition by IF2 and preventing the misappropriation of this tRNA by the elongation apparatus	fmt	GO:0003674,GO:0003824,GO:0004479,GO:0006139,GO:0006396,GO:0006399,GO:0006400,GO:0006412,GO:0006413,GO:0006464,GO:0006518,GO:0006725,GO:0006807,GO:0008033,GO:0008150,GO:0008152,GO:0009058,GO:0009059,GO:0009451,GO:0009987,GO:0010467,GO:0016070,GO:0016740,GO:0016741,GO:0016742,GO:0019538,GO:0019988,GO:0034470,GO:0034641,GO:0034645,GO:0034660,GO:0036211,GO:0043043,GO:0043170,GO:0043412,GO:0043603,GO:…	2.1.2.9	ko:K00604	ko00670,ko00970,map00670,map00970	-	R03940	RC00026,RC00165	ko00000,ko00001,ko01000	-	-	-	Formyl_trans_C,Formyl_trans_N
wMeur1_aTRAM_RAST_-_Methionyl-tRNA_synthetase_(EC_6.1.1.10)_CDS	100901.wOo_06100	6.9e-236	823.2	COG0143@1|root,COG0143@2|Bacteria,1MUBY@1224|Proteobacteria,2TQKA@28211|Alphaproteobacteria,47EWE@766|Rickettsiales	1224|Proteobacteria	J	Is required not only for elongation of protein synthesis but also for the initiation of all mRNA translation through initiator tRNA(fMet) aminoacylation	metG	-	6.1.1.10	ko:K01874	ko00450,ko00970,map00450,map00970	M00359,M00360	R03659,R04773	RC00055,RC00523	ko00000,ko00001,ko00002,ko01000,ko01007,ko03016	-	-	-	Anticodon_1,tRNA-synt_1g,tRNA_bind
wMeur1_aTRAM_RAST_-_Methylenetetrahydrofolate_dehydrogenase_(NADP+)_(EC_1.5.1.5)_/_Methenyltetrahydrofolate_cyclohydrolase_(EC_3.5.4.9)_CDS	163164.WD_0555	4.6e-120	437.6	COG0190@1|root,COG0190@2|Bacteria,1MWU4@1224|Proteobacteria,2TRZZ@28211|Alphaproteobacteria,47EXQ@766|Rickettsiales	1224|Proteobacteria	F	Catalyzes the oxidation of 5,10- methylenetetrahydrofolate to 5,10-methenyltetrahydrofolate and then the hydrolysis of 5,10-methenyltetrahydrofolate to 10- formyltetrahydrofolate	folD	GO:0003674,GO:0003824,GO:0004477,GO:0004488,GO:0005575,GO:0005622,GO:0005623,GO:0005737,GO:0005829,GO:0006730,GO:0008150,GO:0008152,GO:0009987,GO:0016491,GO:0016645,GO:0016646,GO:0016787,GO:0016810,GO:0016814,GO:0019238,GO:0044237,GO:0044281,GO:0044424,GO:0044444,GO:0044464,GO:0055114	1.5.1.5,3.5.4.9	ko:K01491	ko00670,ko00720,ko01100,ko01120,ko01200,map00670,map00720,map01100,map01120,map01200	M00140,M00377	R01220,R01655	RC00202,RC00578	ko00000,ko00001,ko00002,ko01000	-	-	iAF987.Gmet_1162	THF_DHG_CYH,THF_DHG_CYH_C
wMeur1_aTRAM_RAST_-_Mg/Co/Ni_transporter_MgtE_/_CBS_domain_CDS	100901.wOo_05870	1.2e-202	712.6	COG2239@1|root,COG2239@2|Bacteria,1MW24@1224|Proteobacteria,2TRWK@28211|Alphaproteobacteria,47F88@766|Rickettsiales	1224|Proteobacteria	P	Acts as a magnesium transporter	mgtE	-	-	ko:K06213	-	-	-	-	ko00000,ko02000	1.A.26.1	-	-	CBS,MgtE,MgtE_N
wMeur1_aTRAM_RAST_-_Mitochondrial_processing_peptidase-like_protein_(EC_3.4.24.64)_CDS	163164.WD_0737	9.3e-170	603.2	COG0612@1|root,COG0612@2|Bacteria,1MVST@1224|Proteobacteria,2TR39@28211|Alphaproteobacteria,47EVF@766|Rickettsiales	1224|Proteobacteria	S	Belongs to the peptidase M16 family	mpp	-	-	ko:K07263	-	-	-	-	ko00000,ko01000,ko01002	-	-	-	Peptidase_M16,Peptidase_M16_C
wMeur1_aTRAM_RAST_-_Muramoyltetrapeptide_carboxypeptidase_(EC_3.4.17.13)_CDS	163164.WD_1015	1.6e-140	505.8	COG1619@1|root,COG1619@2|Bacteria,1MWIY@1224|Proteobacteria,2U9SX@28211|Alphaproteobacteria,47FCZ@766|Rickettsiales	1224|Proteobacteria	V	proteins, homologs of microcin C7 resistance protein MccF	mccF	-	3.4.17.13	ko:K01297	-	-	-	-	ko00000,ko01000,ko01002,ko01011	-	-	-	Peptidase_S66
wMeur1_aTRAM_RAST_-_N-succinyl-L,L-diaminopimelate_desuccinylase_(EC_3.5.1.18)_CDS	163164.WD_0788	2.5e-169	601.7	COG0624@1|root,COG0624@2|Bacteria,1MW6G@1224|Proteobacteria,2TT0J@28211|Alphaproteobacteria,47EZB@766|Rickettsiales	1224|Proteobacteria	E	Catalyzes the hydrolysis of N-succinyl-L,L- diaminopimelic acid (SDAP), forming succinate and LL-2,6- diaminoheptanedioate (DAP), an intermediate involved in the bacterial biosynthesis of lysine and meso-diaminopimelic acid, an essential component of bacterial cell walls	dapE	GO:0003674,GO:0003824,GO:0005488,GO:0005515,GO:0005575,GO:0005622,GO:0005623,GO:0005737,GO:0005829,GO:0006082,GO:0006520,GO:0006553,GO:0006807,GO:0008150,GO:0008152,GO:0008270,GO:0008652,GO:0009014,GO:0009058,GO:0009066,GO:0009067,GO:0009085,GO:0009089,GO:0009987,GO:0016053,GO:0016787,GO:0016810,GO:0016811,GO:0019752,GO:0032153,GO:0042802,GO:0043167,GO:0043169,GO:0043436,GO:0043648,GO:0044237,GO:…	3.5.1.18	ko:K01439	ko00300,ko01100,ko01120,ko01230,map00300,map01100,map01120,map01230	M00016	R02734	RC00064,RC00090	ko00000,ko00001,ko00002,ko01000	-	-	iECP_1309.ECP_2485,iIT341.HP0212	M20_dimer,Peptidase_M20
wMeur1_aTRAM_RAST_-_Na+/H+_ion_antiporter_family_protein_CDS	100901.wOo_04570	2.9e-45	188.3	COG1863@1|root,COG1863@2|Bacteria,1PDJ3@1224|Proteobacteria,2UDVY@28211|Alphaproteobacteria,47FT1@766|Rickettsiales	1224|Proteobacteria	P	Na H antiporter	mnhE	-	-	ko:K05569	-	-	-	-	ko00000,ko02000	2.A.63.1,2.A.63.2	-	-	MNHE
wMeur1_aTRAM_RAST_-_NAD_kinase_(EC_2.7.1.23)_CDS	292805.Wbm0400	2.4e-115	421.8	COG0061@1|root,COG0061@2|Bacteria,1MUBC@1224|Proteobacteria,2TSKN@28211|Alphaproteobacteria,47F5E@766|Rickettsiales	1224|Proteobacteria	F	Involved in the regulation of the intracellular balance of NAD and NADP, and is a key enzyme in the biosynthesis of NADP. Catalyzes specifically the phosphorylation on 2'-hydroxyl of the adenosine moiety of NAD to yield NADP	nadK	-	2.7.1.23	ko:K00858	ko00760,ko01100,map00760,map01100	-	R00104	RC00002,RC00078	ko00000,ko00001,ko01000	-	-	-	NAD_kinase
wMeur1_aTRAM_RAST_-_NAD-dependent_glyceraldehyde-3-phosphate_dehydrogenase_(EC_1.2.1.12)_CDS	100901.wOo_05840	4.6e-148	530.8	COG0057@1|root,COG0057@2|Bacteria,1MU93@1224|Proteobacteria,2TR6E@28211|Alphaproteobacteria,47EZ9@766|Rickettsiales	1224|Proteobacteria	G	Belongs to the glyceraldehyde-3-phosphate dehydrogenase family	epd	GO:0000166,GO:0000226,GO:0001817,GO:0001819,GO:0001906,GO:0001907,GO:0002376,GO:0002791,GO:0002793,GO:0003674,GO:0003824,GO:0004365,GO:0004857,GO:0004866,GO:0005488,GO:0005515,GO:0005575,GO:0005622,GO:0005623,GO:0005634,GO:0005635,GO:0005737,GO:0005811,GO:0005829,GO:0005856,GO:0005886,GO:0005975,GO:0005996,GO:0006006,GO:0006007,GO:0006081,GO:0006082,GO:0006090,GO:0006091,GO:0006094,GO:0006096,GO:…	1.2.1.12,1.2.1.72	ko:K00134,ko:K03472	ko00010,ko00710,ko00750,ko01100,ko01110,ko01120,ko01130,ko01200,ko01230,ko04066,ko05010,map00010,map00710,map00750,map01100,map01110,map01120,map01130,map01200,map01230,map04066,map05010	M00001,M00002,M00003,M00124,M00165,M00166,M00308,M00552	R01061,R01825	RC00149,RC00242	ko00000,ko00001,ko00002,ko01000,ko04131,ko04147	-	-	iIT341.HP0921,iIT341.HP1346,iJR904.b1416,iJR904.b1417,iYL1228.KPN_03356	Gp_dh_C,Gp_dh_N
wMeur1_aTRAM_RAST_-_NAD-specific_glutamate_dehydrogenase_(EC_1.4.1.2),_large_form_CDS	292805.Wbm0182	0.0	2308.5	COG2902@1|root,COG2902@2|Bacteria,1MXNV@1224|Proteobacteria,2TS89@28211|Alphaproteobacteria,47F1Y@766|Rickettsiales	1224|Proteobacteria	E	NAD-specific glutamate dehydrogenase	gdhB	GO:0003674,GO:0003824,GO:0004352,GO:0004353,GO:0008150,GO:0008152,GO:0016491,GO:0016638,GO:0016639,GO:0055114	1.4.1.2	ko:K15371	ko00220,ko00250,ko00430,ko00910,ko01100,map00220,map00250,map00430,map00910,map01100	-	R00243	RC00006,RC02799	ko00000,ko00001,ko01000	-	-	-	Bac_GDH
wMeur1_aTRAM_RAST_-_NADH_ubiquinone_oxidoreductase_chain_A_(EC_1.6.5.3)_CDS	1236908.wNo_07450	2e-24	117.9	COG0838@1|root,COG0838@2|Bacteria,1RGUT@1224|Proteobacteria,2U72Q@28211|Alphaproteobacteria,47FH2@766|Rickettsiales	1224|Proteobacteria	C	NDH-1 shuttles electrons from NADH, via FMN and iron- sulfur (Fe-S) centers, to quinones in the respiratory chain. The immediate electron acceptor for the enzyme in this species is believed to be ubiquinone. Couples the redox reaction to proton translocation (for every two electrons transferred, four hydrogen ions are translocated across the cytoplasmic membrane), and thus conserves the redox ene…	nuoA	GO:0003674,GO:0003824,GO:0003954,GO:0005575,GO:0005623,GO:0005886,GO:0006091,GO:0006119,GO:0006120,GO:0006139,GO:0006163,GO:0006725,GO:0006753,GO:0006793,GO:0006796,GO:0006807,GO:0008137,GO:0008150,GO:0008152,GO:0009117,GO:0009123,GO:0009126,GO:0009141,GO:0009144,GO:0009150,GO:0009161,GO:0009167,GO:0009199,GO:0009205,GO:0009259,GO:0009987,GO:0015980,GO:0016020,GO:0016310,GO:0016491,GO:0016651,GO:…	1.6.5.3	ko:K00330	ko00190,ko01100,map00190,map01100	M00144	R11945	RC00061	ko00000,ko00001,ko00002,ko01000	3.D.1	-	-	Oxidored_q4
wMeur1_aTRAM_RAST_-_NADH-ubiquinone_oxidoreductase_chain_B_(EC_1.6.5.3)_CDS	1236908.wNo_07440	3.1e-84	317.8	COG0377@1|root,COG0377@2|Bacteria,1MUI2@1224|Proteobacteria,2TQK3@28211|Alphaproteobacteria,47EZV@766|Rickettsiales	1224|Proteobacteria	C	Couples the redox reaction to proton translocation (for every two electrons transferred, four hydrogen ions are translocated across the cytoplasmic membrane), and thus conserves the redox energy in a proton gradient	nuoB	GO:0003674,GO:0003824,GO:0003954,GO:0008150,GO:0008152,GO:0016491,GO:0016651,GO:0016655,GO:0050136,GO:0055114	1.6.5.3,1.6.99.3	ko:K00331,ko:K03940	ko00190,ko01100,ko04714,ko04723,ko04932,ko05010,ko05012,ko05016,map00190,map01100,map04714,map04723,map04932,map05010,map05012,map05016	M00143,M00144	R11945	RC00061	ko00000,ko00001,ko00002,ko01000	3.D.1,3.D.1.6	-	-	Oxidored_q6
wMeur1_aTRAM_RAST_-_NADH-ubiquinone_oxidoreductase_chain_C_(EC_1.6.5.3)_CDS	100901.wOo_07730	1.7e-75	288.9	COG0852@1|root,COG0852@2|Bacteria,1MX4B@1224|Proteobacteria,2TSMT@28211|Alphaproteobacteria,47FCH@766|Rickettsiales	1224|Proteobacteria	C	NDH-1 shuttles electrons from NADH, via FMN and iron- sulfur (Fe-S) centers, to quinones in the respiratory chain. The immediate electron acceptor for the enzyme in this species is believed to be ubiquinone. Couples the redox reaction to proton translocation (for every two electrons transferred, four hydrogen ions are translocated across the cytoplasmic membrane), and thus conserves the redox ene…	nuoC	GO:0003674,GO:0003824,GO:0003954,GO:0006091,GO:0006119,GO:0006120,GO:0006139,GO:0006163,GO:0006725,GO:0006753,GO:0006793,GO:0006796,GO:0006807,GO:0008137,GO:0008150,GO:0008152,GO:0009117,GO:0009123,GO:0009126,GO:0009141,GO:0009144,GO:0009150,GO:0009161,GO:0009167,GO:0009199,GO:0009205,GO:0009259,GO:0009987,GO:0015980,GO:0016310,GO:0016491,GO:0016651,GO:0016655,GO:0017144,GO:0019637,GO:0019693,GO:…	1.6.5.3	ko:K00332	ko00190,ko01100,map00190,map01100	M00144	R11945	RC00061	ko00000,ko00001,ko00002,ko01000	3.D.1	-	iAF987.Gmet_3353	Complex1_30kDa
wMeur1_aTRAM_RAST_-_NADH-ubiquinone_oxidoreductase_chain_E_(EC_1.6.5.3)_CDS	163164.WD_0734	9.9e-70	269.6	COG1905@1|root,COG1905@2|Bacteria,1MWS2@1224|Proteobacteria,2TSEJ@28211|Alphaproteobacteria,47F8V@766|Rickettsiales	1224|Proteobacteria	C	NDH-1 shuttles electrons from NADH, via FMN and iron- sulfur (Fe-S) centers, to quinones in the respiratory chain. Couples the redox reaction to proton translocation (for every two electrons transferred, four hydrogen ions are translocated across the cytoplasmic membrane), and thus conserves the redox energy in a proton gradient (By similarity)	nuoE	-	1.6.5.3,1.6.99.3	ko:K00334,ko:K03943	ko00190,ko01100,ko04714,ko04723,ko04932,ko05010,ko05012,ko05016,map00190,map01100,map04714,map04723,map04932,map05010,map05012,map05016	M00143,M00144	R11945	RC00061	ko00000,ko00001,ko00002,ko01000	3.D.1,3.D.1.6	-	-	2Fe-2S_thioredx
wMeur1_aTRAM_RAST_-_NADH-ubiquinone_oxidoreductase_chain_F_(EC_1.6.5.3)_CDS	292805.Wbm0474	3.7e-219	767.3	COG1894@1|root,COG1894@2|Bacteria,1MV8F@1224|Proteobacteria,2TRAH@28211|Alphaproteobacteria,47EVE@766|Rickettsiales	1224|Proteobacteria	C	NDH-1 shuttles electrons from NADH, via FMN and iron- sulfur (Fe-S) centers, to quinones in the respiratory chain	nuoF	GO:0005575,GO:0005623,GO:0005886,GO:0016020,GO:0044464,GO:0071944	1.6.5.3	ko:K00335	ko00190,ko01100,map00190,map01100	M00144	R11945	RC00061	ko00000,ko00001,ko00002,ko01000	3.D.1	-	-	Complex1_51K,NADH_4Fe-4S,SLBB
wMeur1_aTRAM_RAST_-_NADH-ubiquinone_oxidoreductase_chain_G_(EC_1.6.5.3)_CDS	1236908.wNo_06520	0.0	1139.0	COG1034@1|root,COG1034@2|Bacteria,1P8MN@1224|Proteobacteria,2TS97@28211|Alphaproteobacteria,47F11@766|Rickettsiales	1224|Proteobacteria	C	NADH dehydrogenase NADH ubiquinone oxidoreductase 75 kD subunit (chain G)	nuoG	-	1.6.5.3	ko:K00336	ko00190,ko01100,map00190,map01100	M00144	R11945	RC00061	ko00000,ko00001,ko00002,ko01000	3.D.1	-	-	Fer2_4,Molybdopterin,Molydop_binding,NADH-G_4Fe-4S_3,NADH_dhqG_C
wMeur1_aTRAM_RAST_-_NADH-ubiquinone_oxidoreductase_chain_H_(EC_1.6.5.3)_CDS	163164.WD_0159	4.8e-153	547.4	COG1005@1|root,COG1005@2|Bacteria,1MU2R@1224|Proteobacteria,2TS09@28211|Alphaproteobacteria,47EYG@766|Rickettsiales	1224|Proteobacteria	C	NDH-1 shuttles electrons from NADH, via FMN and iron- sulfur (Fe-S) centers, to quinones in the respiratory chain. The immediate electron acceptor for the enzyme in this species is believed to be ubiquinone. Couples the redox reaction to proton translocation (for every two electrons transferred, four hydrogen ions are translocated across the cytoplasmic membrane), and thus conserves the redox ene…	nuoH	GO:0003674,GO:0003824,GO:0003954,GO:0006091,GO:0006119,GO:0006120,GO:0006139,GO:0006163,GO:0006725,GO:0006753,GO:0006793,GO:0006796,GO:0006807,GO:0008137,GO:0008150,GO:0008152,GO:0009117,GO:0009123,GO:0009126,GO:0009141,GO:0009144,GO:0009150,GO:0009161,GO:0009167,GO:0009199,GO:0009205,GO:0009259,GO:0009987,GO:0015980,GO:0016310,GO:0016491,GO:0016651,GO:0016655,GO:0017144,GO:0019637,GO:0019693,GO:…	1.6.5.3	ko:K00337	ko00190,ko01100,map00190,map01100	M00144	R11945	RC00061	ko00000,ko00001,ko00002,ko01000	3.D.1	-	-	NADHdh
wMeur1_aTRAM_RAST_-_NADH-ubiquinone_oxidoreductase_chain_I_(EC_1.6.5.3)_CDS	163164.WD_0980	3.4e-62	244.6	COG1143@1|root,COG1143@2|Bacteria,1MV90@1224|Proteobacteria,2TRFE@28211|Alphaproteobacteria,47F77@766|Rickettsiales	1224|Proteobacteria	C	NDH-1 shuttles electrons from NADH, via FMN and iron- sulfur (Fe-S) centers, to quinones in the respiratory chain. The immediate electron acceptor for the enzyme in this species is believed to be ubiquinone. Couples the redox reaction to proton translocation (for every two electrons transferred, four hydrogen ions are translocated across the cytoplasmic membrane), and thus conserves the redox ene…	nuoI	GO:0003674,GO:0003824,GO:0003954,GO:0006091,GO:0006119,GO:0006120,GO:0006139,GO:0006163,GO:0006725,GO:0006753,GO:0006793,GO:0006796,GO:0006807,GO:0008137,GO:0008150,GO:0008152,GO:0009117,GO:0009123,GO:0009126,GO:0009141,GO:0009144,GO:0009150,GO:0009161,GO:0009167,GO:0009199,GO:0009205,GO:0009259,GO:0009987,GO:0015980,GO:0016310,GO:0016491,GO:0016651,GO:0016655,GO:0017144,GO:0019637,GO:0019693,GO:…	1.6.5.3,1.6.99.3	ko:K00338,ko:K03941	ko00190,ko01100,ko04714,ko04723,ko04932,ko05010,ko05012,ko05016,map00190,map01100,map04714,map04723,map04932,map05010,map05012,map05016	M00143,M00144	R11945	RC00061	ko00000,ko00001,ko00002,ko01000	3.D.1,3.D.1.6	-	-	Fer4
wMeur1_aTRAM_RAST_-_NADH-ubiquinone_oxidoreductase_chain_J_(EC_1.6.5.3)_CDS	1236908.wNo_06890	1e-45	189.9	COG0839@1|root,COG0839@2|Bacteria,1MWJV@1224|Proteobacteria,2TRB2@28211|Alphaproteobacteria,47FDH@766|Rickettsiales	1224|Proteobacteria	C	Belongs to the complex I subunit 6 family	nuoJ	GO:0005575,GO:0005623,GO:0005886,GO:0016020,GO:0044464,GO:0071944	1.6.5.3	ko:K00339	ko00190,ko01100,map00190,map01100	M00144	R11945	RC00061	ko00000,ko00001,ko00002,ko01000	3.D.1	-	-	Oxidored_q3
wMeur1_aTRAM_RAST_-_NADH-ubiquinone_oxidoreductase_chain_K_(EC_1.6.5.3)_CDS	163164.WD_0966	2.5e-36	157.9	COG0713@1|root,COG0713@2|Bacteria,1RH0S@1224|Proteobacteria,2U93P@28211|Alphaproteobacteria,47FFJ@766|Rickettsiales	1224|Proteobacteria	C	NDH-1 shuttles electrons from NADH, via FMN and iron- sulfur (Fe-S) centers, to quinones in the respiratory chain. The immediate electron acceptor for the enzyme in this species is believed to be ubiquinone. Couples the redox reaction to proton translocation (for every two electrons transferred, four hydrogen ions are translocated across the cytoplasmic membrane), and thus conserves the redox ene…	nuoK	GO:0003674,GO:0003824,GO:0003954,GO:0005575,GO:0005623,GO:0005886,GO:0006091,GO:0006119,GO:0006120,GO:0006139,GO:0006163,GO:0006725,GO:0006753,GO:0006793,GO:0006796,GO:0006807,GO:0008137,GO:0008150,GO:0008152,GO:0009117,GO:0009123,GO:0009126,GO:0009141,GO:0009144,GO:0009150,GO:0009161,GO:0009167,GO:0009199,GO:0009205,GO:0009259,GO:0009987,GO:0015980,GO:0016020,GO:0016310,GO:0016491,GO:0016651,GO:…	1.6.5.3	ko:K00340	ko00190,ko01100,map00190,map01100	M00144	R11945	RC00061	ko00000,ko00001,ko00002,ko01000	3.D.1	-	-	Oxidored_q2
wMeur1_aTRAM_RAST_-_NADH-ubiquinone_oxidoreductase_chain_L_(EC_1.6.5.3)_CDS	1236908.wNo_06910	1.4e-259	902.1	COG1009@1|root,COG1009@2|Bacteria,1MW2M@1224|Proteobacteria,2TQSS@28211|Alphaproteobacteria,47EU1@766|Rickettsiales	1224|Proteobacteria	C	NADH ubiquinone oxidoreductase subunit 5 (chain L) Multisubunit Na H antiporter, MnhA	nuoL	-	1.6.5.3	ko:K00341	ko00190,ko01100,map00190,map01100	M00144	R11945	RC00061	ko00000,ko00001,ko00002,ko01000	3.D.1	-	-	NADH5_C,Proton_antipo_M,Proton_antipo_N
wMeur1_aTRAM_RAST_-_NADH-ubiquinone_oxidoreductase_chain_M_(EC_1.6.5.3)_CDS	570417.WP0996	4.4e-176	624.4	COG1008@1|root,COG1008@2|Bacteria,1MV7V@1224|Proteobacteria,2TSNK@28211|Alphaproteobacteria,47EU0@766|Rickettsiales	1224|Proteobacteria	C	NDH-1 shuttles electrons from NADH, via FMN and iron- sulfur (Fe-S) centers, to quinones in the respiratory chain. Couples the redox reaction to proton translocation (for every two electrons transferred, four hydrogen ions are translocated across the cytoplasmic membrane), and thus conserves the redox energy in a proton gradient (By similarity)	nuoM	GO:0005575,GO:0005623,GO:0005886,GO:0016020,GO:0044464,GO:0071944	1.6.5.3	ko:K00342	ko00190,ko01100,map00190,map01100	M00144	R11945	RC00061	ko00000,ko00001,ko00002,ko01000	3.D.1	-	-	Oxidored_q5_N,Proton_antipo_M
wMeur1_aTRAM_RAST_-_NADH-ubiquinone_oxidoreductase_chain_N_(EC_1.6.5.3)_CDS	100901.wOo_08060	2.4e-163	582.0	COG1007@1|root,COG1007@2|Bacteria,1MV56@1224|Proteobacteria,2TQMX@28211|Alphaproteobacteria,47EYV@766|Rickettsiales	1224|Proteobacteria	C	NDH-1 shuttles electrons from NADH, via FMN and iron- sulfur (Fe-S) centers, to quinones in the respiratory chain. The immediate electron acceptor for the enzyme in this species is believed to be ubiquinone. Couples the redox reaction to proton translocation (for every two electrons transferred, four hydrogen ions are translocated across the cytoplasmic membrane), and thus conserves the redox ene…	nuoN	GO:0003674,GO:0003824,GO:0003954,GO:0006091,GO:0006119,GO:0006120,GO:0006139,GO:0006163,GO:0006725,GO:0006753,GO:0006793,GO:0006796,GO:0006807,GO:0008137,GO:0008150,GO:0008152,GO:0009117,GO:0009123,GO:0009126,GO:0009141,GO:0009144,GO:0009150,GO:0009161,GO:0009167,GO:0009199,GO:0009205,GO:0009259,GO:0009987,GO:0015980,GO:0016310,GO:0016491,GO:0016651,GO:0016655,GO:0017144,GO:0019637,GO:0019693,GO:…	1.6.5.3	ko:K00343	ko00190,ko01100,map00190,map01100	M00144	R11945	RC00061	ko00000,ko00001,ko00002,ko01000	3.D.1	-	-	Proton_antipo_M
wMeur1_aTRAM_RAST_-_NADH:ubiquinone_oxidoreductase_17.2_kD_subunit_CDS	163164.WD_1106	4.4e-25	120.6	COG3761@1|root,COG3761@2|Bacteria,1RHS3@1224|Proteobacteria,2U95G@28211|Alphaproteobacteria,47FSF@766|Rickettsiales	1224|Proteobacteria	C	NADH ubiquinone oxidoreductase 17.2 kD subunit	MA20_29090	-	1.6.99.3	ko:K00356	ko00190,map00190	-	-	-	ko00000,ko00001,ko01000	-	-	-	NDUFA12
wMeur1_aTRAM_RAST_-_NADH:ubiquinone_oxidoreductase_subunit_5_(chain_L)/Multisubunit_Na+/H+_antiporter,_MnhA_subunit_CDS	100901.wOo_00650	5e-191	674.1	COG0651@1|root,COG0651@2|Bacteria,1MURB@1224|Proteobacteria,2TRQ2@28211|Alphaproteobacteria,47FEV@766|Rickettsiales	1224|Proteobacteria	CP	COG0651 Formate hydrogenlyase subunit 3 Multisubunit Na H antiporter, MnhD subunit	nuoN2	-	1.6.5.3	ko:K00343,ko:K05568	ko00190,ko01100,map00190,map01100	M00144	R11945	RC00061	ko00000,ko00001,ko00002,ko01000,ko02000	2.A.63.1,2.A.63.2,3.D.1	-	-	Proton_antipo_M
wMeur1_aTRAM_RAST_-_NADP-dependent_malic_enzyme_(EC_1.1.1.40)_CDS	163164.WD_0488	3.5e-212	744.2	COG0281@1|root,COG0281@2|Bacteria,1MU0A@1224|Proteobacteria,2TQJT@28211|Alphaproteobacteria,47EXX@766|Rickettsiales	1224|Proteobacteria	C	Malic enzyme	tme	-	1.1.1.40	ko:K00029	ko00620,ko00710,ko01100,ko01120,ko01200,map00620,map00710,map01100,map01120,map01200	M00169,M00172	R00216	RC00105	ko00000,ko00001,ko00002,ko01000	-	-	iAF987.Gmet_1637	Malic_M,PTA_PTB,malic
wMeur1_aTRAM_RAST_-_NifU_protein_CDS	292805.Wbm0413	1.7e-70	272.3	COG0694@1|root,COG0694@2|Bacteria,1MVQ1@1224|Proteobacteria,2TUD1@28211|Alphaproteobacteria,47F9H@766|Rickettsiales	1224|Proteobacteria	O	COG0694 Thioredoxin-like proteins and domains	nifU	-	-	ko:K07400	-	-	-	-	ko00000	-	-	-	Nfu_N,NifU
wMeur1_aTRAM_RAST_-_Nucleoside_diphosphate_kinase_(EC_2.7.4.6)_CDS	163164.WD_1183	1.9e-55	221.9	COG0105@1|root,COG0105@2|Bacteria,1R9ZA@1224|Proteobacteria,2U5CS@28211|Alphaproteobacteria,47FEK@766|Rickettsiales	1224|Proteobacteria	F	Major role in the synthesis of nucleoside triphosphates other than ATP. The ATP gamma phosphate is transferred to the NDP beta phosphate via a ping-pong mechanism, using a phosphorylated active-site intermediate	ndk	GO:0003674,GO:0003824,GO:0004550,GO:0005575,GO:0005622,GO:0005623,GO:0005737,GO:0005829,GO:0006139,GO:0006163,GO:0006165,GO:0006220,GO:0006725,GO:0006753,GO:0006793,GO:0006796,GO:0006807,GO:0008150,GO:0008152,GO:0009117,GO:0009132,GO:0009987,GO:0015949,GO:0016301,GO:0016310,GO:0016740,GO:0016772,GO:0016776,GO:0019205,GO:0019637,GO:0034641,GO:0044237,GO:0044238,GO:0044281,GO:0044424,GO:0044444,GO:…	2.7.4.6	ko:K00940	ko00230,ko00240,ko00983,ko01100,ko01110,ko01130,ko04016,map00230,map00240,map00983,map01100,map01110,map01130,map04016	M00049,M00050,M00052,M00053	R00124,R00139,R00156,R00330,R00570,R00722,R01137,R01857,R02093,R02326,R02331,R03530,R11894,R11895	RC00002	ko00000,ko00001,ko00002,ko01000,ko04131	-	-	-	NDK
wMeur1_aTRAM_RAST_-_Octaprenyl_diphosphate_synthase_(EC_2.5.1.90)_/_Dimethylallyltransferase_(EC_2.5.1.1)_/_(2E,6E)-farnesyl_diphosphate_synthase_(EC_2.5.1.10)_/_Geranylgeranyl_pyrophosphate_synthetase_(EC_2.5.1.29)_CDS	163164.WD_0799	2.5e-132	478.4	COG0142@1|root,COG0142@2|Bacteria,1MUK6@1224|Proteobacteria,2TSDZ@28211|Alphaproteobacteria,47F6Z@766|Rickettsiales	1224|Proteobacteria	H	Belongs to the FPP GGPP synthase family	ispB	GO:0003674,GO:0003824,GO:0004659,GO:0005488,GO:0005515,GO:0005575,GO:0005622,GO:0005623,GO:0005737,GO:0005829,GO:0006066,GO:0006629,GO:0006720,GO:0006732,GO:0006733,GO:0006743,GO:0006744,GO:0008150,GO:0008152,GO:0008299,GO:0008610,GO:0009058,GO:0009108,GO:0009987,GO:0016093,GO:0016094,GO:0016740,GO:0016765,GO:0042180,GO:0042181,GO:0042802,GO:0044237,GO:0044238,GO:0044249,GO:0044255,GO:0044281,GO:…	2.5.1.90	ko:K02523	ko00900,ko01110,map00900,map01110	-	R09248	RC00279	ko00000,ko00001,ko01000,ko01006	-	-	iYL1228.KPN_03597,ic_1306.c3945	polyprenyl_synt
wMeur1_aTRAM_RAST_-_Orotate_phosphoribosyltransferase_(EC_2.4.2.10)_CDS	1236908.wNo_01410	3.1e-83	314.7	COG0461@1|root,COG0461@2|Bacteria,1RIC5@1224|Proteobacteria,2TUX2@28211|Alphaproteobacteria,47G4W@766|Rickettsiales	1224|Proteobacteria	F	Catalyzes the transfer of a ribosyl phosphate group from 5-phosphoribose 1-diphosphate to orotate, leading to the formation of orotidine monophosphate (OMP)	pyrE	-	2.4.2.10	ko:K00762	ko00240,ko01100,map00240,map01100	M00051	R01870	RC00611	ko00000,ko00001,ko00002,ko01000	-	-	-	Pribosyltran
wMeur1_aTRAM_RAST_-_Orotidine_5_-phosphate_decarboxylase_(EC_4.1.1.23)_CDS	100901.wOo_05960	2.3e-82	312.0	COG0284@1|root,COG0284@2|Bacteria,1MW2C@1224|Proteobacteria,2TTB3@28211|Alphaproteobacteria	1224|Proteobacteria	F	Catalyzes the decarboxylation of orotidine 5'- monophosphate (OMP) to uridine 5'-monophosphate (UMP)	pyrF	GO:0003674,GO:0003824,GO:0004590,GO:0005575,GO:0005622,GO:0005623,GO:0005737,GO:0005829,GO:0006139,GO:0006206,GO:0006207,GO:0006220,GO:0006221,GO:0006725,GO:0006753,GO:0006793,GO:0006796,GO:0006807,GO:0008150,GO:0008152,GO:0009058,GO:0009112,GO:0009117,GO:0009165,GO:0009218,GO:0009220,GO:0009259,GO:0009260,GO:0009987,GO:0015949,GO:0016829,GO:0016830,GO:0016831,GO:0018130,GO:0019438,GO:0019637,GO:…	4.1.1.23	ko:K01591	ko00240,ko01100,map00240,map01100	M00051	R00965	RC00409	ko00000,ko00001,ko00002,ko01000	-	-	iECO103_1326.ECO103_1444,iECSF_1327.ECSF_1264,iSFV_1184.SFV_1294,iSF_1195.SF1285,iSFxv_1172.SFxv_1457,iS_1188.S1368,ic_1306.c1750	OMPdecase
wMeur1_aTRAM_RAST_-_Outer_membrane_and_periplasm_component_of_type_IV_secretion_of_T-DNA_complex,_has_secretin-like_domain,_VirB9_CDS	292805.Wbm0280	8.3e-108	396.7	COG3504@1|root,COG3504@2|Bacteria,1RASB@1224|Proteobacteria,2U5SW@28211|Alphaproteobacteria	1224|Proteobacteria	U	Conjugal transfer protein	-	-	-	ko:K03204	ko03070,map03070	M00333	-	-	ko00000,ko00001,ko00002,ko02044	3.A.7	-	-	CagX
wMeur1_aTRAM_RAST_-_Outer_membrane_protein_assembly_factor_YaeT_precursor_CDS	100901.wOo_03640	2e-295	1021.5	COG4775@1|root,COG4775@2|Bacteria,1MU0D@1224|Proteobacteria,2TR7W@28211|Alphaproteobacteria,47EU7@766|Rickettsiales	1224|Proteobacteria	M	Part of the outer membrane protein assembly complex, which is involved in assembly and insertion of beta-barrel proteins into the outer membrane	bamA	-	-	ko:K07277	-	-	-	-	ko00000,ko02000,ko03029	1.B.33	-	-	Bac_surface_Ag,POTRA
wMeur1_aTRAM_RAST_-_Oxygen-insensitive_NAD(P)H_nitroreductase_(EC_1.-.-.-)_/_Dihydropteridine_reductase_(EC_1.5.1.34)_CDS	100901.wOo_09240	1.5e-76	292.4	COG0778@1|root,COG0778@2|Bacteria,1RA6E@1224|Proteobacteria,2UCR8@28211|Alphaproteobacteria	1224|Proteobacteria	C	Nitroreductase family	-	-	-	-	-	-	-	-	-	-	-	-	Nitroreductase
wMeur1_aTRAM_RAST_-_Peptide_chain_release_factor_1_CDS	163164.WD_0247	1.3e-148	532.7	COG0216@1|root,COG0216@2|Bacteria,1MV28@1224|Proteobacteria,2TQSV@28211|Alphaproteobacteria,47EZP@766|Rickettsiales	1224|Proteobacteria	J	Peptide chain release factor 1 directs the termination of translation in response to the peptide chain termination codons UAG and UAA	prfA	GO:0003674,GO:0003676,GO:0003723,GO:0003747,GO:0005488,GO:0005575,GO:0005622,GO:0005623,GO:0005737,GO:0005829,GO:0006412,GO:0006415,GO:0006518,GO:0006807,GO:0008079,GO:0008135,GO:0008150,GO:0008152,GO:0009058,GO:0009059,GO:0009987,GO:0010467,GO:0016043,GO:0016149,GO:0019538,GO:0022411,GO:0032984,GO:0034641,GO:0034645,GO:0043021,GO:0043022,GO:0043043,GO:0043170,GO:0043603,GO:0043604,GO:0043624,GO:…	-	ko:K02835	-	-	-	-	ko00000,ko03012	-	-	-	PCRF,RF-1
wMeur1_aTRAM_RAST_-_Peptide_chain_release_factor_2;_programmed_frameshift-containing_CDS	1236908.wNo_10040	1.3e-148	532.7	COG1186@1|root,COG1186@2|Bacteria,1MUAW@1224|Proteobacteria,2TR9V@28211|Alphaproteobacteria,47EUM@766|Rickettsiales	1224|Proteobacteria	J	Peptide chain release factor 2 directs the termination of translation in response to the peptide chain termination codons UGA and UAA	prfB	GO:0003674,GO:0003676,GO:0003723,GO:0003747,GO:0005488,GO:0005575,GO:0005622,GO:0005623,GO:0005737,GO:0005829,GO:0006412,GO:0006415,GO:0006518,GO:0006807,GO:0008079,GO:0008135,GO:0008150,GO:0008152,GO:0009058,GO:0009059,GO:0009987,GO:0010467,GO:0016043,GO:0016149,GO:0019538,GO:0022411,GO:0032984,GO:0034641,GO:0034645,GO:0043043,GO:0043170,GO:0043603,GO:0043604,GO:0043624,GO:0043933,GO:0044237,GO:…	-	ko:K02836	-	-	-	-	ko00000,ko03012	-	-	-	PCRF,RF-1
wMeur1_aTRAM_RAST_-_Peptide_deformylase_(EC_3.5.1.88)_CDS	292805.Wbm0114	1.2e-70	272.7	COG0242@1|root,COG0242@2|Bacteria,1RA2P@1224|Proteobacteria,2U797@28211|Alphaproteobacteria,47FCE@766|Rickettsiales	1224|Proteobacteria	J	Removes the formyl group from the N-terminal Met of newly synthesized proteins. Requires at least a dipeptide for an efficient rate of reaction. N-terminal L-methionine is a prerequisite for activity but the enzyme has broad specificity at other positions	def	GO:0003674,GO:0003824,GO:0006464,GO:0006807,GO:0008150,GO:0008152,GO:0009987,GO:0016787,GO:0016810,GO:0016811,GO:0018193,GO:0018206,GO:0019538,GO:0031365,GO:0036211,GO:0042586,GO:0043170,GO:0043412,GO:0043686,GO:0044237,GO:0044238,GO:0044260,GO:0044267,GO:0071704,GO:1901564	3.5.1.88	ko:K01462	-	-	-	-	ko00000,ko01000	-	-	-	Pep_deformylase
wMeur1_aTRAM_RAST_-_peptidoglycan-associated_lipoprotein,_putative_CDS	292805.Wbm0152	7.9e-58	229.9	COG2885@1|root,COG2885@2|Bacteria,1MZTV@1224|Proteobacteria,2U758@28211|Alphaproteobacteria,47FQC@766|Rickettsiales	1224|Proteobacteria	M	OmpA family	pal	GO:0005575,GO:0005623,GO:0008150,GO:0009279,GO:0009987,GO:0016020,GO:0019867,GO:0030312,GO:0030313,GO:0031224,GO:0031230,GO:0031241,GO:0031246,GO:0031975,GO:0032153,GO:0044425,GO:0044462,GO:0044464,GO:0051301,GO:0071944,GO:0098552	-	ko:K03640	-	-	-	-	ko00000,ko02000	2.C.1.2	-	-	OmpA
wMeur1_aTRAM_RAST_-_Peptidyl-tRNA_hydrolase_(EC_3.1.1.29)_CDS	163164.WD_0175	3e-69	268.1	COG0193@1|root,COG0193@2|Bacteria,1MX1P@1224|Proteobacteria,2TT6Q@28211|Alphaproteobacteria,47FC5@766|Rickettsiales	1224|Proteobacteria	J	The natural substrate for this enzyme may be peptidyl- tRNAs which drop off the ribosome during protein synthesis	pth	GO:0003674,GO:0003824,GO:0004045,GO:0005575,GO:0005622,GO:0005623,GO:0005737,GO:0006508,GO:0006515,GO:0006807,GO:0008150,GO:0008152,GO:0009056,GO:0009057,GO:0009987,GO:0016787,GO:0016788,GO:0019538,GO:0030163,GO:0043170,GO:0044237,GO:0044238,GO:0044248,GO:0044257,GO:0044260,GO:0044265,GO:0044267,GO:0044424,GO:0044464,GO:0051603,GO:0052689,GO:0071704,GO:0140098,GO:0140101,GO:1901564,GO:1901565,GO:…	3.1.1.29	ko:K01056	-	-	-	-	ko00000,ko01000,ko03012	-	-	-	Pept_tRNA_hydro
wMeur1_aTRAM_RAST_-_Periplasmic_thiol:disulfide_interchange_protein_DsbA_CDS	292805.Wbm0438	6.6e-88	330.5	COG1651@1|root,COG1651@2|Bacteria,1RFF4@1224|Proteobacteria,2U5BN@28211|Alphaproteobacteria,47FGN@766|Rickettsiales	1224|Proteobacteria	O	May be required for disulfide bond formation in some proteins	MA20_42440	-	-	-	-	-	-	-	-	-	-	-	Thioredoxin_4
wMeur1_aTRAM_RAST_-_Periplasmic_thiol:disulfide_oxidoreductase_DsbB,_required_for_DsbA_reoxidation_CDS	1236908.wNo_05270	3.3e-51	208.0	COG1495@1|root,COG1495@2|Bacteria,1Q429@1224|Proteobacteria,2VAE2@28211|Alphaproteobacteria,47FRB@766|Rickettsiales	1224|Proteobacteria	C	Disulfide bond formation protein, DsbB	dsbB	-	-	ko:K03611	-	-	-	-	ko00000,ko03110	5.A.2.1	-	-	DsbB
wMeur1_aTRAM_RAST_-_PH_adaptation_potassium_efflux_system_protein_B1;_sodium-_potassium/hydrogen_antiporter_subunit_B1_CDS	292805.Wbm0390	1.3e-48	199.1	COG2111@1|root,COG2111@2|Bacteria,1N1CK@1224|Proteobacteria,2U7UT@28211|Alphaproteobacteria,47GS2@766|Rickettsiales	1224|Proteobacteria	P	Domain of unknown function (DUF4040)	-	-	-	ko:K05566	-	-	-	-	ko00000,ko02000	2.A.63.1,2.A.63.2	-	-	DUF4040,MnhB
wMeur1_aTRAM_RAST_-_PH_adaptation_potassium_efflux_system_protein_C;_sodium-_potassium/hydrogen_antiporter_subunit_C_CDS	163164.WD_1299	1.1e-31	142.5	COG1006@1|root,COG1006@2|Bacteria,1RGU1@1224|Proteobacteria,2UA1Z@28211|Alphaproteobacteria	1224|Proteobacteria	P	COG1006 Multisubunit Na H antiporter, MnhC subunit	mnhC	-	-	ko:K05567	-	-	-	-	ko00000,ko02000	2.A.63.1,2.A.63.2	-	-	Oxidored_q2
wMeur1_aTRAM_RAST_-_Phenylalanyl-tRNA_synthetase_alpha_chain_(EC_6.1.1.20)_CDS	163164.WD_0132	2.9e-161	574.7	COG0016@1|root,COG0016@2|Bacteria,1MVD7@1224|Proteobacteria,2TS2T@28211|Alphaproteobacteria,47EY7@766|Rickettsiales	1224|Proteobacteria	J	Belongs to the class-II aminoacyl-tRNA synthetase family. Phe-tRNA synthetase alpha subunit type 1 subfamily	pheS	GO:0003674,GO:0003824,GO:0004812,GO:0004826,GO:0005575,GO:0005622,GO:0005623,GO:0005737,GO:0005829,GO:0006082,GO:0006139,GO:0006399,GO:0006412,GO:0006418,GO:0006432,GO:0006518,GO:0006520,GO:0006725,GO:0006807,GO:0008150,GO:0008152,GO:0009058,GO:0009059,GO:0009328,GO:0009987,GO:0010467,GO:0016070,GO:0016874,GO:0016875,GO:0019538,GO:0019752,GO:0032991,GO:0034641,GO:0034645,GO:0034660,GO:0043038,GO:…	6.1.1.20	ko:K01889	ko00970,map00970	M00359,M00360	R03660	RC00055,RC00523	ko00000,ko00001,ko00002,ko01000,ko01007,ko03016	-	-	iAF987.Gmet_1415,iJN746.PP_2469,iSSON_1240.SSON_1444,iYL1228.KPN_02176	Phe_tRNA-synt_N,tRNA-synt_2d
wMeur1_aTRAM_RAST_-_Phenylalanyl-tRNA_synthetase_beta_chain_(EC_6.1.1.20)_CDS	163164.WD_0425	2.5e-303	1047.7	COG0072@1|root,COG0073@1|root,COG0072@2|Bacteria,COG0073@2|Bacteria,1MWKS@1224|Proteobacteria,2TQV8@28211|Alphaproteobacteria,47F2J@766|Rickettsiales	1224|Proteobacteria	J	Belongs to the phenylalanyl-tRNA synthetase beta subunit family. Type 1 subfamily	pheT	GO:0003674,GO:0003824,GO:0004812,GO:0004826,GO:0005488,GO:0005515,GO:0005575,GO:0005622,GO:0005623,GO:0005737,GO:0005829,GO:0006082,GO:0006139,GO:0006399,GO:0006412,GO:0006418,GO:0006432,GO:0006518,GO:0006520,GO:0006725,GO:0006807,GO:0008150,GO:0008152,GO:0009058,GO:0009059,GO:0009328,GO:0009987,GO:0010467,GO:0016070,GO:0016874,GO:0016875,GO:0019538,GO:0019752,GO:0032991,GO:0034641,GO:0034645,GO:…	6.1.1.20	ko:K01890	ko00970,map00970	M00359,M00360	R03660	RC00055,RC00523	ko00000,ko00001,ko00002,ko01000,ko01007,ko03016	-	-	iG2583_1286.G2583_2160,iPC815.YPO2428	B3_4,B5,FDX-ACB,tRNA_bind
wMeur1_aTRAM_RAST_-_Phosphate_ABC_transporter,_periplasmic_phosphate-binding_protein_PstS_(TC_3.A.1.7.1)_CDS	292805.Wbm0293	2.7e-122	444.9	COG0226@1|root,COG0226@2|Bacteria,1MUH9@1224|Proteobacteria,2TR1C@28211|Alphaproteobacteria,47FPJ@766|Rickettsiales	1224|Proteobacteria	P	PBP superfamily domain	pstS	-	-	ko:K02040	ko02010,ko02020,ko05152,map02010,map02020,map05152	M00222	-	-	ko00000,ko00001,ko00002,ko02000	3.A.1.7	-	-	PBP_like_2
wMeur1_aTRAM_RAST_-_Phosphate_transport_ATP-binding_protein_PstB_(TC_3.A.1.7.1)_CDS	100901.wOo_08710	9.6e-122	443.0	COG1117@1|root,COG1117@2|Bacteria,1MU16@1224|Proteobacteria,2TQX9@28211|Alphaproteobacteria,47FZ2@766|Rickettsiales	1224|Proteobacteria	P	Belongs to the ABC transporter superfamily	pstB	-	3.6.3.27	ko:K02036	ko02010,map02010	M00222	-	-	ko00000,ko00001,ko00002,ko01000,ko02000	3.A.1.7	-	-	ABC_tran
wMeur1_aTRAM_RAST_-_Phosphate_transport_system_permease_protein_PstA_(TC_3.A.1.7.1)_CDS	100901.wOo_04310	3.8e-165	587.8	COG0581@1|root,COG0581@2|Bacteria,1MUWB@1224|Proteobacteria,2TQYQ@28211|Alphaproteobacteria	1224|Proteobacteria	P	phosphate transport system permease	pstA	-	-	ko:K02038	ko02010,map02010	M00222	-	-	ko00000,ko00001,ko00002,ko02000	3.A.1.7	-	-	BPD_transp_1,DUF3333
wMeur1_aTRAM_RAST_-_Phosphate_transport_system_permease_protein_PstC_(TC_3.A.1.7.1)_CDS	1236908.wNo_08130	2.7e-120	438.3	COG0573@1|root,COG0573@2|Bacteria,1MVKP@1224|Proteobacteria,2TQU1@28211|Alphaproteobacteria,47FYG@766|Rickettsiales	1224|Proteobacteria	P	probably responsible for the translocation of the substrate across the membrane	pstC	-	-	ko:K02037	ko02010,map02010	M00222	-	-	ko00000,ko00001,ko00002,ko02000	3.A.1.7	-	-	BPD_transp_1,DUF3708
wMeur1_aTRAM_RAST_-_Phosphate:acyl-ACP_acyltransferase_PlsX_CDS	100901.wOo_07980	1.6e-151	542.3	COG0416@1|root,COG0416@2|Bacteria,1MVM3@1224|Proteobacteria,2TR53@28211|Alphaproteobacteria,47EYB@766|Rickettsiales	1224|Proteobacteria	I	Catalyzes the reversible formation of acyl-phosphate (acyl-PO(4)) from acyl- acyl-carrier-protein (acyl-ACP). This enzyme utilizes acyl-ACP as fatty acyl donor, but not acyl-CoA	plsX	GO:0003674,GO:0003824,GO:0005575,GO:0005622,GO:0005623,GO:0005737,GO:0006629,GO:0006644,GO:0006793,GO:0006796,GO:0008150,GO:0008152,GO:0008610,GO:0008654,GO:0009058,GO:0009987,GO:0019637,GO:0044237,GO:0044238,GO:0044249,GO:0044255,GO:0044424,GO:0044464,GO:0071704,GO:0090407,GO:1901576	2.3.1.15	ko:K03621	ko00561,ko00564,ko01100,ko01110,map00561,map00564,map01100,map01110	M00089	R00851,R09380	RC00004,RC00039,RC00041	ko00000,ko00001,ko00002,ko01000,ko01004	-	-	iEcDH1_1363.EcDH1_2557,iSFxv_1172.SFxv_1246,iY75_1357.Y75_RS05695	FA_synthesis
wMeur1_aTRAM_RAST_-_Phosphatidate_cytidylyltransferase_(EC_2.7.7.41)_CDS	100901.wOo_09910	1.3e-73	282.7	COG4589@1|root,COG4589@2|Bacteria,1R34Q@1224|Proteobacteria,2TZY0@28211|Alphaproteobacteria,47GUC@766|Rickettsiales	1224|Proteobacteria	S	Cytidylyltransferase family	cdsA	-	2.7.7.41	ko:K00981	ko00564,ko01100,ko01110,ko04070,map00564,map01100,map01110,map04070	M00093	R01799	RC00002	ko00000,ko00001,ko00002,ko01000	-	-	-	CTP_transf_1
wMeur1_aTRAM_RAST_-_Phosphatidylglycerophosphatase_A_(EC_3.1.3.27)_CDS	100901.wOo_05440	1e-52	213.0	COG1267@1|root,COG1267@2|Bacteria,1MZJA@1224|Proteobacteria,2UGK6@28211|Alphaproteobacteria,47FKW@766|Rickettsiales	1224|Proteobacteria	I	Lipid phosphatase which dephosphorylates phosphatidylglycerophosphate (PGP) to phosphatidylglycerol (PG)	pgpA	GO:0003674,GO:0003824,GO:0005575,GO:0005623,GO:0005886,GO:0005887,GO:0006629,GO:0006644,GO:0006650,GO:0006655,GO:0006793,GO:0006796,GO:0008150,GO:0008152,GO:0008610,GO:0008654,GO:0008962,GO:0009058,GO:0009987,GO:0010035,GO:0010038,GO:0016020,GO:0016021,GO:0016311,GO:0016787,GO:0016788,GO:0016791,GO:0019637,GO:0030258,GO:0031224,GO:0031226,GO:0032026,GO:0042221,GO:0042577,GO:0042578,GO:0044237,GO:…	3.1.3.27	ko:K01095	ko00564,ko01100,map00564,map01100	-	R02029	RC00017	ko00000,ko00001,ko01000	-	-	iAF987.Gmet_0195,iECSP_1301.ECSP_0485,iECUMN_1333.ECUMN_0456,iECs_1301.ECs0471,iG2583_1286.G2583_0529,iPC815.YPO3179,iZ_1308.Z0520	PgpA
wMeur1_aTRAM_RAST_-_Phosphatidylserine_decarboxylase_(EC_4.1.1.65)_CDS	1236908.wNo_07810	2e-83	315.5	COG0688@1|root,COG0688@2|Bacteria,1MW45@1224|Proteobacteria,2TRMG@28211|Alphaproteobacteria,47F58@766|Rickettsiales	1224|Proteobacteria	I	Catalyzes the formation of phosphatidylethanolamine (PtdEtn) from phosphatidylserine (PtdSer)	psd	-	4.1.1.65	ko:K01613	ko00564,ko01100,ko01110,map00564,map01100,map01110	M00093	R02055	RC00299	ko00000,ko00001,ko00002,ko01000	-	-	-	PS_Dcarbxylase
wMeur1_aTRAM_RAST_-_Phospho-N-acetylmuramoyl-pentapeptide-_transferase_(EC_2.7.8.13)_CDS	163164.WD_1102	6.9e-112	410.6	COG0472@1|root,COG0472@2|Bacteria,1MUTK@1224|Proteobacteria,2TRUG@28211|Alphaproteobacteria,47EVI@766|Rickettsiales	1224|Proteobacteria	M	First step of the lipid cycle reactions in the biosynthesis of the cell wall peptidoglycan	mraY	GO:0000270,GO:0003674,GO:0003824,GO:0005575,GO:0006022,GO:0006023,GO:0006024,GO:0006807,GO:0008150,GO:0008152,GO:0008963,GO:0009058,GO:0009059,GO:0009252,GO:0009273,GO:0009987,GO:0016020,GO:0016740,GO:0016772,GO:0016780,GO:0030203,GO:0034645,GO:0042546,GO:0043170,GO:0044036,GO:0044038,GO:0044085,GO:0044237,GO:0044249,GO:0044260,GO:0070589,GO:0071554,GO:0071704,GO:0071840,GO:1901135,GO:1901137,GO:…	2.7.8.13	ko:K01000	ko00550,ko01100,ko01502,map00550,map01100,map01502	-	R05629,R05630	RC00002,RC02753	ko00000,ko00001,ko01000,ko01011	9.B.146	-	iAF987.Gmet_0409,iEC042_1314.EC042_0088,iECABU_c1320.ECABU_c00920,iECED1_1282.ECED1_0088,iECH74115_1262.ECH74115_0095,iECSP_1301.ECSP_0090,iECs_1301.ECs0091,iG2583_1286.G2583_0091,iSDY_1059.SDY_0117,iZ_1308.Z0097,ic_1306.c0105	Glycos_transf_4,MraY_sig1
wMeur1_aTRAM_RAST_-_Phosphoglycerate_kinase_(EC_2.7.2.3)_CDS	570417.WP0835	4.9e-157	560.8	COG0126@1|root,COG0126@2|Bacteria,1MUNU@1224|Proteobacteria,2TSKQ@28211|Alphaproteobacteria,47EUC@766|Rickettsiales	1224|Proteobacteria	F	Belongs to the phosphoglycerate kinase family	pgk	GO:0003674,GO:0003824,GO:0004618,GO:0005575,GO:0005622,GO:0005623,GO:0005737,GO:0005975,GO:0006082,GO:0006090,GO:0006091,GO:0006096,GO:0006139,GO:0006163,GO:0006164,GO:0006165,GO:0006725,GO:0006732,GO:0006733,GO:0006753,GO:0006754,GO:0006757,GO:0006793,GO:0006796,GO:0006807,GO:0008150,GO:0008152,GO:0009056,GO:0009058,GO:0009108,GO:0009117,GO:0009123,GO:0009124,GO:0009126,GO:0009127,GO:0009132,GO:…	2.7.2.3	ko:K00927	ko00010,ko00710,ko01100,ko01110,ko01120,ko01130,ko01200,ko01230,map00010,map00710,map01100,map01110,map01120,map01130,map01200,map01230	M00001,M00002,M00003,M00165,M00166,M00308,M00552	R01512	RC00002,RC00043	ko00000,ko00001,ko00002,ko01000,ko04147	-	-	-	PGK
wMeur1_aTRAM_RAST_-_Phospholipase/carboxylesterase_family_protein_(EC_3.1.-.-)_CDS	100901.wOo_09190	3.1e-89	334.7	COG0400@1|root,COG0400@2|Bacteria,1RA02@1224|Proteobacteria,2TTWP@28211|Alphaproteobacteria,47FDW@766|Rickettsiales	1224|Proteobacteria	S	Phospholipase/Carboxylesterase	estB	-	-	ko:K06999	-	-	-	-	ko00000	-	-	-	Abhydrolase_2
wMeur1_aTRAM_RAST_-_Phosphomannomutase_(EC_5.4.2.8)_CDS	100901.wOo_10050	1e-140	506.5	COG1109@1|root,COG1109@2|Bacteria,1MUA5@1224|Proteobacteria,2TRIJ@28211|Alphaproteobacteria,47ET0@766|Rickettsiales	1224|Proteobacteria	G	Phosphoglucomutase/phosphomannomutase, alpha/beta/alpha domain II	algC	GO:0000271,GO:0000287,GO:0003674,GO:0003824,GO:0004614,GO:0004615,GO:0005488,GO:0005975,GO:0005976,GO:0006082,GO:0006629,GO:0008150,GO:0008152,GO:0008610,GO:0008653,GO:0009058,GO:0009059,GO:0009103,GO:0009243,GO:0009244,GO:0009311,GO:0009312,GO:0009405,GO:0009987,GO:0016051,GO:0016053,GO:0016853,GO:0016866,GO:0016868,GO:0017144,GO:0019752,GO:0033692,GO:0034637,GO:0034645,GO:0042120,GO:0042121,GO:…	5.4.2.2,5.4.2.8	ko:K01835,ko:K01840,ko:K15778	ko00010,ko00030,ko00051,ko00052,ko00230,ko00500,ko00520,ko00521,ko01100,ko01110,ko01120,ko01130,map00010,map00030,map00051,map00052,map00230,map00500,map00520,map00521,map01100,map01110,map01120,map01130	M00114,M00549	R00959,R01057,R01818,R08639	RC00408	ko00000,ko00001,ko00002,ko01000	-	-	-	PGM_PMM_I,PGM_PMM_II,PGM_PMM_III,PGM_PMM_IV
wMeur1_aTRAM_RAST_-_Phosphoprotein_phosphatase_CDS	292805.Wbm0277	9.1e-154	550.1	COG1409@1|root,COG1409@2|Bacteria,1R8W7@1224|Proteobacteria,2U64B@28211|Alphaproteobacteria	1224|Proteobacteria	S	Calcineurin-like phosphoesterase	-	-	-	-	-	-	-	-	-	-	-	-	Metallophos
wMeur1_aTRAM_RAST_-_Phosphoribosylamine--glycine_ligase_(EC_6.3.4.13)_CDS	163164.WD_0029	1.5e-188	665.6	COG0151@1|root,COG0151@2|Bacteria,1MUAH@1224|Proteobacteria,2TQR5@28211|Alphaproteobacteria,47G1Z@766|Rickettsiales	1224|Proteobacteria	F	Phosphoribosylglycinamide synthetase, C domain	purD	GO:0000166,GO:0003674,GO:0003824,GO:0004637,GO:0005488,GO:0005524,GO:0006139,GO:0006163,GO:0006164,GO:0006725,GO:0006753,GO:0006793,GO:0006796,GO:0006807,GO:0006950,GO:0006974,GO:0008144,GO:0008150,GO:0008152,GO:0009058,GO:0009117,GO:0009150,GO:0009152,GO:0009165,GO:0009259,GO:0009260,GO:0009987,GO:0016462,GO:0016787,GO:0016817,GO:0016818,GO:0016874,GO:0016879,GO:0016887,GO:0017076,GO:0017111,GO:…	6.3.4.13	ko:K01945	ko00230,ko01100,ko01110,ko01130,map00230,map01100,map01110,map01130	M00048	R04144	RC00090,RC00166	ko00000,ko00001,ko00002,ko01000	-	-	iECNA114_1301.ECNA114_3417,iECSF_1327.ECSF_3859,iJN746.PP_4823,iPC815.YPO3729	GARS_A,GARS_C,GARS_N
wMeur1_aTRAM_RAST_-_Phosphoribosylaminoimidazole_carboxylase_ATPase_subunit_(EC_4.1.1.21)_CDS	100901.wOo_03490	2.9e-148	531.6	COG0026@1|root,COG0026@2|Bacteria,1MU70@1224|Proteobacteria,2TRSV@28211|Alphaproteobacteria,47G30@766|Rickettsiales	1224|Proteobacteria	F	Catalyzes the ATP-dependent conversion of 5- aminoimidazole ribonucleotide (AIR) and HCO(3)(-) to N5- carboxyaminoimidazole ribonucleotide (N5-CAIR)	purK	GO:0000166,GO:0003674,GO:0003824,GO:0004638,GO:0005488,GO:0005524,GO:0005575,GO:0005622,GO:0005623,GO:0005737,GO:0005829,GO:0006139,GO:0006163,GO:0006164,GO:0006725,GO:0006753,GO:0006793,GO:0006796,GO:0006807,GO:0008144,GO:0008150,GO:0008152,GO:0009058,GO:0009117,GO:0009150,GO:0009152,GO:0009165,GO:0009259,GO:0009260,GO:0009987,GO:0016829,GO:0016830,GO:0016831,GO:0016874,GO:0016879,GO:0017076,GO:…	6.3.4.18	ko:K01589	ko00230,ko01100,ko01110,ko01130,map00230,map01100,map01110,map01130	M00048	R07404	RC01927	ko00000,ko00001,ko00002,ko01000	-	-	iECUMN_1333.ECUMN_0562,iYL1228.KPN_00477	ATP-grasp
wMeur1_aTRAM_RAST_-_Phosphoribosylaminoimidazole_carboxylase_catalytic_subunit_(EC_4.1.1.21)_CDS	1236908.wNo_06150	5.6e-65	253.8	COG0041@1|root,COG0041@2|Bacteria,1RCWJ@1224|Proteobacteria,2U58D@28211|Alphaproteobacteria,47G96@766|Rickettsiales	1224|Proteobacteria	F	Catalyzes the conversion of N5-carboxyaminoimidazole ribonucleotide (N5-CAIR) to 4-carboxy-5-aminoimidazole ribonucleotide (CAIR)	purE	GO:0003674,GO:0003824,GO:0004638,GO:0005488,GO:0005515,GO:0005575,GO:0005622,GO:0005623,GO:0005737,GO:0005829,GO:0006139,GO:0006163,GO:0006164,GO:0006725,GO:0006753,GO:0006793,GO:0006796,GO:0006807,GO:0008150,GO:0008152,GO:0009058,GO:0009117,GO:0009150,GO:0009152,GO:0009165,GO:0009259,GO:0009260,GO:0009987,GO:0016829,GO:0016830,GO:0016831,GO:0016853,GO:0016866,GO:0018130,GO:0019438,GO:0019637,GO:…	5.4.99.18	ko:K01588	ko00230,ko01100,ko01110,ko01130,map00230,map01100,map01110,map01130	M00048	R07405	RC01947	ko00000,ko00001,ko00002,ko01000	-	-	iETEC_1333.ETEC_0575,iJN746.PP_5336,iPC815.YPO3076,iUTI89_1310.UTI89_C0551	AIRC
wMeur1_aTRAM_RAST_-_Phosphoribosylaminoimidazole-succinocarboxamide_synthase_(EC_6.3.2.6)_CDS	100901.wOo_04340	4.6e-97	360.9	COG0152@1|root,COG0152@2|Bacteria,1MUR9@1224|Proteobacteria,2TR8D@28211|Alphaproteobacteria,47FF5@766|Rickettsiales	1224|Proteobacteria	F	Belongs to the SAICAR synthetase family	purC	GO:0003674,GO:0003824,GO:0004639,GO:0005575,GO:0005622,GO:0005623,GO:0005737,GO:0005829,GO:0016874,GO:0016879,GO:0016881,GO:0044424,GO:0044444,GO:0044464	6.3.2.6	ko:K01923	ko00230,ko01100,ko01110,ko01130,map00230,map01100,map01110,map01130	M00048	R04591	RC00064,RC00162	ko00000,ko00001,ko00002,ko01000	-	-	iAF1260.b2476,iB21_1397.B21_02330,iBWG_1329.BWG_2240,iE2348C_1286.E2348C_2713,iEC042_1314.EC042_2677,iEC55989_1330.EC55989_2759,iECABU_c1320.ECABU_c27880,iECBD_1354.ECBD_1213,iECB_1328.ECB_02368,iECDH10B_1368.ECDH10B_2642,iECDH1ME8569_1439.ECDH1ME8569_2402,iECDH1ME8569_1439.EcDH1_1193,iECD_1391.ECD_02368,iECED1_1282.ECED1_2911,iECH74115_1262.ECH74115_3698,iECIAI1_1343.ECIAI1_2527,iECNA114_1301.EC…	SAICAR_synt
wMeur1_aTRAM_RAST_-_Phosphoribosylformylglycinamidine_cyclo-ligase_(EC_6.3.3.1)_CDS	292805.Wbm0226	5.4e-144	517.3	COG0150@1|root,COG0150@2|Bacteria,1MURG@1224|Proteobacteria,2TR6G@28211|Alphaproteobacteria,47G2P@766|Rickettsiales	1224|Proteobacteria	F	AIR synthase related protein, N-terminal domain	purM	GO:0003674,GO:0003824,GO:0004641,GO:0005575,GO:0005622,GO:0005623,GO:0005737,GO:0005829,GO:0006139,GO:0006163,GO:0006164,GO:0006725,GO:0006753,GO:0006793,GO:0006796,GO:0006807,GO:0008150,GO:0008152,GO:0009058,GO:0009117,GO:0009150,GO:0009152,GO:0009165,GO:0009259,GO:0009260,GO:0009987,GO:0016874,GO:0016879,GO:0016882,GO:0018130,GO:0019438,GO:0019637,GO:0019693,GO:0034641,GO:0034654,GO:0044237,GO:…	6.3.3.1	ko:K01933	ko00230,ko01100,ko01110,ko01130,map00230,map01100,map01110,map01130	M00048	R04208	RC01100	ko00000,ko00001,ko00002,ko01000	-	-	iAF987.Gmet_1844,iECSF_1327.ECSF_2340	AIRS,AIRS_C
wMeur1_aTRAM_RAST_-_Phosphoribosylformylglycinamidine_synthase,_glutamine_amidotransferase_subunit_(EC_6.3.5.3)_CDS	163164.WD_1018	6.1e-127	460.3	COG0047@1|root,COG0047@2|Bacteria,1MU4Y@1224|Proteobacteria,2TS67@28211|Alphaproteobacteria,47GI5@766|Rickettsiales	1224|Proteobacteria	F	CobB/CobQ-like glutamine amidotransferase domain	purQ	GO:0005575,GO:0005622,GO:0005623,GO:0005737,GO:0044424,GO:0044464	6.3.5.3	ko:K01952	ko00230,ko01100,ko01110,ko01130,map00230,map01100,map01110,map01130	M00048	R04463	RC00010,RC01160	ko00000,ko00001,ko00002,ko01000	-	-	-	GATase_5
wMeur1_aTRAM_RAST_-_Phosphoribosylformylglycinamidine_synthase,_PurS_subunit_(EC_6.3.5.3)_/_Phosphoribosylformylglycinamidine_synthase,_synthetase_subunit_(EC_6.3.5.3)_CDS	292805.Wbm0271	0.0	1279.2	COG0046@1|root,COG0046@2|Bacteria,1MYN4@1224|Proteobacteria,2TRGM@28211|Alphaproteobacteria,47G6H@766|Rickettsiales	1224|Proteobacteria	F	Part of the phosphoribosylformylglycinamidine synthase complex involved in the purines biosynthetic pathway. Catalyzes the ATP-dependent conversion of formylglycinamide ribonucleotide (FGAR) and glutamine to yield formylglycinamidine ribonucleotide (FGAM) and glutamate. The FGAM synthase complex is composed of three subunits. PurQ produces an ammonia molecule by converting glutamine to glutamate.…	purL	GO:0000166,GO:0000287,GO:0003674,GO:0003824,GO:0004642,GO:0005488,GO:0005524,GO:0005575,GO:0005622,GO:0005623,GO:0005737,GO:0006139,GO:0006163,GO:0006164,GO:0006725,GO:0006753,GO:0006793,GO:0006796,GO:0006807,GO:0008144,GO:0008150,GO:0008152,GO:0009058,GO:0009117,GO:0009165,GO:0009987,GO:0016874,GO:0016879,GO:0016884,GO:0017076,GO:0018130,GO:0019438,GO:0019637,GO:0030554,GO:0032553,GO:0032555,GO:…	6.3.5.3	ko:K01952	ko00230,ko01100,ko01110,ko01130,map00230,map01100,map01110,map01130	M00048	R04463	RC00010,RC01160	ko00000,ko00001,ko00002,ko01000	-	-	-	AIRS,AIRS_C,GATase_5
wMeur1_aTRAM_RAST_-_Phosphoribosylglycinamide_formyltransferase_(EC_2.1.2.2)_CDS	100901.wOo_04590	9.1e-77	293.1	COG0299@1|root,COG0299@2|Bacteria,1MWN1@1224|Proteobacteria,2TRY6@28211|Alphaproteobacteria,47G7C@766|Rickettsiales	1224|Proteobacteria	F	Catalyzes the transfer of a formyl group from 10- formyltetrahydrofolate to 5-phospho-ribosyl-glycinamide (GAR), producing 5-phospho-ribosyl-N-formylglycinamide (FGAR) and tetrahydrofolate	purN	GO:0003674,GO:0003824,GO:0004644,GO:0005575,GO:0005622,GO:0005623,GO:0005737,GO:0005829,GO:0006950,GO:0006974,GO:0008150,GO:0009987,GO:0016740,GO:0016741,GO:0016742,GO:0033554,GO:0044424,GO:0044444,GO:0044464,GO:0050896,GO:0051716	2.1.2.2	ko:K11175	ko00230,ko00670,ko01100,ko01110,ko01130,map00230,map00670,map01100,map01110,map01130	M00048	R04325,R04326	RC00026,RC00197,RC01128	ko00000,ko00001,ko00002,ko01000	-	-	-	Formyl_trans_N,YjbR
wMeur1_aTRAM_RAST_-_Polyribonucleotide_nucleotidyltransferase_(EC_2.7.7.8)_CDS	292805.Wbm0019	0.0	1159.8	COG1185@1|root,COG1185@2|Bacteria,1MVB9@1224|Proteobacteria,2TRH3@28211|Alphaproteobacteria,47EVH@766|Rickettsiales	1224|Proteobacteria	J	Involved in mRNA degradation. Catalyzes the phosphorolysis of single-stranded polyribonucleotides processively in the 3'- to 5'-direction	pnp	GO:0000166,GO:0000175,GO:0003674,GO:0003676,GO:0003723,GO:0003729,GO:0003824,GO:0004518,GO:0004527,GO:0004532,GO:0004540,GO:0004654,GO:0005488,GO:0005515,GO:0005575,GO:0005622,GO:0005623,GO:0005737,GO:0005829,GO:0006139,GO:0006401,GO:0006402,GO:0006725,GO:0006807,GO:0006950,GO:0008144,GO:0008150,GO:0008152,GO:0008408,GO:0009056,GO:0009057,GO:0009266,GO:0009408,GO:0009628,GO:0009892,GO:0009987,GO:…	2.7.7.8	ko:K00962	ko00230,ko00240,ko03018,map00230,map00240,map03018	M00394	R00437,R00438,R00439,R00440	RC02795	ko00000,ko00001,ko00002,ko01000,ko03016,ko03019	-	-	-	KH_1,PNPase,RNase_PH,RNase_PH_C,S1
wMeur1_aTRAM_RAST_-_Polysaccharide_biosynthesis_protein_WlaX_CDS	163164.WD_0744	1.4e-110	406.0	COG3298@1|root,COG3298@2|Bacteria,1MVZJ@1224|Proteobacteria,2TSM7@28211|Alphaproteobacteria,47G0G@766|Rickettsiales	1224|Proteobacteria	L	3'-5' exonuclease related to the exonuclease domain of PolB	wlaX	-	-	ko:K07501	-	-	-	-	ko00000	-	-	-	DNA_pol_B_exo2
wMeur1_aTRAM_RAST_-_polysaccharide_deacetylase,_putative_CDS	570417.WP0574	4e-94	351.3	COG0726@1|root,COG0726@2|Bacteria,1PJQG@1224|Proteobacteria,2TUBN@28211|Alphaproteobacteria,47GC0@766|Rickettsiales	1224|Proteobacteria	G	Polysaccharide deacetylase	nodB	GO:0005575,GO:0005622,GO:0005623,GO:0005737,GO:0044424,GO:0044464	3.5.1.104,3.5.1.41	ko:K01452,ko:K14659,ko:K22278	ko00520,ko01100,map00520,map01100	M00664	R02333	RC00166,RC00300	ko00000,ko00001,ko00002,ko01000	-	-	-	Polysacc_deac_1
wMeur1_aTRAM_RAST_-_possible_periplasmic_protein_CDS	163164.WD_0321	2e-60	238.8	COG2823@1|root,COG2823@2|Bacteria,1NJK0@1224|Proteobacteria,2U9XB@28211|Alphaproteobacteria,47FG5@766|Rickettsiales	1224|Proteobacteria	S	periplasmic or secreted lipoprotein	osmY	-	-	-	-	-	-	-	-	-	-	-	BON
wMeur1_aTRAM_RAST_-_PQQ_enzyme_repeat_family_protein_CDS	570417.WP0094	9.4e-94	350.5	COG1520@1|root,COG1520@2|Bacteria,1MXIJ@1224|Proteobacteria,2TUAD@28211|Alphaproteobacteria,47FF2@766|Rickettsiales	1224|Proteobacteria	S	COG1520 FOG WD40-like repeat	bamB	-	-	ko:K17713	-	-	-	-	ko00000,ko02000	1.B.33.1	-	-	PQQ_2,PQQ_3
wMeur1_aTRAM_RAST_-_Preprotein_translocase_secY_subunit_(TC_3.A.5.1.1)_CDS	163164.WD_0662	6.4e-198	696.8	COG0201@1|root,COG0201@2|Bacteria,1MVU7@1224|Proteobacteria,2TQMT@28211|Alphaproteobacteria,47EWF@766|Rickettsiales	1224|Proteobacteria	U	The central subunit of the protein translocation channel SecYEG. Consists of two halves formed by TMs 1-5 and 6-10. These two domains form a lateral gate at the front which open onto the bilayer between TMs 2 and 7, and are clamped together by SecE at the back. The channel is closed by both a pore ring composed of hydrophobic SecY resides and a short helix (helix 2A) on the extracellular side of …	secY	GO:0002790,GO:0003674,GO:0005048,GO:0005215,GO:0005488,GO:0005575,GO:0005623,GO:0005886,GO:0005887,GO:0006605,GO:0006612,GO:0006613,GO:0006614,GO:0006616,GO:0006810,GO:0006886,GO:0008104,GO:0008150,GO:0008320,GO:0008565,GO:0009306,GO:0009987,GO:0015031,GO:0015833,GO:0016020,GO:0016021,GO:0016043,GO:0022857,GO:0022884,GO:0031224,GO:0031226,GO:0031522,GO:0032940,GO:0032978,GO:0032991,GO:0033036,GO:…	-	ko:K03076	ko02024,ko03060,ko03070,map02024,map03060,map03070	M00335	-	-	ko00000,ko00001,ko00002,ko02044	3.A.5	-	-	SecY
wMeur1_aTRAM_RAST_-_Preprotein_translocase_subunit_YajC_(TC_3.A.5.1.1)_CDS	100901.wOo_03870	2.2e-38	165.2	COG1862@1|root,COG1862@2|Bacteria,1MZT2@1224|Proteobacteria,2UBZ6@28211|Alphaproteobacteria,47FKT@766|Rickettsiales	1224|Proteobacteria	U	The SecYEG-SecDF-YajC-YidC holo-translocon (HTL) protein secretase insertase is a supercomplex required for protein secretion, insertion of proteins into membranes, and assembly of membrane protein complexes. While the SecYEG complex is essential for assembly of a number of proteins and complexes, the SecDF- YajC-YidC subcomplex facilitates these functions	yajC	GO:0005575,GO:0005623,GO:0005886,GO:0005887,GO:0016020,GO:0016021,GO:0031224,GO:0031226,GO:0031522,GO:0032991,GO:0044425,GO:0044459,GO:0044464,GO:0071944	-	ko:K03210	ko02024,ko03060,ko03070,map02024,map03060,map03070	M00335	-	-	ko00000,ko00001,ko00002,ko02044	3.A.5.1,3.A.5.2	-	-	YajC
wMeur1_aTRAM_RAST_-_probable_iron_binding_protein_from_the_HesB_IscA_SufA_family_CDS	1236908.wNo_04830	3.4e-37	161.4	COG0316@1|root,COG0316@2|Bacteria,1RHCW@1224|Proteobacteria,2UBR8@28211|Alphaproteobacteria,47FNC@766|Rickettsiales	1224|Proteobacteria	S	Belongs to the HesB IscA family	erpA	GO:0003674,GO:0005488,GO:0005506,GO:0005575,GO:0005622,GO:0005623,GO:0005737,GO:0005829,GO:0006091,GO:0006790,GO:0006807,GO:0008150,GO:0008152,GO:0009060,GO:0009061,GO:0009987,GO:0010467,GO:0015980,GO:0016043,GO:0016226,GO:0019538,GO:0022607,GO:0031163,GO:0043167,GO:0043169,GO:0043170,GO:0044085,GO:0044237,GO:0044238,GO:0044424,GO:0044444,GO:0044464,GO:0045333,GO:0046872,GO:0046914,GO:0048037,GO:…	-	ko:K13628,ko:K15724	-	-	-	-	ko00000,ko03016	-	-	-	Fe-S_biosyn
wMeur1_aTRAM_RAST_-_Proline_dehydrogenase_(EC_1.5.99.8)_(Proline_oxidase)_/_Delta-1-pyrroline-5-carboxylate_dehydrogenase_(EC_1.5.1.12)_CDS	570417.WP1090	0.0	1703.7	COG0506@1|root,COG4230@1|root,COG0506@2|Bacteria,COG4230@2|Bacteria,1MV93@1224|Proteobacteria,2TQPT@28211|Alphaproteobacteria,47F1J@766|Rickettsiales	1224|Proteobacteria	C	Oxidizes proline to glutamate for use as a carbon and nitrogen source	putA	GO:0000166,GO:0000976,GO:0000984,GO:0000986,GO:0000987,GO:0001017,GO:0001067,GO:0001130,GO:0001131,GO:0001141,GO:0001217,GO:0003674,GO:0003676,GO:0003677,GO:0003690,GO:0003700,GO:0003824,GO:0003842,GO:0004657,GO:0005488,GO:0005515,GO:0005575,GO:0005623,GO:0005886,GO:0006082,GO:0006355,GO:0006520,GO:0006536,GO:0006560,GO:0006562,GO:0006807,GO:0008150,GO:0008152,GO:0009056,GO:0009063,GO:0009064,GO:…	1.2.1.88,1.3.8.7,1.5.5.2	ko:K00249,ko:K00294,ko:K13821	ko00071,ko00250,ko00280,ko00330,ko00410,ko00640,ko01100,ko01110,ko01130,ko01200,ko01212,ko03320,map00071,map00250,map00280,map00330,map00410,map00640,map01100,map01110,map01130,map01200,map01212,map03320	M00013,M00036,M00087	R00245,R00707,R00708,R00924,R01175,R01253,R01279,R02661,R03172,R03777,R03857,R03990,R04095,R04432,R04444,R04445,R04751,R04754,R05051	RC00052,RC00068,RC00076,RC00080,RC00083,RC00095,RC00148,RC00216,RC00242,RC00246,RC00255	ko00000,ko00001,ko00002,ko01000,ko03000	-	-	iAF987.Gmet_3512,iPC815.YPO1851,iSbBS512_1146.SbBS512_E2304	Aldedh,Pro_dh,Pro_dh-DNA_bdg
wMeur1_aTRAM_RAST_-_Prolipoprotein_diacylglyceryl_transferase_(EC_2.4.99.-)_CDS	292805.Wbm0079	8.7e-116	423.3	COG0682@1|root,COG0682@2|Bacteria,1MVE3@1224|Proteobacteria,2TTNS@28211|Alphaproteobacteria,47F5X@766|Rickettsiales	1224|Proteobacteria	M	Transfers the N-acyl diglyceride group on what will become the N-terminal cysteine of membrane lipoproteins	lgt	-	-	ko:K13292	-	-	-	-	ko00000,ko01000	-	-	-	LGT
wMeur1_aTRAM_RAST_-_Prolyl-tRNA_synthetase_(EC_6.1.1.15),_bacterial_type_CDS	100901.wOo_03220	2.9e-195	688.0	COG0442@1|root,COG0442@2|Bacteria,1MU7E@1224|Proteobacteria,2TQQ4@28211|Alphaproteobacteria,47EZQ@766|Rickettsiales	1224|Proteobacteria	J	Catalyzes the attachment of proline to tRNA(Pro) in a two-step reaction proline is first activated by ATP to form Pro- AMP and then transferred to the acceptor end of tRNA(Pro)	proS	GO:0005575,GO:0005622,GO:0005623,GO:0005737,GO:0044424,GO:0044464	6.1.1.15	ko:K01881	ko00970,map00970	M00359,M00360	R03661	RC00055,RC00523	ko00000,ko00001,ko00002,ko01000,ko01007,ko03016	-	-	-	HGTP_anticodon,tRNA-synt_2b,tRNA_edit
wMeur1_aTRAM_RAST_-_Proposed_peptidoglycan_lipid_II_flippase_MurJ_CDS	163164.WD_1010	6.3e-202	710.3	COG0728@1|root,COG0728@2|Bacteria,1MUH0@1224|Proteobacteria,2TS44@28211|Alphaproteobacteria,47F0Q@766|Rickettsiales	1224|Proteobacteria	S	Involved in peptidoglycan biosynthesis. Transports lipid-linked peptidoglycan precursors from the inner to the outer leaflet of the cytoplasmic membrane	murJ	-	-	ko:K03980	-	-	-	-	ko00000,ko01011,ko02000	2.A.66.4	-	-	MVIN
wMeur1_aTRAM_RAST_-_Protein_export_cytoplasm_chaperone_protein_(SecB,_maintains_protein_to_be_exported_in_unfolded_state)_CDS	1236908.wNo_06460	1e-52	213.0	COG1952@1|root,COG1952@2|Bacteria,1RI75@1224|Proteobacteria,2UBTB@28211|Alphaproteobacteria,47FP0@766|Rickettsiales	1224|Proteobacteria	U	One of the proteins required for the normal export of preproteins out of the cell cytoplasm. It is a molecular chaperone that binds to a subset of precursor proteins, maintaining them in a translocation-competent state. It also specifically binds to its receptor SecA	secB	GO:0002790,GO:0006457,GO:0006810,GO:0008104,GO:0008150,GO:0009306,GO:0009987,GO:0015031,GO:0015833,GO:0032940,GO:0033036,GO:0042886,GO:0045184,GO:0046903,GO:0051179,GO:0051234,GO:0071702,GO:0071705	-	ko:K03071	ko02024,ko03060,ko03070,map02024,map03060,map03070	M00335	-	-	ko00000,ko00001,ko00002,ko02044,ko03110	3.A.5	-	-	SecB
wMeur1_aTRAM_RAST_-_Protein_export_cytoplasm_protein_SecA_ATPase_RNA_helicase_(TC_3.A.5.1.1)_CDS	163164.WD_0549	0.0	1407.5	COG0653@1|root,COG0653@2|Bacteria,1MUJZ@1224|Proteobacteria,2TTBF@28211|Alphaproteobacteria,47EYC@766|Rickettsiales	1224|Proteobacteria	U	Part of the Sec protein translocase complex. Interacts with the SecYEG preprotein conducting channel. Has a central role in coupling the hydrolysis of ATP to the transfer of proteins into and across the cell membrane, serving both as a receptor for the preprotein-SecB complex and as an ATP-driven molecular motor driving the stepwise translocation of polypeptide chains across the membrane	secA	GO:0000166,GO:0002790,GO:0003674,GO:0003824,GO:0005215,GO:0005488,GO:0005524,GO:0005575,GO:0005622,GO:0005623,GO:0005737,GO:0005829,GO:0005886,GO:0005887,GO:0006810,GO:0008104,GO:0008144,GO:0008150,GO:0008320,GO:0008565,GO:0009306,GO:0009987,GO:0015031,GO:0015399,GO:0015405,GO:0015440,GO:0015450,GO:0015462,GO:0015627,GO:0015628,GO:0015833,GO:0016020,GO:0016021,GO:0016462,GO:0016787,GO:0016817,GO:…	-	ko:K03070	ko02024,ko03060,ko03070,map02024,map03060,map03070	M00335	-	-	ko00000,ko00001,ko00002,ko02044	3.A.5.1,3.A.5.10,3.A.5.2,3.A.5.4	-	-	SEC-C,SecA_DEAD,SecA_PP_bind,SecA_SW
wMeur1_aTRAM_RAST_-_Protein-export_membrane_protein_SecD_(TC_3.A.5.1.1)_CDS	1236908.wNo_01460	1.5e-181	642.5	COG0342@1|root,COG0342@2|Bacteria,1MV5U@1224|Proteobacteria,2TQYG@28211|Alphaproteobacteria,47F1F@766|Rickettsiales	1224|Proteobacteria	U	Part of the Sec protein translocase complex. Interacts with the SecYEG preprotein conducting channel. SecDF uses the proton motive force (PMF) to complete protein translocation after the ATP-dependent function of SecA	secD	-	-	ko:K03072,ko:K12257	ko02024,ko03060,ko03070,map02024,map03060,map03070	M00335	-	-	ko00000,ko00001,ko00002,ko02044	2.A.6.4,3.A.5.2,3.A.5.7	-	-	SecD_SecF,Sec_GG
wMeur1_aTRAM_RAST_-_Protein-export_membrane_protein_SecF_(TC_3.A.5.1.1)_CDS	163164.WD_0235	1.3e-101	376.3	COG0341@1|root,COG0341@2|Bacteria,1MU74@1224|Proteobacteria,2TSFW@28211|Alphaproteobacteria,47F5C@766|Rickettsiales	1224|Proteobacteria	U	Part of the Sec protein translocase complex. Interacts with the SecYEG preprotein conducting channel. SecDF uses the proton motive force (PMF) to complete protein translocation after the ATP-dependent function of SecA	secF	GO:0005575,GO:0005623,GO:0005886,GO:0005887,GO:0006810,GO:0008104,GO:0008150,GO:0015031,GO:0015833,GO:0016020,GO:0016021,GO:0031224,GO:0031226,GO:0033036,GO:0042886,GO:0044425,GO:0044459,GO:0044464,GO:0045184,GO:0051179,GO:0051234,GO:0071702,GO:0071705,GO:0071944	-	ko:K03072,ko:K03074	ko03060,ko03070,map03060,map03070	M00335	-	-	ko00000,ko00001,ko00002,ko02044	2.A.6.4,3.A.5.2,3.A.5.7	-	-	SecD_SecF,Sec_GG
wMeur1_aTRAM_RAST_-_Protein-N(5)-glutamine_methyltransferase_PrmC,_methylates_polypeptide_chain_release_factors_RF1_and_RF2_CDS	100901.wOo_07070	1.2e-125	456.1	COG2890@1|root,COG2890@2|Bacteria,1MXCQ@1224|Proteobacteria,2TZFK@28211|Alphaproteobacteria,47FB8@766|Rickettsiales	1224|Proteobacteria	J	Methylates the class 1 translation termination release factors RF1 PrfA and RF2 PrfB on the glutamine residue of the universally conserved GGQ motif	prmC	GO:0003674,GO:0003824,GO:0005575,GO:0005622,GO:0005623,GO:0005737,GO:0005829,GO:0006464,GO:0006479,GO:0006807,GO:0008150,GO:0008152,GO:0008168,GO:0008170,GO:0008213,GO:0008276,GO:0008757,GO:0009987,GO:0016740,GO:0016741,GO:0018364,GO:0019538,GO:0032259,GO:0036009,GO:0036211,GO:0043170,GO:0043412,GO:0043414,GO:0044237,GO:0044238,GO:0044260,GO:0044267,GO:0044424,GO:0044444,GO:0044464,GO:0071704,GO:…	2.1.1.297	ko:K02493	-	-	R10806	RC00003,RC03279	ko00000,ko01000,ko03012	-	-	-	MTS,Methyltransf_31
wMeur1_aTRAM_RAST_-_Putative_glutamine_synthetase,_Rickettsiales_type_(EC_6.3.1.2)_CDS	100901.wOo_09620	2e-100	372.1	COG0174@1|root,COG0174@2|Bacteria,1MU6V@1224|Proteobacteria,2TTPD@28211|Alphaproteobacteria,47FFS@766|Rickettsiales	1224|Proteobacteria	E	glutamine synthetase	puuA	GO:0003674,GO:0003824,GO:0006576,GO:0006595,GO:0006598,GO:0006807,GO:0008150,GO:0008152,GO:0009056,GO:0009308,GO:0009310,GO:0009445,GO:0009447,GO:0009987,GO:0016874,GO:0016879,GO:0016880,GO:0034024,GO:0034641,GO:0042402,GO:0044106,GO:0044237,GO:0071704,GO:0097164,GO:1901564,GO:1901565,GO:1901575	6.3.1.11,6.3.1.2	ko:K01915,ko:K09470	ko00220,ko00250,ko00330,ko00630,ko00910,ko01100,ko01120,ko01230,ko02020,ko04217,ko04724,ko04727,map00220,map00250,map00330,map00630,map00910,map01100,map01120,map01230,map02020,map04217,map04724,map04727	M00136	R00253,R07414	RC00010,RC00090,RC00096,RC02798	ko00000,ko00001,ko00002,ko01000,ko04147	-	-	iB21_1397.B21_01285,iECBD_1354.ECBD_2320,iECB_1328.ECB_01274,iECD_1391.ECD_01274,iSF_1195.SF1302	Gln-synt_C
wMeur1_aTRAM_RAST_-_Putative_Holliday_junction_resolvase_YqgF_CDS	1236908.wNo_08070	1.2e-61	242.7	COG0816@1|root,COG0816@2|Bacteria,1RDHZ@1224|Proteobacteria,2U98Y@28211|Alphaproteobacteria,47FMU@766|Rickettsiales	1224|Proteobacteria	J	Could be a nuclease involved in processing of the 5'-end of pre-16S rRNA	yqgF	GO:0000966,GO:0000967,GO:0003674,GO:0003824,GO:0004518,GO:0004527,GO:0004529,GO:0004536,GO:0005575,GO:0005622,GO:0005623,GO:0005737,GO:0005829,GO:0006139,GO:0006259,GO:0006364,GO:0006396,GO:0006725,GO:0006807,GO:0008150,GO:0008152,GO:0008296,GO:0008408,GO:0009987,GO:0010467,GO:0016070,GO:0016072,GO:0016787,GO:0016788,GO:0016796,GO:0016895,GO:0022613,GO:0034470,GO:0034471,GO:0034641,GO:0034660,GO:…	-	ko:K07447	-	-	-	-	ko00000,ko01000	-	-	-	RuvX
wMeur1_aTRAM_RAST_-_Putative_oligoketide_cyclase/lipid_transport_protein,_similarity_with_yeast_ubiquinone-binding_protein_YOL008W_CDS	1236908.wNo_05820	1.6e-48	199.1	COG2867@1|root,COG2867@2|Bacteria,1RGUH@1224|Proteobacteria,2U7D8@28211|Alphaproteobacteria,47FPD@766|Rickettsiales	1224|Proteobacteria	I	COG2867 oligoketide cyclase lipid transport protein	ratA	GO:0003674,GO:0005488,GO:0006417,GO:0006446,GO:0008150,GO:0009889,GO:0009890,GO:0009892,GO:0010468,GO:0010556,GO:0010558,GO:0010605,GO:0010608,GO:0010629,GO:0017148,GO:0019222,GO:0031323,GO:0031324,GO:0031326,GO:0031327,GO:0032268,GO:0032269,GO:0034248,GO:0034249,GO:0043021,GO:0043023,GO:0044877,GO:0045947,GO:0048519,GO:0048523,GO:0050789,GO:0050794,GO:0051171,GO:0051172,GO:0051246,GO:0051248,GO:…	-	ko:K18588	-	-	-	-	ko00000	-	-	-	Polyketide_cyc
wMeur1_aTRAM_RAST_-_Putative_permease_often_clustered_with_de_novo_purine_synthesis_CDS	100901.wOo_09420	2e-91	342.4	COG0628@1|root,COG0628@2|Bacteria,1MW0B@1224|Proteobacteria,2TRD3@28211|Alphaproteobacteria,47FAK@766|Rickettsiales	1224|Proteobacteria	S	Permease	perM	-	-	ko:K03548	-	-	-	-	ko00000,ko02000	2.A.86.1	-	-	AI-2E_transport
wMeur1_aTRAM_RAST_-_putative,_Na(+)_H(+)_antiporter_subunit_B_CDS	100901.wOo_01800	8.1e-46	189.9	COG2111@1|root,COG2111@2|Bacteria,1N1CK@1224|Proteobacteria,2UCMV@28211|Alphaproteobacteria	1224|Proteobacteria	P	Multisubunit Na H antiporter, MnhB subunit	-	-	-	ko:K05566	-	-	-	-	ko00000,ko02000	2.A.63.1,2.A.63.2	-	-	DUF4040,MnhB
wMeur1_aTRAM_RAST_-_putrescine-ornithine_antiporter_CDS	1236908.wNo_03850	2e-172	612.1	COG0531@1|root,COG0531@2|Bacteria,1MUA2@1224|Proteobacteria,2TSV9@28211|Alphaproteobacteria,47EYE@766|Rickettsiales	1224|Proteobacteria	E	Amino acid permease	potE	GO:0000064,GO:0003333,GO:0003674,GO:0005215,GO:0005342,GO:0005488,GO:0005515,GO:0005575,GO:0005623,GO:0005886,GO:0005887,GO:0006810,GO:0006811,GO:0006812,GO:0006820,GO:0006855,GO:0006865,GO:0006873,GO:0006885,GO:0006950,GO:0008150,GO:0008324,GO:0008509,GO:0008514,GO:0008519,GO:0009268,GO:0009628,GO:0009987,GO:0010447,GO:0015075,GO:0015077,GO:0015078,GO:0015101,GO:0015171,GO:0015174,GO:0015179,GO:…	-	ko:K03294,ko:K03756,ko:K03757,ko:K03759	-	-	-	-	ko00000,ko02000	2.A.3.2	-	iAF1260.b0692,iAF1260.b4132,iAPECO1_1312.APECO1_2321,iB21_1397.B21_00640,iB21_1397.B21_03965,iBWG_1329.BWG_0551,iBWG_1329.BWG_3846,iE2348C_1286.E2348C_0581,iE2348C_1286.E2348C_4459,iEC042_1314.EC042_4498,iEC55989_1330.EC55989_4625,iECABU_c1320.ECABU_c07430,iECABU_c1320.ECABU_c46860,iECBD_1354.ECBD_2969,iECBD_1354.ECBD_3898,iECB_1328.ECB_00648,iECB_1328.ECB_04003,iECDH10B_1368.ECDH10B_0758,iECDH10…	AA_permease_2
wMeur1_aTRAM_RAST_-_Pyruvate_dehydrogenase_E1_component_alpha_subunit_(EC_1.2.4.1)_CDS	163164.WD_0416	5.8e-156	557.0	COG1071@1|root,COG1071@2|Bacteria,1MU5R@1224|Proteobacteria,2TRSS@28211|Alphaproteobacteria,47EV5@766|Rickettsiales	1224|Proteobacteria	C	The pyruvate dehydrogenase complex catalyzes the overall conversion of pyruvate to acetyl-CoA and CO(2)	pdhA	-	1.2.4.1	ko:K00161	ko00010,ko00020,ko00620,ko01100,ko01110,ko01120,ko01130,ko01200,ko04066,ko04922,ko05230,map00010,map00020,map00620,map01100,map01110,map01120,map01130,map01200,map04066,map04922,map05230	M00307	R00014,R00209,R01699,R03270	RC00004,RC00027,RC00627,RC02742,RC02744,RC02882	br01601,ko00000,ko00001,ko00002,ko01000	-	-	-	E1_dh
wMeur1_aTRAM_RAST_-_Pyruvate_dehydrogenase_E1_component_beta_subunit_(EC_1.2.4.1)_CDS	1236908.wNo_10880	7e-165	586.6	COG0022@1|root,COG0022@2|Bacteria,1R8KB@1224|Proteobacteria,2TRMR@28211|Alphaproteobacteria,47F43@766|Rickettsiales	1224|Proteobacteria	C	The pyruvate dehydrogenase complex catalyzes the overall conversion of pyruvate to acetyl-CoA and CO(2)	pdhB	-	1.2.4.1	ko:K00162	ko00010,ko00020,ko00620,ko01100,ko01110,ko01120,ko01130,ko01200,ko04066,ko04922,ko05230,map00010,map00020,map00620,map01100,map01110,map01120,map01130,map01200,map04066,map04922,map05230	M00307	R00014,R00209,R01699,R03270	RC00004,RC00027,RC00627,RC02742,RC02744,RC02882	br01601,ko00000,ko00001,ko00002,ko01000	-	-	-	Biotin_lipoyl,Transket_pyr,Transketolase_C
wMeur1_aTRAM_RAST_-_Pyruvate,phosphate_dikinase_(EC_2.7.9.1)_CDS	163164.WD_0690	0.0	1368.2	COG0574@1|root,COG1080@1|root,COG0574@2|Bacteria,COG1080@2|Bacteria,1MU0R@1224|Proteobacteria,2TR3C@28211|Alphaproteobacteria,47F2B@766|Rickettsiales	1224|Proteobacteria	G	Belongs to the PEP-utilizing enzyme family	ppdK	-	2.7.9.1	ko:K01006	ko00620,ko00710,ko00720,ko01100,ko01120,ko01200,map00620,map00710,map00720,map01100,map01120,map01200	M00169,M00171,M00172,M00173	R00206	RC00002,RC00015	ko00000,ko00001,ko00002,ko01000	-	-	-	PEP-utilizers,PEP-utilizers_C,PPDK_N
wMeur1_aTRAM_RAST_-_Quinone_oxidoreductase_(EC_1.6.5.5)_CDS	163164.WD_0948	3.8e-147	527.7	COG0604@1|root,COG0604@2|Bacteria,1MWBD@1224|Proteobacteria,2TS3Z@28211|Alphaproteobacteria,47F83@766|Rickettsiales	1224|Proteobacteria	C	Quinone oxidoreductase	qor	GO:0003674,GO:0003676,GO:0003723,GO:0003824,GO:0003960,GO:0005488,GO:0005575,GO:0005622,GO:0005623,GO:0005737,GO:0005829,GO:0006950,GO:0006979,GO:0008150,GO:0008152,GO:0009987,GO:0016491,GO:0016651,GO:0016655,GO:0017091,GO:0033554,GO:0034599,GO:0042221,GO:0044424,GO:0044444,GO:0044464,GO:0050896,GO:0051716,GO:0055114,GO:0070887,GO:0097159,GO:1901363	1.6.5.5	ko:K00344	-	-	-	-	ko00000,ko01000	-	-	-	ADH_N,ADH_zinc_N
wMeur1_aTRAM_RAST_-_Rare_lipoprotein_A_CDS	163164.WD_0496	2.8e-93	348.2	COG0797@1|root,COG0797@2|Bacteria,1MZ8S@1224|Proteobacteria,2TUER@28211|Alphaproteobacteria,47FIP@766|Rickettsiales	1224|Proteobacteria	M	Lytic transglycosylase with a strong preference for naked glycan strands that lack stem peptides	rlpA	GO:0005575,GO:0005623,GO:0009279,GO:0016020,GO:0019867,GO:0030312,GO:0030313,GO:0031975,GO:0044462,GO:0044464,GO:0071944	-	ko:K03642	-	-	-	-	ko00000	-	-	-	DPBB_1,SPOR
wMeur1_aTRAM_RAST_-_Replicative_DNA_helicase_(EC_3.6.1.-)_CDS	163164.WD_0354	4.2e-227	793.9	COG0305@1|root,COG0305@2|Bacteria,1MUG9@1224|Proteobacteria,2TSF9@28211|Alphaproteobacteria,47F12@766|Rickettsiales	1224|Proteobacteria	L	it exhibits DNA-dependent ATPase activity and contains distinct active sites for ATP binding, DNA binding, and interaction with DnaC protein, primase, and other prepriming proteins	dnaB	-	3.6.4.12	ko:K02314	ko03030,ko04112,map03030,map04112	-	-	-	ko00000,ko00001,ko01000,ko03032	-	-	-	DnaB,DnaB_C
wMeur1_aTRAM_RAST_-_Rhodanese_domain_protein_UPF0176,_Rickettsiales_subgroup_CDS	292805.Wbm0038	5.6e-110	404.1	COG1054@1|root,COG1054@2|Bacteria,1MUFV@1224|Proteobacteria,2TUB5@28211|Alphaproteobacteria,47F5M@766|Rickettsiales	1224|Proteobacteria	S	Rhodanese Homology Domain	yceA	-	-	ko:K07146	-	-	-	-	ko00000	-	-	-	Rhodanese,Rhodanese_C
wMeur1_aTRAM_RAST_-_Riboflavin_kinase_(EC_2.7.1.26)_/_FMN_adenylyltransferase_(EC_2.7.7.2)_CDS	163164.WD_0759	1.1e-122	446.4	COG0196@1|root,COG0196@2|Bacteria,1MV9I@1224|Proteobacteria,2TTUY@28211|Alphaproteobacteria,47FGA@766|Rickettsiales	1224|Proteobacteria	H	Belongs to the ribF family	ribF	GO:0003674,GO:0003824,GO:0003919,GO:0006793,GO:0006796,GO:0008150,GO:0008152,GO:0008531,GO:0009987,GO:0016301,GO:0016310,GO:0016740,GO:0016772,GO:0016773,GO:0016779,GO:0044237,GO:0070566	2.7.1.26,2.7.7.2	ko:K11753	ko00740,ko01100,ko01110,map00740,map01100,map01110	M00125	R00161,R00549	RC00002,RC00017	ko00000,ko00001,ko00002,ko01000	-	-	iETEC_1333.ETEC_0025,iJN746.PP_0602	FAD_syn,Flavokinase
wMeur1_aTRAM_RAST_-_Riboflavin_synthase_eubacterial/eukaryotic_(EC_2.5.1.9)_CDS	292805.Wbm0083	2.8e-76	291.6	COG0307@1|root,COG0307@2|Bacteria,1MUMB@1224|Proteobacteria,2U3RS@28211|Alphaproteobacteria,47FJK@766|Rickettsiales	1224|Proteobacteria	H	riboflavin synthase, alpha	ribE	GO:0003674,GO:0003824,GO:0004746,GO:0005575,GO:0005622,GO:0005623,GO:0005737,GO:0005829,GO:0006766,GO:0006767,GO:0006771,GO:0006807,GO:0008150,GO:0008152,GO:0009058,GO:0009110,GO:0009231,GO:0009987,GO:0016740,GO:0016765,GO:0017144,GO:0018130,GO:0034641,GO:0042364,GO:0042726,GO:0042727,GO:0044237,GO:0044249,GO:0044271,GO:0044281,GO:0044283,GO:0044424,GO:0044444,GO:0044464,GO:0046483,GO:0071704,GO:…	2.5.1.9	ko:K00793	ko00740,ko01100,ko01110,map00740,map01100,map01110	M00125	R00066	RC00958,RC00960	ko00000,ko00001,ko00002,ko01000	-	-	-	Lum_binding
wMeur1_aTRAM_RAST_-_Ribonuclease_D_(EC_3.1.26.3)_CDS	163164.WD_0186	3.8e-165	587.8	COG0349@1|root,COG0349@2|Bacteria,1MURV@1224|Proteobacteria,2TSQM@28211|Alphaproteobacteria,47FBG@766|Rickettsiales	1224|Proteobacteria	J	Ribonuclease D	rnd	GO:0000175,GO:0003674,GO:0003824,GO:0004518,GO:0004527,GO:0004532,GO:0004540,GO:0005575,GO:0005622,GO:0005623,GO:0005737,GO:0006139,GO:0006725,GO:0006807,GO:0008150,GO:0008152,GO:0008408,GO:0009987,GO:0016070,GO:0016787,GO:0016788,GO:0016796,GO:0016896,GO:0033890,GO:0034641,GO:0043170,GO:0044237,GO:0044238,GO:0044424,GO:0044464,GO:0046483,GO:0071704,GO:0090304,GO:0090305,GO:0090501,GO:0090503,GO:…	3.1.13.5	ko:K03684	-	-	-	-	ko00000,ko01000,ko03016	-	-	-	DNA_pol_A_exo1,HRDC
wMeur1_aTRAM_RAST_-_Ribonuclease_D_related_protein_CDS	163164.WD_0878	2.7e-90	338.2	COG0349@1|root,COG0349@2|Bacteria,1MWFD@1224|Proteobacteria,2TQXS@28211|Alphaproteobacteria,47F9F@766|Rickettsiales	1224|Proteobacteria	L	hmm pf01612	rnd1	-	3.1.13.5	ko:K03684	-	-	-	-	ko00000,ko01000,ko03016	-	-	-	DNA_pol_A_exo1
wMeur1_aTRAM_RAST_-_Ribonuclease_E_(EC_3.1.26.12)_CDS	292805.Wbm0496	4.8e-257	893.6	COG1530@1|root,COG1530@2|Bacteria,1MV65@1224|Proteobacteria,2TRX2@28211|Alphaproteobacteria,47EZK@766|Rickettsiales	1224|Proteobacteria	J	Ribonucleases G and E	rne	-	3.1.26.12	ko:K08300,ko:K08301	ko03018,map03018	M00394	-	-	ko00000,ko00001,ko00002,ko01000,ko03009,ko03019	-	-	-	RNase_E_G,S1
wMeur1_aTRAM_RAST_-_Ribonuclease_HI_(EC_3.1.26.4)_CDS	163164.WD_0304	6.9e-67	260.0	COG0328@1|root,COG0328@2|Bacteria,1RCZ1@1224|Proteobacteria,2U7C4@28211|Alphaproteobacteria,47FDC@766|Rickettsiales	1224|Proteobacteria	L	Endonuclease that specifically degrades the RNA of RNA- DNA hybrids	rnhA	GO:0003674,GO:0003824,GO:0004518,GO:0004519,GO:0004521,GO:0004523,GO:0004540,GO:0006139,GO:0006259,GO:0006260,GO:0006261,GO:0006271,GO:0006273,GO:0006401,GO:0006725,GO:0006807,GO:0008150,GO:0008152,GO:0009056,GO:0009057,GO:0009058,GO:0009059,GO:0009987,GO:0016070,GO:0016787,GO:0016788,GO:0016891,GO:0016893,GO:0019439,GO:0022616,GO:0033567,GO:0034641,GO:0034645,GO:0034655,GO:0043137,GO:0043170,GO:…	3.1.26.4	ko:K03469	ko03030,map03030	-	-	-	ko00000,ko00001,ko01000,ko03032	-	-	-	RNase_H
wMeur1_aTRAM_RAST_-_Ribonuclease_III_(EC_3.1.26.3)_CDS	100901.wOo_05020	3.2e-95	354.8	COG0571@1|root,COG0571@2|Bacteria,1MUQ6@1224|Proteobacteria,2TTIA@28211|Alphaproteobacteria,47FDT@766|Rickettsiales	1224|Proteobacteria	J	Digests double-stranded RNA. Involved in the processing of primary rRNA transcript to yield the immediate precursors to the large and small rRNAs (23S and 16S). Processes some mRNAs, and tRNAs when they are encoded in the rRNA operon. Processes pre- crRNA and tracrRNA of type II CRISPR loci if present in the organism	rnc	GO:0000287,GO:0003674,GO:0003676,GO:0003723,GO:0003725,GO:0003824,GO:0004518,GO:0004519,GO:0004521,GO:0004525,GO:0004540,GO:0005488,GO:0005515,GO:0005575,GO:0005622,GO:0005623,GO:0005737,GO:0005829,GO:0006139,GO:0006364,GO:0006396,GO:0006397,GO:0006725,GO:0006807,GO:0008150,GO:0008152,GO:0009987,GO:0010467,GO:0016070,GO:0016071,GO:0016072,GO:0016787,GO:0016788,GO:0016891,GO:0016893,GO:0019899,GO:…	3.1.26.3,3.1.3.97	ko:K03685,ko:K07053	ko03008,ko05205,map03008,map05205	-	R00188,R11188	RC00078	ko00000,ko00001,ko01000,ko03009,ko03019,ko03036	-	-	-	Ribonucleas_3_3,dsrm
wMeur1_aTRAM_RAST_-_Ribonuclease_P_protein_component_(EC_3.1.26.5)_CDS	100901.wOo_00890	9.9e-21	105.9	COG0594@1|root,COG0594@2|Bacteria,1NGQJ@1224|Proteobacteria,2V4BZ@28211|Alphaproteobacteria,47FUP@766|Rickettsiales	1224|Proteobacteria	J	RNaseP catalyzes the removal of the 5'-leader sequence from pre-tRNA to produce the mature 5'-terminus. It can also cleave other RNA substrates such as 4.5S RNA. The protein component plays an auxiliary but essential role in vivo by binding to the 5'-leader sequence and broadening the substrate specificity of the ribozyme	rnpA	-	3.1.26.5	ko:K03536	-	-	-	-	ko00000,ko01000,ko03016	-	-	-	Ribonuclease_P
wMeur1_aTRAM_RAST_-_Ribonucleotide_reductase_of_class_Ia_(aerobic),_alpha_subunit_(EC_1.17.4.1)_CDS	163164.WD_0197	0.0	1080.1	COG0209@1|root,COG0209@2|Bacteria,1MUJ8@1224|Proteobacteria,2TS19@28211|Alphaproteobacteria,47EWS@766|Rickettsiales	1224|Proteobacteria	F	Provides the precursors necessary for DNA synthesis. Catalyzes the biosynthesis of deoxyribonucleotides from the corresponding ribonucleotides	nrdA	-	1.17.4.1	ko:K00525	ko00230,ko00240,ko01100,map00230,map00240,map01100	M00053	R02017,R02018,R02019,R02024	RC00613	ko00000,ko00001,ko00002,ko01000,ko03400	-	-	-	RNR_N,Ribonuc_red_lgC,Ribonuc_red_lgN
wMeur1_aTRAM_RAST_-_Ribonucleotide_reductase_of_class_Ia_(aerobic),_beta_subunit_(EC_1.17.4.1)_CDS	1236908.wNo_00820	1.3e-174	619.0	COG0208@1|root,COG0208@2|Bacteria,1MWUS@1224|Proteobacteria,2TS3X@28211|Alphaproteobacteria,47ETF@766|Rickettsiales	1224|Proteobacteria	F	Provides the precursors necessary for DNA synthesis. Catalyzes the biosynthesis of deoxyribonucleotides from the corresponding ribonucleotides	nrdF	-	1.17.4.1	ko:K00526,ko:K03676	ko00230,ko00240,ko01100,map00230,map00240,map01100	M00053	R02017,R02018,R02019,R02024	RC00613	ko00000,ko00001,ko00002,ko01000,ko03110,ko03400	-	-	-	Ribonuc_red_sm
wMeur1_aTRAM_RAST_-_Ribose_5-phosphate_isomerase_B_(EC_5.3.1.6)_/_3-demethylubiquinol_3-O-methyltransferase_(EC_2.1.1.64)_CDS	163164.WD_0350	5.9e-179	633.6	COG0698@1|root,COG2227@1|root,COG0698@2|Bacteria,COG2227@2|Bacteria,1MU89@1224|Proteobacteria,2TRIK@28211|Alphaproteobacteria,47F68@766|Rickettsiales	1224|Proteobacteria	H	O-methyltransferase that catalyzes the 2 O-methylation steps in the ubiquinone biosynthetic pathway	ubiG	GO:0003674,GO:0003824,GO:0005488,GO:0005543,GO:0005575,GO:0005622,GO:0005623,GO:0005737,GO:0005829,GO:0006732,GO:0006733,GO:0006743,GO:0006744,GO:0006950,GO:0006970,GO:0006972,GO:0008150,GO:0008152,GO:0008168,GO:0008171,GO:0008289,GO:0008689,GO:0008757,GO:0009058,GO:0009108,GO:0009628,GO:0009651,GO:0009987,GO:0016740,GO:0016741,GO:0032259,GO:0042180,GO:0042181,GO:0042538,GO:0043167,GO:0043168,GO:…	2.1.1.222,2.1.1.64	ko:K00568	ko00130,ko01100,ko01110,map00130,map01100,map01110	M00117	R04988,R05614,R08769,R08781	RC00003,RC00392,RC01895	ko00000,ko00001,ko00002,ko01000	-	-	iE2348C_1286.E2348C_2376	Methyltransf_11,Methyltransf_23
wMeur1_aTRAM_RAST_-_Ribose-phosphate_pyrophosphokinase_(EC_2.7.6.1)_CDS	163164.WD_0036	9.9e-121	439.9	COG0462@1|root,COG0462@2|Bacteria,1MW21@1224|Proteobacteria,2TR4Y@28211|Alphaproteobacteria,47EZG@766|Rickettsiales	1224|Proteobacteria	EF	Ribose-phosphate pyrophosphokinase	prs	GO:0000287,GO:0003674,GO:0003824,GO:0004749,GO:0005488,GO:0005575,GO:0005622,GO:0005623,GO:0005737,GO:0005829,GO:0006015,GO:0006139,GO:0006163,GO:0006164,GO:0006725,GO:0006753,GO:0006793,GO:0006796,GO:0006807,GO:0008150,GO:0008152,GO:0009058,GO:0009117,GO:0009150,GO:0009152,GO:0009165,GO:0009259,GO:0009260,GO:0009987,GO:0016740,GO:0016772,GO:0016778,GO:0018130,GO:0019438,GO:0019637,GO:0019693,GO:…	2.7.6.1	ko:K00948	ko00030,ko00230,ko01100,ko01110,ko01120,ko01130,ko01200,ko01230,map00030,map00230,map01100,map01110,map01120,map01130,map01200,map01230	M00005	R01049	RC00002,RC00078	ko00000,ko00001,ko00002,ko01000	-	-	iAF1260.b1207,iAF987.Gmet_2848,iAPECO1_1312.APECO1_323,iB21_1397.B21_01192,iBWG_1329.BWG_1032,iE2348C_1286.E2348C_1330,iEC042_1314.EC042_1264,iEC55989_1330.EC55989_1303,iECABU_c1320.ECABU_c14780,iECBD_1354.ECBD_2414,iECB_1328.ECB_01182,iECDH10B_1368.ECDH10B_1260,iECDH1ME8569_1439.ECDH1ME8569_1146,iECD_1391.ECD_01182,iECED1_1282.ECED1_1355,iECH74115_1262.ECH74115_1688,iECIAI1_1343.ECIAI1_1228,iECI…	Pribosyl_synth,Pribosyltran_N
wMeur1_aTRAM_RAST_-_Ribosomal_large_subunit_pseudouridine_synthase_C_(EC_4.2.1.70)_CDS	163164.WD_0415	5.4e-122	444.1	COG0564@1|root,COG0564@2|Bacteria,1MVDX@1224|Proteobacteria,2TTQC@28211|Alphaproteobacteria,47F9J@766|Rickettsiales	1224|Proteobacteria	J	Responsible for synthesis of pseudouridine from uracil	rluC	GO:0000154,GO:0000455,GO:0001522,GO:0003674,GO:0003824,GO:0005575,GO:0005622,GO:0005623,GO:0005737,GO:0005829,GO:0006139,GO:0006364,GO:0006396,GO:0006725,GO:0006807,GO:0008150,GO:0008152,GO:0009451,GO:0009982,GO:0009987,GO:0010467,GO:0016070,GO:0016072,GO:0016853,GO:0016866,GO:0022613,GO:0031118,GO:0034470,GO:0034641,GO:0034660,GO:0042254,GO:0043170,GO:0043412,GO:0044085,GO:0044237,GO:0044238,GO:…	5.4.99.24	ko:K06179	-	-	-	-	ko00000,ko01000,ko03009	-	-	-	PseudoU_synth_2,S4
wMeur1_aTRAM_RAST_-_Ribosomal_protein_L27_CDS	570417.WP1093	1e-14	85.5	2EV1K@1|root,33NGP@2|Bacteria,1NQ8R@1224|Proteobacteria,2UKZ4@28211|Alphaproteobacteria,47FTC@766|Rickettsiales	1224|Proteobacteria	-	-	-	-	-	-	-	-	-	-	-	-	-	-	-
wMeur1_aTRAM_RAST_-_Ribosome_recycling_factor_CDS	292805.Wbm0805	1.4e-61	242.7	COG0233@1|root,COG0233@2|Bacteria,1N66T@1224|Proteobacteria,2U5B2@28211|Alphaproteobacteria,47FAI@766|Rickettsiales	1224|Proteobacteria	J	Responsible for the release of ribosomes from messenger RNA at the termination of protein biosynthesis. May increase the efficiency of translation by recycling ribosomes from one round of translation to another	frr	GO:0002181,GO:0002184,GO:0003674,GO:0005488,GO:0005575,GO:0005622,GO:0005623,GO:0005737,GO:0005829,GO:0006412,GO:0006415,GO:0006518,GO:0006807,GO:0008150,GO:0008152,GO:0009058,GO:0009059,GO:0009987,GO:0010467,GO:0016043,GO:0019538,GO:0022411,GO:0032984,GO:0034641,GO:0034645,GO:0043021,GO:0043023,GO:0043043,GO:0043170,GO:0043603,GO:0043604,GO:0043624,GO:0043933,GO:0044237,GO:0044238,GO:0044249,GO:…	-	ko:K02838	-	-	-	-	ko00000,ko03012	-	-	-	RRF
wMeur1_aTRAM_RAST_-_Ribosome-binding_factor_A_CDS	1236908.wNo_11340	1.5e-34	152.1	COG0858@1|root,COG0858@2|Bacteria,1PRXZ@1224|Proteobacteria,2V45H@28211|Alphaproteobacteria,47FSW@766|Rickettsiales	1224|Proteobacteria	J	One of several proteins that assist in the late maturation steps of the functional core of the 30S ribosomal subunit. Associates with free 30S ribosomal subunits (but not with 30S subunits that are part of 70S ribosomes or polysomes). Required for efficient processing of 16S rRNA. May interact with the 5'-terminal helix region of 16S rRNA	rbfA	-	-	ko:K02834	-	-	-	-	ko00000,ko03009	-	-	-	RBFA
wMeur1_aTRAM_RAST_-_Ribulose-phosphate_3-epimerase_(EC_5.1.3.1)_CDS	163164.WD_0712	1.4e-90	339.3	COG0036@1|root,COG0036@2|Bacteria,1MUZM@1224|Proteobacteria,2TQKR@28211|Alphaproteobacteria,47F6A@766|Rickettsiales	1224|Proteobacteria	G	Belongs to the ribulose-phosphate 3-epimerase family	rpe	GO:0003674,GO:0003824,GO:0004750,GO:0005488,GO:0005506,GO:0005575,GO:0005622,GO:0005623,GO:0005737,GO:0005829,GO:0005975,GO:0005996,GO:0006081,GO:0006098,GO:0006139,GO:0006725,GO:0006732,GO:0006733,GO:0006739,GO:0006753,GO:0006793,GO:0006796,GO:0006807,GO:0008150,GO:0008152,GO:0008198,GO:0009052,GO:0009056,GO:0009117,GO:0009987,GO:0016052,GO:0016853,GO:0016854,GO:0016857,GO:0019321,GO:0019323,GO:…	5.1.3.1	ko:K01783,ko:K17195	ko00030,ko00040,ko00051,ko00710,ko01100,ko01110,ko01120,ko01130,ko01200,ko01230,map00030,map00040,map00051,map00710,map01100,map01110,map01120,map01130,map01200,map01230	M00004,M00007	R01529,R09031	RC00540,RC03111	ko00000,ko00001,ko00002,ko01000	-	-	iIT341.HP1386,iPC815.YPO0155,iYL1228.KPN_03757	Ribul_P_3_epim
wMeur1_aTRAM_RAST_-_RNA_polymerase_sigma_factor_RpoD_CDS	100901.wOo_01820	8.1e-258	896.3	COG0568@1|root,COG0568@2|Bacteria,1MVNJ@1224|Proteobacteria,2TS6C@28211|Alphaproteobacteria,47EYM@766|Rickettsiales	1224|Proteobacteria	K	Sigma factors are initiation factors that promote the attachment of RNA polymerase to specific initiation sites and are then released. This sigma factor is the primary sigma factor during exponential growth	rpoD	-	-	ko:K03086	-	-	-	-	ko00000,ko03021	-	-	-	Sigma70_ner,Sigma70_r1_1,Sigma70_r1_2,Sigma70_r2,Sigma70_r3,Sigma70_r4
wMeur1_aTRAM_RAST_-_RNA_polymerase_sigma_factor_RpoH_CDS	100901.wOo_07420	2.4e-132	478.4	COG0568@1|root,COG0568@2|Bacteria,1MVWR@1224|Proteobacteria,2TR9Q@28211|Alphaproteobacteria,47F1S@766|Rickettsiales	1224|Proteobacteria	K	Sigma factors are initiation factors that promote the attachment of RNA polymerase to specific initiation sites and are then released	rpoH	GO:0000150,GO:0000976,GO:0000984,GO:0000985,GO:0000988,GO:0000990,GO:0001017,GO:0001046,GO:0001047,GO:0001067,GO:0001121,GO:0001130,GO:0001131,GO:0001140,GO:0001216,GO:0003674,GO:0003676,GO:0003677,GO:0003690,GO:0003700,GO:0003824,GO:0005488,GO:0005575,GO:0005622,GO:0005623,GO:0005737,GO:0005829,GO:0005886,GO:0006139,GO:0006259,GO:0006310,GO:0006351,GO:0006352,GO:0006355,GO:0006725,GO:0006807,GO:…	-	ko:K03089	-	-	-	-	ko00000,ko03021	-	-	-	Sigma70_r1_2,Sigma70_r2,Sigma70_r4
wMeur1_aTRAM_RAST_-_Rod_shape-determining_protein_MreB_CDS	292805.Wbm0154	4e-174	617.5	COG1077@1|root,COG1077@2|Bacteria,1MUMW@1224|Proteobacteria,2TTQ2@28211|Alphaproteobacteria,47EYF@766|Rickettsiales	1224|Proteobacteria	D	Rod shape-determining protein (MreB)	mreB	-	-	ko:K03569	-	-	-	-	ko00000,ko02048,ko03036,ko04812	1.A.33.1,9.B.157.1	-	-	MreB_Mbl
wMeur1_aTRAM_RAST_-_Rod_shape-determining_protein_RodA_CDS	570417.WP1016	2.2e-138	498.8	COG0772@1|root,COG0772@2|Bacteria,1MUK3@1224|Proteobacteria,2TSM0@28211|Alphaproteobacteria,47ETR@766|Rickettsiales	1224|Proteobacteria	D	Belongs to the SEDS family. MrdB RodA subfamily	mrdB	-	-	ko:K05837	-	-	-	-	ko00000,ko03036	-	-	-	FTSW_RODA_SPOVE
wMeur1_aTRAM_RAST_-_rRNA_small_subunit_methyltransferase_H_CDS	1236908.wNo_05990	4.6e-118	431.0	COG0275@1|root,COG0275@2|Bacteria,1MUT4@1224|Proteobacteria,2TRQA@28211|Alphaproteobacteria,47F76@766|Rickettsiales	1224|Proteobacteria	J	Specifically methylates the N4 position of cytidine in position 1402 (C1402) of 16S rRNA	rsmH	GO:0000154,GO:0001510,GO:0003674,GO:0003824,GO:0005575,GO:0005622,GO:0005623,GO:0005737,GO:0006139,GO:0006364,GO:0006396,GO:0006725,GO:0006807,GO:0008150,GO:0008152,GO:0008168,GO:0008170,GO:0008173,GO:0008649,GO:0008757,GO:0009451,GO:0009987,GO:0010467,GO:0016070,GO:0016072,GO:0016434,GO:0016740,GO:0016741,GO:0022613,GO:0031167,GO:0032259,GO:0034470,GO:0034641,GO:0034660,GO:0042254,GO:0043170,GO:…	2.1.1.199	ko:K03438	-	-	-	-	ko00000,ko01000,ko03009	-	-	-	Methyltransf_5
wMeur1_aTRAM_RAST_-_S-adenosylmethionine_synthetase_(EC_2.5.1.6)_CDS	163164.WD_0136	2e-176	625.2	COG0192@1|root,COG0192@2|Bacteria,1MUFQ@1224|Proteobacteria,2TR4P@28211|Alphaproteobacteria,47F4B@766|Rickettsiales	1224|Proteobacteria	H	Catalyzes the formation of S-adenosylmethionine (AdoMet) from methionine and ATP. The overall synthetic reaction is composed of two sequential steps, AdoMet formation and the subsequent tripolyphosphate hydrolysis which occurs prior to release of AdoMet from the enzyme	metK	GO:0003674,GO:0003824,GO:0004478,GO:0005575,GO:0005622,GO:0005623,GO:0005737,GO:0005829,GO:0016740,GO:0016765,GO:0044424,GO:0044444,GO:0044464	2.5.1.6	ko:K00789	ko00270,ko01100,ko01110,ko01230,map00270,map01100,map01110,map01230	M00034,M00035,M00368,M00609	R00177,R04771	RC00021,RC01211	ko00000,ko00001,ko00002,ko01000	-	-	-	S-AdoMet_synt_C,S-AdoMet_synt_M,S-AdoMet_synt_N
wMeur1_aTRAM_RAST_-_Scaffold_protein_for_[4Fe-4S]_cluster_assembly_ApbC,_MRP-like_CDS	570417.WP0865	1.7e-94	352.4	COG0489@1|root,COG0489@2|Bacteria,1MU7R@1224|Proteobacteria,2TRDM@28211|Alphaproteobacteria,47F5F@766|Rickettsiales	1224|Proteobacteria	D	Binds and transfers iron-sulfur (Fe-S) clusters to target apoproteins. Can hydrolyze ATP	mrp	-	-	ko:K03593	-	-	-	-	ko00000,ko03029,ko03036	-	-	-	FeS_assembly_P,ParA
wMeur1_aTRAM_RAST_-_Secretion_protein,_HlyD_family_CDS	292805.Wbm0309	2.9e-185	654.8	COG0845@1|root,COG0845@2|Bacteria,1MUI8@1224|Proteobacteria,2TSP0@28211|Alphaproteobacteria,47EZT@766|Rickettsiales	1224|Proteobacteria	M	Secretion protein	aprE	-	-	ko:K02022,ko:K12542	-	M00330	-	-	ko00000,ko00002,ko02000,ko02044	3.A.1.109.4,8.A.1	-	-	Biotin_lipoyl_2,HlyD,HlyD_3
wMeur1_aTRAM_RAST_-_Septum_formation_protein_Maf_CDS	292805.Wbm0192	4.1e-83	314.3	COG0424@1|root,COG0424@2|Bacteria,1RH6H@1224|Proteobacteria,2TSS5@28211|Alphaproteobacteria,47FCD@766|Rickettsiales	1224|Proteobacteria	D	COG0424 Nucleotide-binding protein implicated in inhibition of septum formation	maf	GO:0003674,GO:0003824,GO:0005488,GO:0005515,GO:0016462,GO:0016787,GO:0016817,GO:0016818,GO:0030145,GO:0036218,GO:0036221,GO:0042802,GO:0043167,GO:0043169,GO:0046872,GO:0046914,GO:0047429	-	ko:K06287	-	-	-	-	ko00000	-	-	-	Maf
wMeur1_aTRAM_RAST_-_Serine_hydroxymethyltransferase_(EC_2.1.2.1)_CDS	163164.WD_1035	2.9e-195	688.0	COG0112@1|root,COG0112@2|Bacteria,1MUIS@1224|Proteobacteria,2TQKT@28211|Alphaproteobacteria,47F0T@766|Rickettsiales	1224|Proteobacteria	E	Catalyzes the reversible interconversion of serine and glycine with tetrahydrofolate (THF) serving as the one-carbon carrier. This reaction serves as the major source of one-carbon groups required for the biosynthesis of purines, thymidylate, methionine, and other important biomolecules. Also exhibits THF- independent aldolase activity toward beta-hydroxyamino acids, producing glycine and aldehyd…	glyA	GO:0001505,GO:0003674,GO:0003824,GO:0004372,GO:0006082,GO:0006520,GO:0006544,GO:0006545,GO:0006730,GO:0006807,GO:0008150,GO:0008152,GO:0008652,GO:0009058,GO:0009069,GO:0009070,GO:0009987,GO:0016053,GO:0016740,GO:0016741,GO:0016742,GO:0017144,GO:0019752,GO:0042133,GO:0042136,GO:0043436,GO:0044237,GO:0044238,GO:0044249,GO:0044281,GO:0044283,GO:0046394,GO:0065007,GO:0065008,GO:0071704,GO:1901564,GO:…	2.1.2.1	ko:K00600	ko00260,ko00460,ko00630,ko00670,ko00680,ko01100,ko01110,ko01120,ko01130,ko01200,ko01230,ko01523,map00260,map00460,map00630,map00670,map00680,map01100,map01110,map01120,map01130,map01200,map01230,map01523	M00140,M00141,M00346,M00532	R00945,R09099	RC00022,RC00112,RC01583,RC02958	ko00000,ko00001,ko00002,ko01000	-	-	-	SHMT
wMeur1_aTRAM_RAST_-_Seryl-tRNA_synthetase_(EC_6.1.1.11)_CDS	1236908.wNo_02550	1.2e-188	666.0	COG0172@1|root,COG0172@2|Bacteria,1MUJF@1224|Proteobacteria,2TR4T@28211|Alphaproteobacteria,47F37@766|Rickettsiales	1224|Proteobacteria	J	Catalyzes the attachment of serine to tRNA(Ser). Is also able to aminoacylate tRNA(Sec) with serine, to form the misacylated tRNA L-seryl-tRNA(Sec), which will be further converted into selenocysteinyl-tRNA(Sec)	serS	GO:0000287,GO:0003674,GO:0003824,GO:0004812,GO:0004828,GO:0005488,GO:0005515,GO:0005575,GO:0005622,GO:0005623,GO:0005737,GO:0005829,GO:0006082,GO:0006139,GO:0006399,GO:0006412,GO:0006418,GO:0006434,GO:0006518,GO:0006520,GO:0006725,GO:0006807,GO:0008150,GO:0008152,GO:0008652,GO:0009058,GO:0009059,GO:0009069,GO:0009070,GO:0009987,GO:0010467,GO:0016053,GO:0016070,GO:0016259,GO:0016260,GO:0016874,GO:…	6.1.1.11	ko:K01875	ko00970,map00970	M00359,M00360	R03662,R08218	RC00055,RC00523	ko00000,ko00001,ko00002,ko01000,ko01007,ko03016	-	-	iAF987.Gmet_3528,iSDY_1059.SDY_2368	Seryl_tRNA_N,tRNA-synt_2b
wMeur1_aTRAM_RAST_-_Sigma_cross-reacting_protein_27A_CDS	163164.WD_1271	1.4e-98	365.9	COG3155@1|root,COG3155@2|Bacteria,1MW2K@1224|Proteobacteria,2U6J6@28211|Alphaproteobacteria	1224|Proteobacteria	Q	biosynthesis protein	elbB	GO:0005575,GO:0005622,GO:0005623,GO:0005737,GO:0005829,GO:0006629,GO:0006720,GO:0008150,GO:0008152,GO:0008299,GO:0008610,GO:0009058,GO:0009893,GO:0009987,GO:0019216,GO:0019222,GO:0019747,GO:0031323,GO:0031325,GO:0044237,GO:0044238,GO:0044249,GO:0044255,GO:0044424,GO:0044444,GO:0044464,GO:0045828,GO:0045834,GO:0048518,GO:0048522,GO:0050789,GO:0050794,GO:0065007,GO:0071704,GO:0080090,GO:1901576	-	-	-	-	-	-	-	-	-	-	DJ-1_PfpI
wMeur1_aTRAM_RAST_-_Signal_peptidase_I_(EC_3.4.21.89)_CDS	163164.WD_0893	1.3e-110	406.0	COG0681@1|root,COG0681@2|Bacteria,1MXUF@1224|Proteobacteria,2TR9N@28211|Alphaproteobacteria,47FF7@766|Rickettsiales	1224|Proteobacteria	U	Belongs to the peptidase S26 family	lepB	-	3.4.21.89	ko:K03100	ko02024,ko03060,map02024,map03060	-	-	-	ko00000,ko00001,ko01000,ko01002	-	-	-	Peptidase_S24,Peptidase_S26
wMeur1_aTRAM_RAST_-_Signal_recognition_particle_receptor_protein_FtsY_(=alpha_subunit)_(TC_3.A.5.1.1)_CDS	163164.WD_0888	4.4e-114	417.5	COG0552@1|root,COG0552@2|Bacteria,1MUDU@1224|Proteobacteria,2TS0M@28211|Alphaproteobacteria,47ETT@766|Rickettsiales	1224|Proteobacteria	U	Involved in targeting and insertion of nascent membrane proteins into the cytoplasmic membrane. Acts as a receptor for the complex formed by the signal recognition particle (SRP) and the ribosome-nascent chain (RNC). Interaction with SRP-RNC leads to the transfer of the RNC complex to the Sec translocase for insertion into the membrane, the hydrolysis of GTP by both Ffh and FtsY, and the dissocia…	ftsY	GO:0000166,GO:0001882,GO:0001883,GO:0003674,GO:0003824,GO:0003924,GO:0005488,GO:0005525,GO:0005575,GO:0005622,GO:0005623,GO:0005737,GO:0005829,GO:0005886,GO:0006605,GO:0006612,GO:0006613,GO:0006614,GO:0006810,GO:0006886,GO:0008104,GO:0008150,GO:0015031,GO:0015833,GO:0016020,GO:0016462,GO:0016787,GO:0016817,GO:0016818,GO:0017076,GO:0017111,GO:0019001,GO:0019897,GO:0019898,GO:0031224,GO:0031226,GO:…	-	ko:K03110	ko02024,ko03060,ko03070,map02024,map03060,map03070	M00335	-	-	ko00000,ko00001,ko00002,ko02044	3.A.5.1,3.A.5.2,3.A.5.7	-	-	SRP54,SRP54_N
wMeur1_aTRAM_RAST_-_Signal_recognition_particle,_subunit_Ffh_SRP54_(TC_3.A.5.1.1)_CDS	292805.Wbm0049	3.5e-199	701.0	COG0541@1|root,COG0541@2|Bacteria,1MVIA@1224|Proteobacteria,2TQSW@28211|Alphaproteobacteria,47EXA@766|Rickettsiales	1224|Proteobacteria	U	Involved in targeting and insertion of nascent membrane proteins into the cytoplasmic membrane. Binds to the hydrophobic signal sequence of the ribosome-nascent chain (RNC) as it emerges from the ribosomes. The SRP-RNC complex is then targeted to the cytoplasmic membrane where it interacts with the SRP receptor FtsY. Interaction with FtsY leads to the transfer of the RNC complex to the Sec transl…	ffh	GO:0000166,GO:0001882,GO:0001883,GO:0003674,GO:0003824,GO:0003924,GO:0005488,GO:0005525,GO:0005575,GO:0005622,GO:0005623,GO:0005737,GO:0005829,GO:0006605,GO:0006612,GO:0006810,GO:0006886,GO:0008104,GO:0008150,GO:0015031,GO:0015833,GO:0016462,GO:0016787,GO:0016817,GO:0016818,GO:0017076,GO:0017111,GO:0019001,GO:0032549,GO:0032550,GO:0032553,GO:0032555,GO:0032561,GO:0032991,GO:0033036,GO:0034613,GO:…	3.6.5.4	ko:K03106	ko02024,ko03060,ko03070,map02024,map03060,map03070	M00335	-	-	ko00000,ko00001,ko00002,ko01000,ko02044	3.A.5.1,3.A.5.2,3.A.5.7,3.A.5.8,3.A.5.9	-	-	SRP54,SRP54_N,SRP_SPB
wMeur1_aTRAM_RAST_-_Single-stranded_DNA-binding_protein_CDS	292805.Wbm0211	4.3e-59	234.2	COG0629@1|root,COG0629@2|Bacteria,1RCWT@1224|Proteobacteria,2U5BZ@28211|Alphaproteobacteria,47FEH@766|Rickettsiales	1224|Proteobacteria	L	Plays an important role in DNA replication, recombination and repair. Binds to ssDNA and to an array of partner proteins to recruit them to their sites of action during DNA metabolism	ssb	GO:0006950,GO:0006974,GO:0007154,GO:0008150,GO:0009432,GO:0009605,GO:0009987,GO:0009991,GO:0031668,GO:0033554,GO:0050896,GO:0051716,GO:0071496	-	ko:K03111	ko03030,ko03430,ko03440,map03030,map03430,map03440	-	-	-	ko00000,ko00001,ko03029,ko03032,ko03400	-	-	-	SSB
wMeur1_aTRAM_RAST_-_Single-stranded-DNA-specific_exonuclease_RecJ_(EC_3.1.-.-)_CDS	1236908.wNo_03260	3.6e-233	814.3	COG0608@1|root,COG0608@2|Bacteria,1MU1M@1224|Proteobacteria,2TRZQ@28211|Alphaproteobacteria,47F2Q@766|Rickettsiales	1224|Proteobacteria	L	Single-stranded-DNA-specific exonuclease (RecJ)	recJ	GO:0003674,GO:0003824,GO:0004518,GO:0004527,GO:0004529,GO:0004536,GO:0006139,GO:0006259,GO:0006281,GO:0006310,GO:0006725,GO:0006807,GO:0006950,GO:0006974,GO:0008150,GO:0008152,GO:0008297,GO:0008409,GO:0009314,GO:0009628,GO:0009987,GO:0010165,GO:0010212,GO:0016787,GO:0016788,GO:0016796,GO:0016895,GO:0033554,GO:0034641,GO:0035312,GO:0043170,GO:0044237,GO:0044238,GO:0044260,GO:0045145,GO:0046483,GO:…	-	ko:K07462	ko03410,ko03430,ko03440,map03410,map03430,map03440	-	-	-	ko00000,ko00001,ko01000,ko03400	-	-	-	DHH,DHHA1
wMeur1_aTRAM_RAST_-_Sodium/alanine_symporter_family_protein_CDS	570417.WP1109	1.4e-225	788.9	COG1115@1|root,COG1115@2|Bacteria,1MUI3@1224|Proteobacteria,2TQVA@28211|Alphaproteobacteria	1224|Proteobacteria	E	alanine symporter	alsT	-	-	ko:K03310	-	-	-	-	ko00000	2.A.25	-	-	Na_Ala_symp
wMeur1_aTRAM_RAST_-_sodium/alanine_symporter_family_protein_CDS	163164.WD_0330	4.4e-132	477.6	COG1115@1|root,COG1115@2|Bacteria,1MUI3@1224|Proteobacteria,2TQVA@28211|Alphaproteobacteria	1224|Proteobacteria	E	alanine symporter	-	-	-	ko:K03310	-	-	-	-	ko00000	2.A.25	-	-	Na_Ala_symp
wMeur1_aTRAM_RAST_-_Sodium/proton_antiporter_shaA_(EC_1.6.5.3)_CDS	292805.Wbm0592	4.8e-197	694.1	COG1009@1|root,COG1009@2|Bacteria,1MW2M@1224|Proteobacteria,2TWMA@28211|Alphaproteobacteria,47GT4@766|Rickettsiales	1224|Proteobacteria	CP	Proton-conducting membrane transporter	hyfD	GO:0005575,GO:0005623,GO:0005886,GO:0005887,GO:0016020,GO:0016021,GO:0031224,GO:0031226,GO:0044425,GO:0044459,GO:0044464,GO:0071944	1.6.5.3	ko:K00341,ko:K05568,ko:K12139	ko00190,ko01100,map00190,map01100	M00144	R11945	RC00061	ko00000,ko00001,ko00002,ko01000,ko02000	2.A.63.1,2.A.63.2,3.D.1	-	iEcSMS35_1347.EcSMS35_2631	Proton_antipo_M,Proton_antipo_N
wMeur1_aTRAM_RAST_-_Sorbitol-6-phosphate_2-dehydrogenase_(EC_1.1.1.140)_CDS	100901.wOo_10000	1.2e-113	416.0	COG1028@1|root,COG1028@2|Bacteria,1MWBC@1224|Proteobacteria,2TTQS@28211|Alphaproteobacteria,47FAS@766|Rickettsiales	1224|Proteobacteria	IQ	Dehydrogenase	yciK	GO:0003674,GO:0003824,GO:0005575,GO:0005622,GO:0005623,GO:0008150,GO:0008152,GO:0009056,GO:0016491,GO:0044464,GO:0055114,GO:0071704,GO:1901575	-	-	-	-	-	-	-	-	-	-	adh_short
wMeur1_aTRAM_RAST_-_SSU_ribosomal_protein_S1p_CDS	292805.Wbm0059	1.1e-247	862.4	COG0539@1|root,COG0539@2|Bacteria,1MVAV@1224|Proteobacteria,2TQPV@28211|Alphaproteobacteria,47EU9@766|Rickettsiales	1224|Proteobacteria	J	thus facilitating recognition of the initiation point. It is needed to translate mRNA with a short Shine-Dalgarno (SD) purine-rich sequence	rpsA	GO:0000028,GO:0003674,GO:0003676,GO:0003723,GO:0003729,GO:0003735,GO:0005198,GO:0005488,GO:0005575,GO:0005622,GO:0005623,GO:0005737,GO:0005829,GO:0005840,GO:0006412,GO:0006417,GO:0006518,GO:0006807,GO:0006996,GO:0008150,GO:0008152,GO:0009058,GO:0009059,GO:0009889,GO:0009890,GO:0009892,GO:0009987,GO:0010467,GO:0010468,GO:0010556,GO:0010558,GO:0010605,GO:0010608,GO:0010629,GO:0015935,GO:0016043,GO:…	-	ko:K02945	ko03010,map03010	M00178	-	-	br01610,ko00000,ko00001,ko00002,ko03011	-	-	-	S1
wMeur1_aTRAM_RAST_-_SSU_ribosomal_protein_S2p_(SAe)_CDS	292805.Wbm0808	1.1e-121	443.0	COG0052@1|root,COG0052@2|Bacteria,1MU33@1224|Proteobacteria,2TRXE@28211|Alphaproteobacteria,47ET1@766|Rickettsiales	1224|Proteobacteria	J	Belongs to the universal ribosomal protein uS2 family	rpsB	GO:0000028,GO:0003674,GO:0003735,GO:0005198,GO:0005488,GO:0005575,GO:0005622,GO:0005623,GO:0005737,GO:0005829,GO:0005840,GO:0006412,GO:0006518,GO:0006807,GO:0006996,GO:0008150,GO:0008152,GO:0008270,GO:0009058,GO:0009059,GO:0009987,GO:0010467,GO:0015935,GO:0016043,GO:0019538,GO:0022607,GO:0022613,GO:0022618,GO:0022626,GO:0022627,GO:0032991,GO:0034622,GO:0034641,GO:0034645,GO:0042254,GO:0042255,GO:…	-	ko:K02967	ko03010,map03010	M00178,M00179	-	-	br01610,ko00000,ko00001,ko00002,ko03011	-	-	-	Ribosomal_S2
wMeur1_aTRAM_RAST_-_SSU_ribosomal_protein_S3p_(S3e)_CDS	292805.Wbm0335	5.1e-97	360.5	COG0092@1|root,COG0092@2|Bacteria,1MUAI@1224|Proteobacteria,2TRZ2@28211|Alphaproteobacteria,47F64@766|Rickettsiales	1224|Proteobacteria	J	Binds the lower part of the 30S subunit head. Binds mRNA in the 70S ribosome, positioning it for translation	rpsC	GO:0000028,GO:0002181,GO:0003674,GO:0003735,GO:0005198,GO:0005575,GO:0005622,GO:0005623,GO:0005737,GO:0005829,GO:0005840,GO:0006412,GO:0006518,GO:0006807,GO:0006996,GO:0008150,GO:0008152,GO:0009058,GO:0009059,GO:0009987,GO:0010467,GO:0015935,GO:0016043,GO:0019538,GO:0022607,GO:0022613,GO:0022618,GO:0022626,GO:0022627,GO:0032991,GO:0034622,GO:0034641,GO:0034645,GO:0042254,GO:0042255,GO:0042274,GO:…	-	ko:K02982	ko03010,map03010	M00178,M00179	-	-	br01610,ko00000,ko00001,ko00002,ko03011	-	-	-	KH_2,Ribosomal_S3_C
wMeur1_aTRAM_RAST_-_SSU_ribosomal_protein_S4p_(S9e)_CDS	292805.Wbm0663	2.8e-95	354.8	COG0522@1|root,COG0522@2|Bacteria,1MW0U@1224|Proteobacteria,2TRQH@28211|Alphaproteobacteria,47F8N@766|Rickettsiales	1224|Proteobacteria	J	One of the primary rRNA binding proteins, it binds directly to 16S rRNA where it nucleates assembly of the body of the 30S subunit	rpsD	GO:0003674,GO:0003676,GO:0003723,GO:0003735,GO:0005198,GO:0005488,GO:0005575,GO:0005622,GO:0005623,GO:0005737,GO:0005840,GO:0006417,GO:0006450,GO:0008150,GO:0009889,GO:0009891,GO:0009893,GO:0010468,GO:0010556,GO:0010557,GO:0010604,GO:0010608,GO:0010628,GO:0015935,GO:0019222,GO:0019843,GO:0031323,GO:0031325,GO:0031326,GO:0031328,GO:0032268,GO:0032270,GO:0032991,GO:0034248,GO:0034250,GO:0043226,GO:…	-	ko:K02986	ko03010,map03010	M00178,M00179	-	-	br01610,ko00000,ko00001,ko00002,ko03011	-	-	-	Ribosomal_S4,S4
wMeur1_aTRAM_RAST_-_SSU_ribosomal_protein_S5p_(S2e)_CDS	163164.WD_0664	1.7e-82	312.0	COG0098@1|root,COG0098@2|Bacteria,1MUS4@1224|Proteobacteria,2TSRI@28211|Alphaproteobacteria,47FBU@766|Rickettsiales	1224|Proteobacteria	J	Belongs to the universal ribosomal protein uS5 family	rpsE	GO:0000028,GO:0003674,GO:0003735,GO:0005198,GO:0005575,GO:0005622,GO:0005623,GO:0005737,GO:0005829,GO:0005840,GO:0006412,GO:0006518,GO:0006807,GO:0006996,GO:0008150,GO:0008152,GO:0009058,GO:0009059,GO:0009987,GO:0010467,GO:0015935,GO:0016043,GO:0019538,GO:0022607,GO:0022613,GO:0022618,GO:0022626,GO:0022627,GO:0032991,GO:0034622,GO:0034641,GO:0034645,GO:0042254,GO:0042255,GO:0042274,GO:0043043,GO:…	-	ko:K02988	ko03010,map03010	M00178,M00179	-	-	br01610,ko00000,ko00001,ko00002,ko03011	-	-	-	Ribosomal_S5,Ribosomal_S5_C
wMeur1_aTRAM_RAST_-_SSU_ribosomal_protein_S7p_(S5e)_CDS	163164.WD_0015	6.4e-63	246.9	COG0049@1|root,COG0049@2|Bacteria,1MXC8@1224|Proteobacteria,2TSI8@28211|Alphaproteobacteria,47FAM@766|Rickettsiales	1224|Proteobacteria	J	One of the primary rRNA binding proteins, it binds directly to 16S rRNA where it nucleates assembly of the head domain of the 30S subunit. Is located at the subunit interface close to the decoding center, probably blocks exit of the E-site tRNA	rpsG	GO:0000028,GO:0003674,GO:0003676,GO:0003723,GO:0003729,GO:0003735,GO:0005198,GO:0005488,GO:0005575,GO:0005622,GO:0005623,GO:0005737,GO:0005829,GO:0005840,GO:0006412,GO:0006417,GO:0006518,GO:0006807,GO:0006996,GO:0008150,GO:0008152,GO:0009058,GO:0009059,GO:0009889,GO:0009890,GO:0009892,GO:0009987,GO:0010467,GO:0010468,GO:0010556,GO:0010558,GO:0010605,GO:0010608,GO:0010629,GO:0015935,GO:0016043,GO:…	-	ko:K02992	ko03010,map03010	M00178,M00179	-	-	br01610,ko00000,ko00001,ko00002,ko03011	-	-	-	Ribosomal_S7
wMeur1_aTRAM_RAST_-_SSU_ribosomal_protein_S8p_(S15Ae)_CDS	100901.wOo_10350	1.4e-52	212.2	COG0096@1|root,COG0096@2|Bacteria,1RDG3@1224|Proteobacteria,2U6ZH@28211|Alphaproteobacteria,47FFI@766|Rickettsiales	1224|Proteobacteria	J	One of the primary rRNA binding proteins, it binds directly to 16S rRNA central domain where it helps coordinate assembly of the platform of the 30S subunit	rpsH	GO:0000028,GO:0003674,GO:0003676,GO:0003723,GO:0003735,GO:0005198,GO:0005488,GO:0005575,GO:0005622,GO:0005623,GO:0005737,GO:0005829,GO:0005840,GO:0006412,GO:0006518,GO:0006807,GO:0006996,GO:0008150,GO:0008152,GO:0009058,GO:0009059,GO:0009894,GO:0009987,GO:0010467,GO:0010468,GO:0010608,GO:0015935,GO:0016043,GO:0019219,GO:0019222,GO:0019538,GO:0019843,GO:0022607,GO:0022613,GO:0022618,GO:0022626,GO:…	-	ko:K02994	ko03010,map03010	M00178,M00179	-	-	br01610,ko00000,ko00001,ko00002,ko03011	-	-	-	Ribosomal_S8
wMeur1_aTRAM_RAST_-_SSU_ribosomal_protein_S9p_(S16e)_CDS	100901.wOo_00100	6.4e-57	226.9	COG0103@1|root,COG0103@2|Bacteria,1RD4A@1224|Proteobacteria,2U5B5@28211|Alphaproteobacteria,47FEQ@766|Rickettsiales	1224|Proteobacteria	J	Belongs to the universal ribosomal protein uS9 family	rpsI	GO:0000462,GO:0003674,GO:0003676,GO:0003723,GO:0003735,GO:0005198,GO:0005488,GO:0005575,GO:0005622,GO:0005623,GO:0005737,GO:0005829,GO:0005840,GO:0006139,GO:0006364,GO:0006396,GO:0006412,GO:0006518,GO:0006725,GO:0006807,GO:0008150,GO:0008152,GO:0009058,GO:0009059,GO:0009987,GO:0010467,GO:0015935,GO:0016070,GO:0016072,GO:0019538,GO:0022613,GO:0022626,GO:0022627,GO:0030490,GO:0032991,GO:0034470,GO:…	-	ko:K02996	ko03010,map03010	M00178,M00179	-	-	br01610,ko00000,ko00001,ko00002,ko03011	-	-	-	Ribosomal_S9
wMeur1_aTRAM_RAST_-_SSU_ribosomal_protein_S11p_(S14e)_CDS	100901.wOo_10250	9.7e-54	216.1	COG0100@1|root,COG0100@2|Bacteria,1RD0A@1224|Proteobacteria,2U717@28211|Alphaproteobacteria,47FCK@766|Rickettsiales	1224|Proteobacteria	J	Located on the platform of the 30S subunit, it bridges several disparate RNA helices of the 16S rRNA. Forms part of the Shine-Dalgarno cleft in the 70S ribosome	rpsK	GO:0000028,GO:0000462,GO:0003674,GO:0003676,GO:0003723,GO:0003729,GO:0003735,GO:0005198,GO:0005488,GO:0005575,GO:0005622,GO:0005623,GO:0005737,GO:0005829,GO:0005840,GO:0006139,GO:0006364,GO:0006396,GO:0006412,GO:0006518,GO:0006725,GO:0006807,GO:0006996,GO:0008150,GO:0008152,GO:0009058,GO:0009059,GO:0009987,GO:0010467,GO:0015935,GO:0016043,GO:0016070,GO:0016072,GO:0019538,GO:0019843,GO:0022607,GO:…	-	ko:K02948	ko03010,map03010	M00178,M00179	-	-	br01610,ko00000,ko00001,ko00002,ko03011	-	-	-	Ribosomal_S11
wMeur1_aTRAM_RAST_-_SSU_ribosomal_protein_S12p_(S23e)_CDS	292805.Wbm0346	1.1e-57	229.2	COG0048@1|root,COG0048@2|Bacteria,1RCWY@1224|Proteobacteria,2U70K@28211|Alphaproteobacteria,47FAT@766|Rickettsiales	1224|Proteobacteria	J	Interacts with and stabilizes bases of the 16S rRNA that are involved in tRNA selection in the A site and with the mRNA backbone. Located at the interface of the 30S and 50S subunits, it traverses the body of the 30S subunit contacting proteins on the other side and probably holding the rRNA structure together. The combined cluster of proteins S8, S12 and S17 appears to hold together the shoulder…	rpsL	GO:0000372,GO:0000375,GO:0000376,GO:0003674,GO:0003676,GO:0003723,GO:0003735,GO:0005198,GO:0005488,GO:0005575,GO:0005622,GO:0005623,GO:0005737,GO:0005829,GO:0005840,GO:0006139,GO:0006396,GO:0006412,GO:0006518,GO:0006725,GO:0006807,GO:0008150,GO:0008152,GO:0008380,GO:0009058,GO:0009059,GO:0009893,GO:0009987,GO:0010467,GO:0010468,GO:0010604,GO:0010628,GO:0015935,GO:0016070,GO:0019219,GO:0019222,GO:…	-	ko:K02950	ko03010,map03010	M00178,M00179	-	-	br01610,ko00000,ko00001,ko00002,ko03011	-	-	-	Ribosom_S12_S23
wMeur1_aTRAM_RAST_-_SSU_ribosomal_protein_S13p_(S18e)_CDS	292805.Wbm0320	3.8e-44	184.1	COG0099@1|root,COG0099@2|Bacteria,1RD1G@1224|Proteobacteria,2U73D@28211|Alphaproteobacteria,47FEA@766|Rickettsiales	1224|Proteobacteria	J	Located at the top of the head of the 30S subunit, it contacts several helices of the 16S rRNA. In the 70S ribosome it contacts the 23S rRNA (bridge B1a) and protein L5 of the 50S subunit (bridge B1b), connecting the 2 subunits	rpsM	GO:0003674,GO:0003735,GO:0005198,GO:0005575,GO:0005622,GO:0005623,GO:0005737,GO:0005829,GO:0005840,GO:0006412,GO:0006518,GO:0006807,GO:0008150,GO:0008152,GO:0009058,GO:0009059,GO:0009987,GO:0010467,GO:0015935,GO:0019538,GO:0022613,GO:0022626,GO:0022627,GO:0032991,GO:0034641,GO:0034645,GO:0042254,GO:0043043,GO:0043170,GO:0043226,GO:0043228,GO:0043229,GO:0043232,GO:0043603,GO:0043604,GO:0044085,GO:…	-	ko:K02952	ko03010,map03010	M00178,M00179	-	-	br01610,ko00000,ko00001,ko00002,ko03011	-	-	-	Ribosomal_S13
wMeur1_aTRAM_RAST_-_SSU_ribosomal_protein_S14p_(S29e)_@_SSU_ribosomal_protein_S14p_(S29e),_zinc-independent_CDS	163164.WD_0668	6.3e-40	169.9	COG0199@1|root,COG0199@2|Bacteria,1MZDT@1224|Proteobacteria,2UC01@28211|Alphaproteobacteria,47FKZ@766|Rickettsiales	1224|Proteobacteria	J	Binds 16S rRNA, required for the assembly of 30S particles and may also be responsible for determining the conformation of the 16S rRNA at the A site	rpsN	GO:0000028,GO:0003674,GO:0003735,GO:0005198,GO:0005575,GO:0005622,GO:0005623,GO:0005737,GO:0005829,GO:0005840,GO:0006412,GO:0006518,GO:0006807,GO:0006996,GO:0008150,GO:0008152,GO:0009058,GO:0009059,GO:0009987,GO:0010467,GO:0015935,GO:0016043,GO:0019538,GO:0022607,GO:0022613,GO:0022618,GO:0022626,GO:0022627,GO:0032991,GO:0034622,GO:0034641,GO:0034645,GO:0042254,GO:0042255,GO:0042274,GO:0043043,GO:…	-	ko:K02954	ko03010,map03010	M00178,M00179	-	-	br01610,ko00000,ko00001,ko00002,ko03011	-	-	-	Ribosomal_S14
wMeur1_aTRAM_RAST_-_SSU_ribosomal_protein_S15p_(S13e)_CDS	1236908.wNo_04880	7.6e-30	136.0	COG0184@1|root,COG0184@2|Bacteria,1MZ2W@1224|Proteobacteria,2UBRZ@28211|Alphaproteobacteria,47FMP@766|Rickettsiales	1224|Proteobacteria	J	One of the primary rRNA binding proteins, it binds directly to 16S rRNA where it helps nucleate assembly of the platform of the 30S subunit by binding and bridging several RNA helices of the 16S rRNA	rpsO	GO:0000028,GO:0003674,GO:0003676,GO:0003723,GO:0003735,GO:0005198,GO:0005488,GO:0005575,GO:0005622,GO:0005623,GO:0005737,GO:0005829,GO:0005840,GO:0006139,GO:0006378,GO:0006396,GO:0006397,GO:0006412,GO:0006518,GO:0006725,GO:0006807,GO:0006996,GO:0008150,GO:0008152,GO:0009058,GO:0009059,GO:0009987,GO:0010467,GO:0015935,GO:0016043,GO:0016070,GO:0016071,GO:0019538,GO:0019843,GO:0022607,GO:0022613,GO:…	-	ko:K02956	ko03010,map03010	M00178,M00179	-	-	br01610,ko00000,ko00001,ko00002,ko03011	-	-	-	Ribosomal_S15
wMeur1_aTRAM_RAST_-_SSU_ribosomal_protein_S16p_CDS	570417.WP0525	2.2e-31	141.4	COG0228@1|root,COG0228@2|Bacteria,1MZCT@1224|Proteobacteria,2U94X@28211|Alphaproteobacteria,47FHR@766|Rickettsiales	1224|Proteobacteria	J	Belongs to the bacterial ribosomal protein bS16 family	rpsP	GO:0000028,GO:0000217,GO:0000400,GO:0003674,GO:0003676,GO:0003677,GO:0003735,GO:0003824,GO:0004518,GO:0004519,GO:0004520,GO:0004536,GO:0005198,GO:0005488,GO:0005575,GO:0005622,GO:0005623,GO:0005737,GO:0005829,GO:0005840,GO:0006139,GO:0006259,GO:0006412,GO:0006518,GO:0006725,GO:0006807,GO:0006996,GO:0008150,GO:0008152,GO:0009058,GO:0009059,GO:0009987,GO:0010467,GO:0015935,GO:0016043,GO:0016787,GO:…	-	ko:K02959	ko03010,map03010	M00178	-	-	br01610,ko00000,ko00001,ko00002,ko03011,ko03029	-	-	-	Ribosomal_S16
wMeur1_aTRAM_RAST_-_SSU_ribosomal_protein_S17p_(S11e)_CDS	292805.Wbm0332	9.5e-25	119.0	COG0186@1|root,COG0186@2|Bacteria,1MZIK@1224|Proteobacteria,2UBRF@28211|Alphaproteobacteria,47FNK@766|Rickettsiales	1224|Proteobacteria	J	One of the primary rRNA binding proteins, it binds specifically to the 5'-end of 16S ribosomal RNA	rpsQ	GO:0000028,GO:0003674,GO:0003676,GO:0003723,GO:0003735,GO:0005198,GO:0005488,GO:0005575,GO:0005622,GO:0005623,GO:0005737,GO:0005829,GO:0005840,GO:0006412,GO:0006518,GO:0006807,GO:0006996,GO:0008150,GO:0008152,GO:0009058,GO:0009059,GO:0009987,GO:0010467,GO:0015935,GO:0016043,GO:0019538,GO:0019843,GO:0022607,GO:0022613,GO:0022618,GO:0022626,GO:0022627,GO:0032991,GO:0034622,GO:0034641,GO:0034645,GO:…	-	ko:K02961	ko03010,map03010	M00178,M00179	-	-	br01610,ko00000,ko00001,ko00002,ko03011	-	-	-	Ribosomal_S17
wMeur1_aTRAM_RAST_-_SSU_ribosomal_protein_S18p_@_SSU_ribosomal_protein_S18p,_zinc-independent_CDS	292805.Wbm0501	1.9e-27	128.3	COG0238@1|root,COG0238@2|Bacteria,1MZ8U@1224|Proteobacteria,2UWYU@28211|Alphaproteobacteria,47GRM@766|Rickettsiales	1224|Proteobacteria	J	Binds as a heterodimer with protein S6 to the central domain of the 16S rRNA, where it helps stabilize the platform of the 30S subunit	rpsR	GO:0003674,GO:0003735,GO:0005198,GO:0005575,GO:0005622,GO:0005623,GO:0005737,GO:0005829,GO:0005840,GO:0006412,GO:0006518,GO:0006807,GO:0008150,GO:0008152,GO:0009058,GO:0009059,GO:0009987,GO:0010467,GO:0015935,GO:0019538,GO:0022626,GO:0022627,GO:0032991,GO:0034641,GO:0034645,GO:0043043,GO:0043170,GO:0043226,GO:0043228,GO:0043229,GO:0043232,GO:0043603,GO:0043604,GO:0044237,GO:0044238,GO:0044249,GO:…	-	ko:K02963	ko03010,map03010	M00178	-	-	br01610,ko00000,ko00001,ko00002,ko03011	-	-	-	Ribosomal_S18
wMeur1_aTRAM_RAST_-_SSU_ribosomal_protein_S19p_(S15e)_CDS	100901.wOo_10450	1.9e-43	181.4	COG0185@1|root,COG0185@2|Bacteria,1RGYX@1224|Proteobacteria,2U95S@28211|Alphaproteobacteria	1224|Proteobacteria	J	Protein S19 forms a complex with S13 that binds strongly to the 16S ribosomal RNA	rpsS	GO:0000028,GO:0003674,GO:0003735,GO:0005198,GO:0005575,GO:0005622,GO:0005623,GO:0005737,GO:0005829,GO:0005840,GO:0006412,GO:0006518,GO:0006807,GO:0006996,GO:0008150,GO:0008152,GO:0009058,GO:0009059,GO:0009987,GO:0010467,GO:0015935,GO:0016043,GO:0019538,GO:0022607,GO:0022613,GO:0022618,GO:0022626,GO:0022627,GO:0032991,GO:0034622,GO:0034641,GO:0034645,GO:0042254,GO:0042255,GO:0042274,GO:0043043,GO:…	-	ko:K02965	ko03010,map03010	M00178,M00179	-	-	br01610,ko00000,ko00001,ko00002,ko03011	-	-	-	Ribosomal_S19
wMeur1_aTRAM_RAST_-_SSU_ribosomal_protein_S20p_CDS	100901.wOo_09350	6.6e-25	119.8	COG0268@1|root,COG0268@2|Bacteria,1MZ94@1224|Proteobacteria,2UC42@28211|Alphaproteobacteria,47FS8@766|Rickettsiales	1224|Proteobacteria	J	Binds directly to 16S ribosomal RNA	rpsT	GO:0000028,GO:0003674,GO:0003676,GO:0003723,GO:0003735,GO:0004857,GO:0005198,GO:0005488,GO:0005575,GO:0005622,GO:0005623,GO:0005737,GO:0005829,GO:0005840,GO:0006412,GO:0006518,GO:0006807,GO:0006996,GO:0008073,GO:0008150,GO:0008152,GO:0009058,GO:0009059,GO:0009987,GO:0010467,GO:0015935,GO:0016043,GO:0019538,GO:0019843,GO:0022607,GO:0022613,GO:0022618,GO:0022626,GO:0022627,GO:0030234,GO:0032991,GO:…	-	ko:K02968	ko03010,map03010	M00178	-	-	br01610,ko00000,ko00001,ko00002,ko03011	-	-	-	Ribosomal_S20p
wMeur1_aTRAM_RAST_-_SSU_rRNA_(adenine(1518)-N(6)/adenine(1519)-N(6))-_dimethyltransferase_(EC_2.1.1.182)_CDS	292805.Wbm0407	8.8e-100	370.2	COG0030@1|root,COG0030@2|Bacteria,1MVNU@1224|Proteobacteria,2TRD9@28211|Alphaproteobacteria,47F8R@766|Rickettsiales	1224|Proteobacteria	J	Specifically dimethylates two adjacent adenosines (A1518 and A1519) in the loop of a conserved hairpin near the 3'-end of 16S rRNA in the 30S particle. May play a critical role in biogenesis of 30S subunits	ksgA	GO:0000028,GO:0000154,GO:0000179,GO:0001510,GO:0003674,GO:0003676,GO:0003677,GO:0003690,GO:0003723,GO:0003729,GO:0003824,GO:0005488,GO:0005575,GO:0005622,GO:0005623,GO:0005737,GO:0005829,GO:0006139,GO:0006364,GO:0006396,GO:0006725,GO:0006807,GO:0006996,GO:0008150,GO:0008152,GO:0008168,GO:0008170,GO:0008173,GO:0008649,GO:0008757,GO:0009451,GO:0009987,GO:0010467,GO:0016043,GO:0016070,GO:0016072,GO:…	2.1.1.182	ko:K02528	-	-	R10716	RC00003,RC03257	ko00000,ko01000,ko03009	-	-	-	RrnaAD
wMeur1_aTRAM_RAST_-_Succinate_dehydrogenase_cytochrome_b-556_subunit_CDS	163164.WD_1221	5.2e-35	154.1	COG2009@1|root,COG2009@2|Bacteria,1N02N@1224|Proteobacteria,2UC47@28211|Alphaproteobacteria,47FMW@766|Rickettsiales	1224|Proteobacteria	C	Succinate dehydrogenase, cytochrome b556 subunit	sdhC	GO:0005575,GO:0005623,GO:0005886,GO:0016020,GO:0044464,GO:0071944	-	ko:K00241	ko00020,ko00190,ko00650,ko00720,ko01100,ko01110,ko01120,ko01130,ko01200,map00020,map00190,map00650,map00720,map01100,map01110,map01120,map01130,map01200	M00009,M00011,M00149,M00173,M00374,M00376	R02164	RC00045	ko00000,ko00001,ko00002	-	-	-	Sdh_cyt
wMeur1_aTRAM_RAST_-_Succinate_dehydrogenase_flavoprotein_subunit_(EC_1.3.99.1)_CDS	100901.wOo_05140	5.7e-306	1056.2	COG1053@1|root,COG1053@2|Bacteria,1MU5M@1224|Proteobacteria,2TQJA@28211|Alphaproteobacteria,47EUN@766|Rickettsiales	1224|Proteobacteria	C	Belongs to the FAD-dependent oxidoreductase 2 family. FRD SDH subfamily	sdhA	-	1.3.5.1,1.3.5.4	ko:K00239	ko00020,ko00190,ko00650,ko00720,ko01100,ko01110,ko01120,ko01130,ko01200,ko05134,map00020,map00190,map00650,map00720,map01100,map01110,map01120,map01130,map01200,map05134	M00009,M00011,M00149,M00173,M00374,M00376	R02164	RC00045	ko00000,ko00001,ko00002,ko01000	-	-	-	FAD_binding_2,Succ_DH_flav_C
wMeur1_aTRAM_RAST_-_Succinate_dehydrogenase_hydrophobic_membrane_anchor_protein_CDS	292805.Wbm0485	8.2e-42	176.4	COG2142@1|root,COG2142@2|Bacteria,1MZND@1224|Proteobacteria,2U86V@28211|Alphaproteobacteria	1224|Proteobacteria	C	Succinate dehydrogenase/Fumarate reductase transmembrane subunit	sdhD	-	-	ko:K00242	ko00020,ko00190,ko00650,ko00720,ko01100,ko01110,ko01120,ko01130,ko01200,map00020,map00190,map00650,map00720,map01100,map01110,map01120,map01130,map01200	M00009,M00011,M00149,M00173	R02164	RC00045	ko00000,ko00001,ko00002	-	-	-	Sdh_cyt
wMeur1_aTRAM_RAST_-_Succinate_dehydrogenase_iron-sulfur_protein_(EC_1.3.99.1)_CDS	292805.Wbm0600	4.5e-130	470.7	COG0479@1|root,COG0479@2|Bacteria,1MVHS@1224|Proteobacteria,2TQYF@28211|Alphaproteobacteria,47EX7@766|Rickettsiales	1224|Proteobacteria	C	Belongs to the succinate dehydrogenase fumarate reductase iron-sulfur protein family	sdhB	-	1.3.5.1,1.3.5.4	ko:K00240	ko00020,ko00190,ko00650,ko00720,ko01100,ko01110,ko01120,ko01130,ko01200,map00020,map00190,map00650,map00720,map01100,map01110,map01120,map01130,map01200	M00009,M00011,M00149,M00173,M00374,M00376	R02164	RC00045	ko00000,ko00001,ko00002,ko01000	-	-	-	Fer2_3,Fer4_10,Fer4_17,Fer4_8
wMeur1_aTRAM_RAST_-_Succinyl-CoA_ligase_[ADP-forming]_alpha_chain_(EC_6.2.1.5)_CDS	163164.WD_1209	1.1e-123	449.5	COG0074@1|root,COG0074@2|Bacteria,1MUGA@1224|Proteobacteria,2TQKB@28211|Alphaproteobacteria,47EV4@766|Rickettsiales	1224|Proteobacteria	C	Succinyl-CoA synthetase functions in the citric acid cycle (TCA), coupling the hydrolysis of succinyl-CoA to the synthesis of either ATP or GTP and thus represents the only step of substrate-level phosphorylation in the TCA. The alpha subunit of the enzyme binds the substrates coenzyme A and phosphate, while succinate binding and nucleotide specificity is provided by the beta subunit	sucD	-	6.2.1.5	ko:K01902	ko00020,ko00640,ko00660,ko00720,ko01100,ko01110,ko01120,ko01130,ko01200,map00020,map00640,map00660,map00720,map01100,map01110,map01120,map01130,map01200	M00009,M00011,M00173,M00374,M00620	R00405,R02404	RC00004,RC00014	ko00000,ko00001,ko00002,ko01000	-	-	-	CoA_binding,Ligase_CoA
wMeur1_aTRAM_RAST_-_Succinyl-CoA_ligase_[ADP-forming]_beta_chain_(EC_6.2.1.5)_CDS	570417.WP0961	3e-146	525.0	COG0045@1|root,COG0045@2|Bacteria,1MVCE@1224|Proteobacteria,2TRXK@28211|Alphaproteobacteria,47EYN@766|Rickettsiales	1224|Proteobacteria	F	Succinyl-CoA synthetase functions in the citric acid cycle (TCA), coupling the hydrolysis of succinyl-CoA to the synthesis of either ATP or GTP and thus represents the only step of substrate-level phosphorylation in the TCA. The beta subunit provides nucleotide specificity of the enzyme and binds the substrate succinate, while the binding sites for coenzyme A and phosphate are found in the alpha …	sucC	GO:0003674,GO:0003824,GO:0004774,GO:0004775,GO:0006082,GO:0006091,GO:0006099,GO:0006101,GO:0008150,GO:0008152,GO:0009060,GO:0009987,GO:0015980,GO:0016874,GO:0016877,GO:0016878,GO:0016999,GO:0017144,GO:0019752,GO:0043436,GO:0044237,GO:0044238,GO:0044281,GO:0045333,GO:0055114,GO:0071704,GO:0072350	6.2.1.5	ko:K01903	ko00020,ko00640,ko00660,ko00720,ko01100,ko01110,ko01120,ko01130,ko01200,map00020,map00640,map00660,map00720,map01100,map01110,map01120,map01130,map01200	M00009,M00011,M00173,M00374,M00620	R00405,R02404	RC00004,RC00014	ko00000,ko00001,ko00002,ko01000	-	-	-	ATP-grasp_2,Ligase_CoA
wMeur1_aTRAM_RAST_-_Superoxide_dismutase_[Fe]_(EC_1.15.1.1)_CDS	292805.Wbm0220	1.9e-91	342.0	COG0605@1|root,COG0605@2|Bacteria,1MVW2@1224|Proteobacteria,2TU3T@28211|Alphaproteobacteria,47F6P@766|Rickettsiales	1224|Proteobacteria	C	radicals which are normally produced within the cells and which are toxic to biological systems	sodB	-	1.15.1.1	ko:K04564	ko04013,ko04068,ko04146,ko04211,ko04212,ko04213,ko05016,map04013,map04068,map04146,map04211,map04212,map04213,map05016	-	-	-	ko00000,ko00001,ko01000	-	-	-	Sod_Fe_C,Sod_Fe_N
wMeur1_aTRAM_RAST_-_surface_antigen_Wsp_CDS	292805.Wbm0432	6.4e-80	303.9	COG3637@1|root,COG3637@2|Bacteria,1NGKR@1224|Proteobacteria,2UGKC@28211|Alphaproteobacteria	1224|Proteobacteria	M	Outer membrane protein beta-barrel domain	-	-	-	-	-	-	-	-	-	-	-	-	OMP_b-brl,Opacity,Surface_Ag_2
wMeur1_aTRAM_RAST_-_Thermostable_carboxypeptidase_1_(EC_3.4.17.19)_CDS	163164.WD_1257	7.9e-186	656.8	COG2317@1|root,COG2317@2|Bacteria,1MW7T@1224|Proteobacteria,2TSMY@28211|Alphaproteobacteria,47F03@766|Rickettsiales	1224|Proteobacteria	E	Broad specificity carboxypetidase that releases amino acids sequentially from the C-terminus, including neutral, aromatic, polar and basic residues	ctaQ	-	3.4.17.19	ko:K01299	-	-	-	-	ko00000,ko01000,ko01002	-	-	-	Peptidase_M32
wMeur1_aTRAM_RAST_-_Thioredoxin_CDS	292805.Wbm0608	2.7e-33	147.5	COG3118@1|root,COG3118@2|Bacteria,1MZBB@1224|Proteobacteria,2UCCR@28211|Alphaproteobacteria,47FN8@766|Rickettsiales	1224|Proteobacteria	O	Thioredoxin	trxA	GO:0003674,GO:0003824,GO:0004791,GO:0005575,GO:0005622,GO:0005623,GO:0005737,GO:0005829,GO:0006950,GO:0006979,GO:0008150,GO:0008152,GO:0009636,GO:0009987,GO:0015035,GO:0015036,GO:0016209,GO:0016491,GO:0016651,GO:0016667,GO:0016668,GO:0016671,GO:0019725,GO:0033554,GO:0034599,GO:0042221,GO:0042592,GO:0044424,GO:0044444,GO:0044464,GO:0045454,GO:0047134,GO:0050789,GO:0050794,GO:0050896,GO:0051716,GO:…	-	ko:K03671	ko04621,ko05418,map04621,map05418	-	-	-	ko00000,ko00001,ko03110	-	-	-	Thioredoxin
wMeur1_aTRAM_RAST_-_Thioredoxin_reductase_(EC_1.8.1.9)_CDS	1236908.wNo_07040	2.4e-144	518.5	COG0492@1|root,COG0492@2|Bacteria,1MW14@1224|Proteobacteria,2TSKU@28211|Alphaproteobacteria,47EYP@766|Rickettsiales	1224|Proteobacteria	C	reductase	trxB2	-	1.8.1.9	ko:K00384	ko00450,map00450	-	R02016,R03596,R09372	RC00013,RC02518,RC02873	ko00000,ko00001,ko01000	-	-	-	Pyr_redox_2,Pyr_redox_3
wMeur1_aTRAM_RAST_-_Threonyl-tRNA_synthetase_(EC_6.1.1.3)_CDS	292805.Wbm0472	1.1e-294	1018.8	COG0441@1|root,COG0441@2|Bacteria,1MUP2@1224|Proteobacteria,2TQWI@28211|Alphaproteobacteria,47EWK@766|Rickettsiales	1224|Proteobacteria	J	Catalyzes the attachment of threonine to tRNA(Thr) in a two-step reaction L-threonine is first activated by ATP to form Thr-AMP and then transferred to the acceptor end of tRNA(Thr)	thrS	-	6.1.1.3	ko:K01868	ko00970,map00970	M00359,M00360	R03663	RC00055,RC00523	ko00000,ko00001,ko00002,ko01000,ko01007,ko03016	-	-	-	HGTP_anticodon,TGS,tRNA-synt_2b,tRNA_SAD
wMeur1_aTRAM_RAST_-_Thymidylate_kinase_(EC_2.7.4.9)_CDS	292805.Wbm0148	2.1e-79	302.0	COG0125@1|root,COG0125@2|Bacteria,1MV9C@1224|Proteobacteria,2U72D@28211|Alphaproteobacteria,47FAN@766|Rickettsiales	1224|Proteobacteria	F	Phosphorylation of dTMP to form dTDP in both de novo and salvage pathways of dTTP synthesis	tmk	GO:0003674,GO:0003824,GO:0004798,GO:0005575,GO:0005622,GO:0005623,GO:0005737,GO:0006139,GO:0006220,GO:0006221,GO:0006227,GO:0006233,GO:0006235,GO:0006725,GO:0006753,GO:0006793,GO:0006796,GO:0006807,GO:0008150,GO:0008152,GO:0009041,GO:0009058,GO:0009117,GO:0009123,GO:0009132,GO:0009133,GO:0009138,GO:0009139,GO:0009141,GO:0009142,GO:0009147,GO:0009148,GO:0009165,GO:0009186,GO:0009189,GO:0009196,GO:…	2.7.4.9	ko:K00943	ko00240,ko01100,map00240,map01100	M00053	R02094,R02098	RC00002	ko00000,ko00001,ko00002,ko01000	-	-	-	Thymidylate_kin
wMeur1_aTRAM_RAST_-_Thymidylate_synthase_thyX_(EC_2.1.1.-)_CDS	163164.WD_1198	8.9e-132	476.5	COG1351@1|root,COG1351@2|Bacteria,1MWY8@1224|Proteobacteria,2TTER@28211|Alphaproteobacteria,47F1N@766|Rickettsiales	1224|Proteobacteria	F	Catalyzes the reductive methylation of 2'-deoxyuridine- 5'-monophosphate (dUMP) to 2'-deoxythymidine-5'-monophosphate (dTMP) while utilizing 5,10-methylenetetrahydrofolate (mTHF) as the methyl donor, and NADPH and FADH(2) as the reductant	thyX	-	2.1.1.148	ko:K03465	ko00240,ko00670,ko01100,map00240,map00670,map01100	-	R06613	RC00022,RC00332	ko00000,ko00001,ko01000	-	-	-	Thy1
wMeur1_aTRAM_RAST_-_TldD_protein,_part_of_TldE/TldD_proteolytic_complex_CDS	163164.WD_0998	6.3e-223	780.0	COG0312@1|root,COG0312@2|Bacteria,1MUSK@1224|Proteobacteria,2TRSR@28211|Alphaproteobacteria,47F4T@766|Rickettsiales	1224|Proteobacteria	S	TldD protein	tldD	GO:0005575,GO:0005622,GO:0005623,GO:0005737,GO:0005829,GO:0044424,GO:0044444,GO:0044464	-	ko:K03568	-	-	-	-	ko00000,ko01002	-	-	-	PmbA_TldD
wMeur1_aTRAM_RAST_-_TldE_protein,_part_of_TldE/TldD_proteolytic_complex_CDS	292805.Wbm0706	3.5e-183	647.9	COG0312@1|root,COG0312@2|Bacteria,1MUVW@1224|Proteobacteria,2TSAV@28211|Alphaproteobacteria,47FYZ@766|Rickettsiales	1224|Proteobacteria	S	PmbA protein	pmbA	GO:0005575,GO:0005622,GO:0005623,GO:0005737,GO:0005829,GO:0006508,GO:0006807,GO:0008150,GO:0008152,GO:0019538,GO:0043170,GO:0044238,GO:0044424,GO:0044444,GO:0044464,GO:0071704,GO:1901564	-	ko:K03592	-	-	-	-	ko00000,ko01002	-	-	-	PmbA_TldD
wMeur1_aTRAM_RAST_-_tmRNA-binding_protein_SmpB_CDS	292805.Wbm0080	2.3e-57	228.4	COG0691@1|root,COG0691@2|Bacteria,1RDFP@1224|Proteobacteria,2U71I@28211|Alphaproteobacteria,47FD9@766|Rickettsiales	1224|Proteobacteria	J	Required for rescue of stalled ribosomes mediated by trans-translation. Binds to transfer-messenger RNA (tmRNA), required for stable association of tmRNA with ribosomes. tmRNA and SmpB together mimic tRNA shape, replacing the anticodon stem-loop with SmpB. tmRNA is encoded by the ssrA gene	smpB	GO:0003674,GO:0003676,GO:0003723,GO:0005488,GO:0005575,GO:0005622,GO:0005623,GO:0005737,GO:0005829,GO:0006464,GO:0006807,GO:0008150,GO:0008152,GO:0009987,GO:0019538,GO:0036211,GO:0043170,GO:0043412,GO:0044237,GO:0044238,GO:0044260,GO:0044267,GO:0044424,GO:0044444,GO:0044464,GO:0070930,GO:0071704,GO:0097159,GO:1901363,GO:1901564	-	ko:K03664	-	-	-	-	ko00000	-	-	-	SmpB
wMeur1_aTRAM_RAST_-_TPR_domain_protein_CDS	100901.wOo_00930	5.7e-30	137.1	COG4976@1|root,COG4976@2|Bacteria,1QVU5@1224|Proteobacteria,2TWJU@28211|Alphaproteobacteria,47FMD@766|Rickettsiales	1224|Proteobacteria	S	TPR domain protein	-	-	-	-	-	-	-	-	-	-	-	-	Methyltransf_11,Methyltransf_12,Methyltransf_23,Methyltransf_25,Methyltransf_31,TPR_2
wMeur1_aTRAM_RAST_-_Transaldolase_(EC_2.2.1.2)_CDS	292805.Wbm0686	6.7e-92	343.6	COG0176@1|root,COG0176@2|Bacteria,1MWQ8@1224|Proteobacteria,2TQJB@28211|Alphaproteobacteria,47F5W@766|Rickettsiales	1224|Proteobacteria	H	Transaldolase is important for the balance of metabolites in the pentose-phosphate pathway	tal	GO:0003674,GO:0003824,GO:0005575,GO:0005622,GO:0005623,GO:0005737,GO:0006002,GO:0006793,GO:0006796,GO:0008150,GO:0008152,GO:0009987,GO:0016829,GO:0016830,GO:0016832,GO:0019637,GO:0044237,GO:0044424,GO:0044464,GO:0071704,GO:0097023,GO:1901135	2.2.1.2	ko:K00616,ko:K08313,ko:K08314	ko00030,ko01100,ko01110,ko01120,ko01130,ko01200,ko01230,map00030,map01100,map01110,map01120,map01130,map01200,map01230	M00004,M00007	R01827	RC00439,RC00604	ko00000,ko00001,ko00002,ko01000	-	-	iB21_1397.B21_03781,iEC042_1314.EC042_0914,iECBD_1354.ECBD_4077,iECB_1328.ECB_03832,iECD_1391.ECD_03832,iECH74115_1262.ECH74115_5407,iECSP_1301.ECSP_5016,iECs_1301.ECs4875,iEcHS_1320.EcHS_A4181,iG2583_1286.G2583_4758,iSBO_1134.SBO_0715,iSF_1195.SF0775,iSFxv_1172.SFxv_0845,iS_1188.S0818,iZ_1308.Z5501	TAL_FSA
wMeur1_aTRAM_RAST_-_Transcription_antitermination_protein_NusG_CDS	292805.Wbm0652	6e-117	427.2	COG0250@1|root,COG0250@2|Bacteria,1MU14@1224|Proteobacteria,2TRID@28211|Alphaproteobacteria,47F7X@766|Rickettsiales	1224|Proteobacteria	K	Participates in transcription elongation, termination and antitermination	nusG	GO:0005575,GO:0005622,GO:0005623,GO:0005737,GO:0005829,GO:0006139,GO:0006351,GO:0006353,GO:0006355,GO:0006725,GO:0006807,GO:0008150,GO:0008152,GO:0009058,GO:0009059,GO:0009889,GO:0009987,GO:0010467,GO:0010468,GO:0010556,GO:0016070,GO:0018130,GO:0019219,GO:0019222,GO:0019438,GO:0031323,GO:0031326,GO:0031554,GO:0031564,GO:0032774,GO:0034641,GO:0034645,GO:0034654,GO:0043170,GO:0043244,GO:0044237,GO:…	-	ko:K02601	-	-	-	-	ko00000,ko03009,ko03021	-	-	-	KOW,NusG
wMeur1_aTRAM_RAST_-_Transcription_elongation_factor_GreA_CDS	292805.Wbm0313	2.1e-69	268.5	COG0782@1|root,COG0782@2|Bacteria,1RCXW@1224|Proteobacteria,2U5JU@28211|Alphaproteobacteria,47FBI@766|Rickettsiales	1224|Proteobacteria	K	Necessary for efficient RNA polymerase transcription elongation past template-encoded arresting sites. The arresting sites in DNA have the property of trapping a certain fraction of elongating RNA polymerases that pass through, resulting in locked ternary complexes. Cleavage of the nascent transcript by cleavage factors such as GreA or GreB allows the resumption of elongation from the new 3'termi…	greA	GO:0001098,GO:0001108,GO:0003674,GO:0005488,GO:0005515,GO:0005575,GO:0005622,GO:0005623,GO:0005737,GO:0005829,GO:0006139,GO:0006351,GO:0006354,GO:0006355,GO:0006725,GO:0006807,GO:0008150,GO:0008152,GO:0009058,GO:0009059,GO:0009889,GO:0009987,GO:0010467,GO:0010468,GO:0010556,GO:0016070,GO:0018130,GO:0019219,GO:0019222,GO:0019438,GO:0031323,GO:0031326,GO:0032774,GO:0032784,GO:0034641,GO:0034645,GO:…	-	ko:K03624	-	-	-	-	ko00000,ko03021	-	-	-	GreA_GreB,GreA_GreB_N
wMeur1_aTRAM_RAST_-_Transcription_termination_factor_Rho_CDS	100901.wOo_08210	2.2e-228	798.1	COG1158@1|root,COG1158@2|Bacteria,1MUCF@1224|Proteobacteria,2TRB4@28211|Alphaproteobacteria,47F27@766|Rickettsiales	1224|Proteobacteria	K	Facilitates transcription termination by a mechanism that involves Rho binding to the nascent RNA, activation of Rho's RNA-dependent ATPase activity, and release of the mRNA from the DNA template	rho	GO:0003674,GO:0003676,GO:0003723,GO:0005488,GO:0005515,GO:0005575,GO:0005622,GO:0005623,GO:0005737,GO:0005829,GO:0006139,GO:0006351,GO:0006353,GO:0006725,GO:0006807,GO:0008150,GO:0008152,GO:0009058,GO:0009059,GO:0009987,GO:0010467,GO:0016070,GO:0018130,GO:0019438,GO:0032774,GO:0034641,GO:0034645,GO:0034654,GO:0042802,GO:0043170,GO:0044237,GO:0044238,GO:0044249,GO:0044260,GO:0044271,GO:0044424,GO:…	-	ko:K03628	ko03018,map03018	-	-	-	ko00000,ko00001,ko03019,ko03021	-	-	-	ATP-synt_ab,Rho_N,Rho_RNA_bind
wMeur1_aTRAM_RAST_-_Transcription_termination_protein_NusA_CDS	163164.WD_1319	1.1e-231	809.3	COG0195@1|root,COG0195@2|Bacteria,1MWT7@1224|Proteobacteria,2TRQN@28211|Alphaproteobacteria,47EVY@766|Rickettsiales	1224|Proteobacteria	K	Participates in both transcription termination and antitermination	nusA	GO:0001000,GO:0001121,GO:0001125,GO:0003674,GO:0005488,GO:0005515,GO:0005575,GO:0005622,GO:0005623,GO:0005737,GO:0005829,GO:0006139,GO:0006351,GO:0006353,GO:0006355,GO:0006725,GO:0006807,GO:0008150,GO:0008152,GO:0009058,GO:0009059,GO:0009889,GO:0009987,GO:0010467,GO:0010468,GO:0010556,GO:0016070,GO:0018130,GO:0019219,GO:0019222,GO:0019438,GO:0019899,GO:0019904,GO:0031323,GO:0031326,GO:0031554,GO:…	-	ko:K02600	-	-	-	-	ko00000,ko03009,ko03021	-	-	-	HHH_5,KH_5,NusA_N,S1
wMeur1_aTRAM_RAST_-_Transcription_termination_protein_NusB_CDS	100901.wOo_07180	1.9e-54	218.8	COG0781@1|root,COG0781@2|Bacteria,1PRNA@1224|Proteobacteria,2VAAJ@28211|Alphaproteobacteria,47FSA@766|Rickettsiales	1224|Proteobacteria	K	Involved in transcription antitermination. Required for transcription of ribosomal RNA (rRNA) genes. Binds specifically to the boxA antiterminator sequence of the ribosomal RNA (rrn) operons	nusB	-	-	ko:K03625	-	-	-	-	ko00000,ko03009,ko03021	-	-	-	NusB
wMeur1_aTRAM_RAST_-_Transketolase_(EC_2.2.1.1)_CDS	570417.WP0229	0.0	1075.5	COG0021@1|root,COG0021@2|Bacteria,1MUEY@1224|Proteobacteria,2TQUX@28211|Alphaproteobacteria,47EWH@766|Rickettsiales	1224|Proteobacteria	G	Catalyzes the transfer of a two-carbon ketol group from a ketose donor to an aldose acceptor, via a covalent intermediate with the cofactor thiamine pyrophosphate	tktA	-	2.2.1.1	ko:K00615	ko00030,ko00710,ko01051,ko01100,ko01110,ko01120,ko01130,ko01200,ko01230,map00030,map00710,map01051,map01100,map01110,map01120,map01130,map01200,map01230	M00004,M00007,M00165,M00167	R01067,R01641,R01830,R06590	RC00032,RC00226,RC00571,RC01560	ko00000,ko00001,ko00002,ko01000	-	-	-	Transket_pyr,Transketolase_C,Transketolase_N
wMeur1_aTRAM_RAST_-_Translation_elongation_factor_G_CDS	100901.wOo_01550	0.0	1156.7	COG0480@1|root,COG0480@2|Bacteria,1MUCV@1224|Proteobacteria,2TQVI@28211|Alphaproteobacteria,47EWM@766|Rickettsiales	1224|Proteobacteria	J	Catalyzes the GTP-dependent ribosomal translocation step during translation elongation. During this step, the ribosome changes from the pre-translocational (PRE) to the post- translocational (POST) state as the newly formed A-site-bound peptidyl-tRNA and P-site-bound deacylated tRNA move to the P and E sites, respectively. Catalyzes the coordinated movement of the two tRNA molecules, the mRNA and…	fusA	-	-	ko:K02355	-	-	-	-	ko00000,ko03012,ko03029	-	-	-	EFG_C,EFG_II,EFG_IV,GTP_EFTU,GTP_EFTU_D2
wMeur1_aTRAM_RAST_-_Translation_elongation_factor_LepA_CDS	1236908.wNo_01620	6.8e-267	926.4	COG0481@1|root,COG0481@2|Bacteria,1MVZA@1224|Proteobacteria,2TR3H@28211|Alphaproteobacteria,47EUT@766|Rickettsiales	1224|Proteobacteria	J	Required for accurate and efficient protein synthesis under certain stress conditions. May act as a fidelity factor of the translation reaction, by catalyzing a one-codon backward translocation of tRNAs on improperly translocated ribosomes. Back- translocation proceeds from a post-translocation (POST) complex to a pre-translocation (PRE) complex, thus giving elongation factor G a second chance to…	lepA	-	-	ko:K03596	ko05134,map05134	-	-	-	ko00000,ko00001	-	-	-	EFG_C,GTP_EFTU,GTP_EFTU_D2,LepA_C
wMeur1_aTRAM_RAST_-_Translation_elongation_factor_P_CDS	163164.WD_1281	1.9e-77	295.4	COG0231@1|root,COG0231@2|Bacteria,1MW2J@1224|Proteobacteria,2TUWE@28211|Alphaproteobacteria,47F73@766|Rickettsiales	1224|Proteobacteria	J	Involved in peptide bond synthesis. Stimulates efficient translation and peptide-bond synthesis on native or reconstituted 70S ribosomes in vitro. Probably functions indirectly by altering the affinity of the ribosome for aminoacyl-tRNA, thus increasing their reactivity as acceptors for peptidyl transferase	efp	GO:0003674,GO:0003676,GO:0003723,GO:0003746,GO:0005488,GO:0005575,GO:0005622,GO:0005623,GO:0005737,GO:0005829,GO:0006412,GO:0006414,GO:0006417,GO:0006448,GO:0006518,GO:0006807,GO:0008135,GO:0008150,GO:0008152,GO:0009058,GO:0009059,GO:0009889,GO:0009890,GO:0009892,GO:0009987,GO:0010467,GO:0010468,GO:0010556,GO:0010558,GO:0010605,GO:0010608,GO:0010629,GO:0017148,GO:0019222,GO:0019538,GO:0031323,GO:…	-	ko:K02356	-	-	-	-	ko00000,ko03012	-	-	-	EFP,EFP_N,Elong-fact-P_C
wMeur1_aTRAM_RAST_-_Translation_elongation_factor_Ts_CDS	163164.WD_0531	2e-102	379.0	COG0264@1|root,COG0264@2|Bacteria,1MUS2@1224|Proteobacteria,2TQM0@28211|Alphaproteobacteria,47EWI@766|Rickettsiales	1224|Proteobacteria	J	Associates with the EF-Tu.GDP complex and induces the exchange of GDP to GTP. It remains bound to the aminoacyl-tRNA.EF- Tu.GTP complex up to the GTP hydrolysis stage on the ribosome	tsf	GO:0003674,GO:0003676,GO:0003723,GO:0003746,GO:0005488,GO:0005575,GO:0005622,GO:0005623,GO:0005737,GO:0006412,GO:0006414,GO:0006518,GO:0006807,GO:0008135,GO:0008150,GO:0008152,GO:0009058,GO:0009059,GO:0009987,GO:0010467,GO:0019538,GO:0034641,GO:0034645,GO:0043043,GO:0043170,GO:0043603,GO:0043604,GO:0044237,GO:0044238,GO:0044249,GO:0044260,GO:0044267,GO:0044271,GO:0044424,GO:0044464,GO:0071704,GO:…	-	ko:K02357	-	-	-	-	ko00000,ko03012,ko03029	-	-	-	EF_TS
wMeur1_aTRAM_RAST_-_Translation_elongation_factor_Tu_CDS	163164.WD_0017	3e-199	701.0	COG0050@1|root,COG0050@2|Bacteria,1MVC0@1224|Proteobacteria,2TQP8@28211|Alphaproteobacteria,47EUU@766|Rickettsiales	1224|Proteobacteria	J	This protein promotes the GTP-dependent binding of aminoacyl-tRNA to the A-site of ribosomes during protein biosynthesis	tuf	-	-	ko:K02358	-	-	-	-	ko00000,ko03012,ko03029,ko04147	-	-	-	GTP_EFTU,GTP_EFTU_D2,GTP_EFTU_D3
wMeur1_aTRAM_RAST_-_Translation_initiation_factor_1_CDS	100901.wOo_07190	2.5e-32	144.4	COG0361@1|root,COG0361@2|Bacteria,1MZFU@1224|Proteobacteria,2UBRU@28211|Alphaproteobacteria,47FN6@766|Rickettsiales	1224|Proteobacteria	J	One of the essential components for the initiation of protein synthesis. Stabilizes the binding of IF-2 and IF-3 on the 30S subunit to which N-formylmethionyl-tRNA(fMet) subsequently binds. Helps modulate mRNA selection, yielding the 30S pre- initiation complex (PIC). Upon addition of the 50S ribosomal subunit IF-1, IF-2 and IF-3 are released leaving the mature 70S translation initation complex	infA	GO:0003674,GO:0003676,GO:0003723,GO:0003743,GO:0005488,GO:0005575,GO:0005622,GO:0005623,GO:0005737,GO:0005829,GO:0006412,GO:0006413,GO:0006518,GO:0006807,GO:0008135,GO:0008150,GO:0008152,GO:0009058,GO:0009059,GO:0009987,GO:0010467,GO:0019538,GO:0034641,GO:0034645,GO:0043021,GO:0043022,GO:0043043,GO:0043170,GO:0043603,GO:0043604,GO:0044237,GO:0044238,GO:0044249,GO:0044260,GO:0044267,GO:0044271,GO:…	-	ko:K02518	-	-	-	-	ko00000,ko03012	-	-	-	eIF-1a
wMeur1_aTRAM_RAST_-_Translation_initiation_factor_2_CDS	292805.Wbm0537	1.7e-286	991.9	COG0532@1|root,COG0532@2|Bacteria,1MV26@1224|Proteobacteria,2TQMY@28211|Alphaproteobacteria,47F21@766|Rickettsiales	1224|Proteobacteria	J	One of the essential components for the initiation of protein synthesis. Protects formylmethionyl-tRNA from spontaneous hydrolysis and promotes its binding to the 30S ribosomal subunits. Also involved in the hydrolysis of GTP during the formation of the 70S ribosomal complex	infB	GO:0000166,GO:0001882,GO:0001883,GO:0003674,GO:0003676,GO:0003723,GO:0003743,GO:0003824,GO:0003924,GO:0005488,GO:0005575,GO:0005622,GO:0005623,GO:0005737,GO:0005829,GO:0006412,GO:0006413,GO:0006518,GO:0006807,GO:0008135,GO:0008150,GO:0008152,GO:0009058,GO:0009059,GO:0009987,GO:0010467,GO:0016462,GO:0016787,GO:0016817,GO:0016818,GO:0017076,GO:0017111,GO:0019001,GO:0019538,GO:0032549,GO:0032550,GO:…	-	ko:K02519	-	-	-	-	ko00000,ko03012,ko03029	-	-	-	GTP_EFTU,GTP_EFTU_D2,IF-2,IF2_N,IF2_assoc
wMeur1_aTRAM_RAST_-_Translation_initiation_factor_3_CDS	292805.Wbm0473	2.1e-64	251.9	COG0290@1|root,COG0290@2|Bacteria,1RDD2@1224|Proteobacteria,2U58Z@28211|Alphaproteobacteria,47FDB@766|Rickettsiales	1224|Proteobacteria	J	IF-3 binds to the 30S ribosomal subunit and shifts the equilibrum between 70S ribosomes and their 50S and 30S subunits in favor of the free subunits, thus enhancing the availability of 30S subunits on which protein synthesis initiation begins	infC	GO:0000049,GO:0001731,GO:0002181,GO:0002183,GO:0003674,GO:0003676,GO:0003723,GO:0003743,GO:0005488,GO:0005575,GO:0005622,GO:0005623,GO:0005737,GO:0005829,GO:0006412,GO:0006413,GO:0006417,GO:0006446,GO:0006518,GO:0006807,GO:0006950,GO:0006996,GO:0008135,GO:0008150,GO:0008152,GO:0009058,GO:0009059,GO:0009266,GO:0009409,GO:0009628,GO:0009889,GO:0009891,GO:0009893,GO:0009987,GO:0010467,GO:0010468,GO:…	-	ko:K02520	-	-	-	-	ko00000,ko03012,ko03029	-	-	-	IF3_C,IF3_N
wMeur1_aTRAM_RAST_-_Transporter_CDS	292805.Wbm0542	9.4e-78	296.6	COG4395@1|root,COG4395@2|Bacteria,1NCIX@1224|Proteobacteria,2TTDQ@28211|Alphaproteobacteria,47FN2@766|Rickettsiales	1224|Proteobacteria	S	protein conserved in bacteria	MA20_24770	-	-	-	-	-	-	-	-	-	-	-	Tim44
wMeur1_aTRAM_RAST_-_Triosephosphate_isomerase_(EC_5.3.1.1)_CDS	163164.WD_0091	8.1e-99	366.7	COG0149@1|root,COG0149@2|Bacteria,1MWK5@1224|Proteobacteria,2TS6I@28211|Alphaproteobacteria,47FEY@766|Rickettsiales	1224|Proteobacteria	G	Involved in the gluconeogenesis. Catalyzes stereospecifically the conversion of dihydroxyacetone phosphate (DHAP) to D-glyceraldehyde-3-phosphate (G3P)	tpiA	-	5.3.1.1	ko:K01803	ko00010,ko00051,ko00562,ko00710,ko01100,ko01110,ko01120,ko01130,ko01200,ko01230,map00010,map00051,map00562,map00710,map01100,map01110,map01120,map01130,map01200,map01230	M00001,M00002,M00003	R01015	RC00423	ko00000,ko00001,ko00002,ko01000,ko04147	-	-	-	TIM
wMeur1_aTRAM_RAST_-_tRNA_(Guanine37-N1)_-methyltransferase_(EC_2.1.1.31)_CDS	100901.wOo_04330	1.7e-96	359.0	COG0336@1|root,COG0336@2|Bacteria,1MUN1@1224|Proteobacteria,2TSIZ@28211|Alphaproteobacteria,47F7F@766|Rickettsiales	1224|Proteobacteria	J	Belongs to the RNA methyltransferase TrmD family	trmD	GO:0000287,GO:0001510,GO:0002939,GO:0003674,GO:0003824,GO:0005488,GO:0005515,GO:0005575,GO:0005622,GO:0005623,GO:0005737,GO:0005829,GO:0006139,GO:0006396,GO:0006399,GO:0006400,GO:0006725,GO:0006807,GO:0008033,GO:0008150,GO:0008152,GO:0008168,GO:0008173,GO:0008175,GO:0008757,GO:0009019,GO:0009451,GO:0009987,GO:0010467,GO:0016070,GO:0016423,GO:0016740,GO:0016741,GO:0016772,GO:0016779,GO:0030488,GO:…	2.1.1.228	ko:K00554	-	-	R00597	RC00003,RC00334	ko00000,ko01000,ko03016	-	-	-	tRNA_m1G_MT
wMeur1_aTRAM_RAST_-_tRNA_dihydrouridine_synthase_B_(EC_1.-.-.-)_CDS	163164.WD_0025	2.3e-138	498.4	COG0042@1|root,COG0042@2|Bacteria,1MV5V@1224|Proteobacteria,2TRC8@28211|Alphaproteobacteria,47ETX@766|Rickettsiales	1224|Proteobacteria	J	Catalyzes the synthesis of 5,6-dihydrouridine (D), a modified base found in the D-loop of most tRNAs, via the reduction of the C5-C6 double bond in target uridines	dusB	-	-	ko:K05540	-	-	-	-	ko00000,ko01000,ko03016	-	-	-	Dus
wMeur1_aTRAM_RAST_-_tRNA_dimethylallyltransferase_(EC_2.5.1.75)_CDS	1236908.wNo_09380	2.8e-124	451.8	COG0324@1|root,COG0324@2|Bacteria,1MUB2@1224|Proteobacteria,2TR8Z@28211|Alphaproteobacteria,47FAP@766|Rickettsiales	1224|Proteobacteria	J	Catalyzes the transfer of a dimethylallyl group onto the adenine at position 37 in tRNAs that read codons beginning with uridine, leading to the formation of N6-(dimethylallyl)adenosine (i(6)A)	miaA	GO:0003674,GO:0003824,GO:0006139,GO:0006396,GO:0006399,GO:0006400,GO:0006725,GO:0006807,GO:0008033,GO:0008150,GO:0008152,GO:0009451,GO:0009987,GO:0010467,GO:0016070,GO:0016740,GO:0016765,GO:0034470,GO:0034641,GO:0034660,GO:0043170,GO:0043412,GO:0044237,GO:0044238,GO:0046483,GO:0052381,GO:0071704,GO:0090304,GO:0140098,GO:0140101,GO:1901360	2.5.1.75	ko:K00791	ko00908,ko01100,ko01110,map00908,map01100,map01110	-	R01122	RC02820	ko00000,ko00001,ko01000,ko01006,ko03016	-	-	-	IPPT
wMeur1_aTRAM_RAST_-_tRNA_nucleotidyltransferase_(EC_2.7.7.21)_(EC_2.7.7.25)_CDS	163164.WD_0444	1.7e-170	605.5	COG0617@1|root,COG0617@2|Bacteria,1MVCS@1224|Proteobacteria,2TRPZ@28211|Alphaproteobacteria,47F80@766|Rickettsiales	1224|Proteobacteria	H	Probable RNA and SrmB- binding site of polymerase A	pcnB	-	2.7.7.19,2.7.7.72	ko:K00970,ko:K00974	ko03013,ko03018,map03013,map03018	-	R09382,R09383,R09384,R09386	RC00078	ko00000,ko00001,ko01000,ko03016,ko03019	-	-	-	PolyA_pol,PolyA_pol_RNAbd,tRNA_NucTran2_2
wMeur1_aTRAM_RAST_-_tRNA_pseudouridine_synthase_A_(EC_4.2.1.70)_CDS	163164.WD_1068	2e-108	398.7	COG0101@1|root,COG0101@2|Bacteria,1MUYI@1224|Proteobacteria,2TR57@28211|Alphaproteobacteria,47F52@766|Rickettsiales	1224|Proteobacteria	J	Formation of pseudouridine at positions 38, 39 and 40 in the anticodon stem and loop of transfer RNAs	truA	GO:0000049,GO:0001522,GO:0003674,GO:0003676,GO:0003723,GO:0003824,GO:0005488,GO:0006139,GO:0006396,GO:0006399,GO:0006400,GO:0006725,GO:0006807,GO:0008033,GO:0008150,GO:0008152,GO:0009451,GO:0009982,GO:0009987,GO:0010467,GO:0016070,GO:0016853,GO:0016866,GO:0031119,GO:0034470,GO:0034641,GO:0034660,GO:0043170,GO:0043412,GO:0044237,GO:0044238,GO:0046483,GO:0071704,GO:0090304,GO:0097159,GO:1901360,GO:…	5.4.99.12	ko:K06173	-	-	-	-	ko00000,ko01000,ko03016	-	-	-	PseudoU_synth_1
wMeur1_aTRAM_RAST_-_tRNA_uridine_5-carboxymethylaminomethyl_modification_enzyme_GidA_CDS	163164.WD_1009	3e-289	1000.7	COG0445@1|root,COG0445@2|Bacteria,1MU6F@1224|Proteobacteria,2TRJS@28211|Alphaproteobacteria,47F1A@766|Rickettsiales	1224|Proteobacteria	D	NAD-binding protein involved in the addition of a carboxymethylaminomethyl (cmnm) group at the wobble position (U34) of certain tRNAs, forming tRNA-cmnm(5)s(2)U34	gidA	GO:0000166,GO:0001510,GO:0002097,GO:0002098,GO:0003674,GO:0005488,GO:0005575,GO:0005622,GO:0005623,GO:0005737,GO:0005829,GO:0006139,GO:0006396,GO:0006399,GO:0006400,GO:0006725,GO:0006807,GO:0008033,GO:0008150,GO:0008152,GO:0009314,GO:0009411,GO:0009416,GO:0009451,GO:0009628,GO:0009987,GO:0010467,GO:0016070,GO:0030488,GO:0032259,GO:0034470,GO:0034641,GO:0034660,GO:0036094,GO:0043167,GO:0043168,GO:…	-	ko:K03495	-	-	R08701	RC00053,RC00209,RC00870	ko00000,ko03016,ko03036	-	-	-	GIDA,GIDA_assoc
wMeur1_aTRAM_RAST_-_tRNA(Ile)-lysidine_synthetase_(EC_6.3.4.19)_CDS	292805.Wbm0151	2.4e-168	598.6	COG0037@1|root,COG0037@2|Bacteria,1MU85@1224|Proteobacteria,2TRK1@28211|Alphaproteobacteria,47FA1@766|Rickettsiales	1224|Proteobacteria	J	Ligates lysine onto the cytidine present at position 34 of the AUA codon-specific tRNA(Ile) that contains the anticodon CAU, in an ATP-dependent manner. Cytidine is converted to lysidine, thus changing the amino acid specificity of the tRNA from methionine to isoleucine	tilS	GO:0002097,GO:0002101,GO:0002136,GO:0003674,GO:0003824,GO:0005488,GO:0005515,GO:0005575,GO:0005622,GO:0005623,GO:0005737,GO:0005829,GO:0006139,GO:0006396,GO:0006399,GO:0006400,GO:0006725,GO:0006807,GO:0008033,GO:0008150,GO:0008152,GO:0009451,GO:0009987,GO:0010467,GO:0016070,GO:0016874,GO:0016879,GO:0032267,GO:0034470,GO:0034641,GO:0034660,GO:0042802,GO:0043170,GO:0043412,GO:0044237,GO:0044238,GO:…	6.3.4.19	ko:K04075	-	-	R09597	RC02633,RC02634	ko00000,ko01000,ko03016	-	-	-	ATP_bind_3,TilS,TilS_C
wMeur1_aTRAM_RAST_-_tRNA-i(6)A37_methylthiotransferase_CDS	163164.WD_0421	7.1e-202	709.9	COG0621@1|root,COG0621@2|Bacteria,1MURS@1224|Proteobacteria,2TQN6@28211|Alphaproteobacteria,47EVT@766|Rickettsiales	1224|Proteobacteria	J	Catalyzes the methylthiolation of N6- (dimethylallyl)adenosine (i(6)A), leading to the formation of 2- methylthio-N6-(dimethylallyl)adenosine (ms(2)i(6)A) at position 37 in tRNAs that read codons beginning with uridine	miaB	-	2.8.4.3,2.8.4.5	ko:K06168,ko:K18707	-	-	R10645,R10646,R10647,R10649	RC00003,RC00980,RC03221,RC03222	ko00000,ko01000,ko03016	-	-	-	Radical_SAM,TRAM,UPF0004
wMeur1_aTRAM_RAST_-_tRNA-specific_2-thiouridylase_MnmA_CDS	292805.Wbm0155	1.9e-163	582.0	COG0482@1|root,COG0482@2|Bacteria,1MUT1@1224|Proteobacteria,2TQU7@28211|Alphaproteobacteria,47F3C@766|Rickettsiales	1224|Proteobacteria	J	Catalyzes the 2-thiolation of uridine at the wobble position (U34) of tRNA, leading to the formation of s(2)U34	mnmA	GO:0001510,GO:0002097,GO:0002098,GO:0002143,GO:0003674,GO:0003824,GO:0004808,GO:0005575,GO:0005622,GO:0005623,GO:0005737,GO:0005829,GO:0006139,GO:0006396,GO:0006399,GO:0006400,GO:0006725,GO:0006807,GO:0008033,GO:0008150,GO:0008152,GO:0008168,GO:0008173,GO:0008175,GO:0008757,GO:0009451,GO:0009987,GO:0010467,GO:0016070,GO:0016740,GO:0016741,GO:0016782,GO:0016783,GO:0030488,GO:0032259,GO:0034227,GO:…	2.8.1.13	ko:K00566	ko04122,map04122	-	R08700	RC02313,RC02315	ko00000,ko00001,ko01000,ko03016	-	-	-	tRNA_Me_trans
wMeur1_aTRAM_RAST_-_tRNA-specific_adenosine-34_deaminase_(EC_3.5.4.-)_CDS	292805.Wbm0168	1e-51	209.5	COG0590@1|root,COG0590@2|Bacteria,1RGU0@1224|Proteobacteria,2U77Q@28211|Alphaproteobacteria,47FGG@766|Rickettsiales	1224|Proteobacteria	FJ	Catalyzes the deamination of adenosine to inosine at the wobble position 34 of tRNA(Arg2)	tadA	GO:0002097,GO:0002100,GO:0003674,GO:0003824,GO:0004000,GO:0005488,GO:0006139,GO:0006382,GO:0006396,GO:0006399,GO:0006400,GO:0006725,GO:0006807,GO:0008033,GO:0008150,GO:0008152,GO:0008251,GO:0008270,GO:0009451,GO:0009987,GO:0010467,GO:0016070,GO:0016553,GO:0016787,GO:0016810,GO:0016814,GO:0019239,GO:0034470,GO:0034641,GO:0034660,GO:0043167,GO:0043169,GO:0043170,GO:0043412,GO:0044237,GO:0044238,GO:…	3.5.4.1,3.5.4.3,3.5.4.33,3.8.1.5	ko:K01485,ko:K01487,ko:K01563,ko:K11991	ko00230,ko00240,ko00330,ko00361,ko00625,ko01100,ko01120,map00230,map00240,map00330,map00361,map00625,map01100,map01120	-	R00974,R01411,R01676,R02922,R05284,R05367,R05368,R05369,R05370,R07669,R07670,R10223	RC00074,RC00204,RC00477,RC00514,RC00809,RC01317,RC01340,RC01341,RC02013	ko00000,ko00001,ko01000,ko03016	-	-	-	MafB19-deam,dCMP_cyt_deam_1
wMeur1_aTRAM_RAST_-_tRNA-t(6)A37_methylthiotransferase_CDS	292805.Wbm0101	5.6e-180	637.1	COG0621@1|root,COG0621@2|Bacteria,1MUCS@1224|Proteobacteria,2TRYD@28211|Alphaproteobacteria,47EV2@766|Rickettsiales	1224|Proteobacteria	J	Uncharacterized protein family UPF0004	mtaB	GO:0003674,GO:0003824,GO:0006139,GO:0006396,GO:0006399,GO:0006400,GO:0006725,GO:0006807,GO:0008033,GO:0008150,GO:0008152,GO:0009451,GO:0009987,GO:0010467,GO:0016070,GO:0016740,GO:0016782,GO:0034470,GO:0034641,GO:0034660,GO:0035596,GO:0035598,GO:0035600,GO:0043170,GO:0043412,GO:0044237,GO:0044238,GO:0046483,GO:0050497,GO:0071704,GO:0090304,GO:1901360	2.8.4.5	ko:K18707	-	-	R10649	RC00003,RC03221	ko00000,ko01000,ko03016	-	-	-	Radical_SAM,UPF0004
wMeur1_aTRAM_RAST_-_Tryptophanyl-tRNA_synthetase_(EC_6.1.1.2)_CDS	570417.WP0522	1.1e-144	519.6	COG0180@1|root,COG0180@2|Bacteria,1MV4T@1224|Proteobacteria,2TQZX@28211|Alphaproteobacteria,47EXP@766|Rickettsiales	1224|Proteobacteria	J	Tryptophanyl-tRNA synthetase	trpS	GO:0003674,GO:0003824,GO:0004812,GO:0004830,GO:0005575,GO:0005622,GO:0005623,GO:0005737,GO:0005829,GO:0006082,GO:0006139,GO:0006399,GO:0006412,GO:0006418,GO:0006436,GO:0006518,GO:0006520,GO:0006725,GO:0006807,GO:0008150,GO:0008152,GO:0009058,GO:0009059,GO:0009987,GO:0010467,GO:0016070,GO:0016874,GO:0016875,GO:0019538,GO:0019752,GO:0034641,GO:0034645,GO:0034660,GO:0043038,GO:0043039,GO:0043043,GO:…	6.1.1.2	ko:K01867	ko00970,map00970	M00359,M00360	R03664	RC00055,RC00523	ko00000,ko00001,ko00002,ko01000,ko01007,ko03016	-	-	iAF1260.b3384,iB21_1397.B21_03188,iBWG_1329.BWG_3075,iEC042_1314.EC042_3645,iECBD_1354.ECBD_0363,iECB_1328.ECB_03236,iECDH10B_1368.ECDH10B_3559,iECDH1ME8569_1439.ECDH1ME8569_3263,iECD_1391.ECD_03236,iECUMN_1333.ECUMN_3842,iECW_1372.ECW_m3639,iEKO11_1354.EKO11_0361,iEcDH1_1363.EcDH1_0329,iEcHS_1320.EcHS_A3580,iEcolC_1368.EcolC_0329,iJO1366.b3384,iLF82_1304.LF82_2316,iNRG857_1313.NRG857_16750,iPC81…	tRNA-synt_1b
wMeur1_aTRAM_RAST_-_TsaB_protein,_required_for_threonylcarbamoyladenosine_(t(6)A)_formation_in_tRNA_CDS	292805.Wbm0110	5e-60	237.7	COG1214@1|root,COG1214@2|Bacteria,1MXPH@1224|Proteobacteria,2TTM2@28211|Alphaproteobacteria,47FPG@766|Rickettsiales	1224|Proteobacteria	O	COG1214 Inactive homolog of metal-dependent proteases	yeaZ	GO:0002949,GO:0003674,GO:0003824,GO:0005488,GO:0005515,GO:0005575,GO:0005622,GO:0005623,GO:0005737,GO:0005829,GO:0006139,GO:0006396,GO:0006399,GO:0006400,GO:0006508,GO:0006725,GO:0006807,GO:0008033,GO:0008150,GO:0008152,GO:0008233,GO:0008237,GO:0009451,GO:0009987,GO:0010467,GO:0016070,GO:0016787,GO:0019538,GO:0034470,GO:0034641,GO:0034660,GO:0042802,GO:0043170,GO:0043412,GO:0044237,GO:0044238,GO:…	2.3.1.234	ko:K01409,ko:K14742	-	-	R10648	RC00070,RC00416	ko00000,ko01000,ko03016	-	-	-	Peptidase_M22
wMeur1_aTRAM_RAST_-_TsaC_protein_(YrdC_domain)_required_for_threonylcarbamoyladenosine_t(6)A37_modification_in_tRNA_CDS	1236908.wNo_09400	2.1e-71	275.4	COG0009@1|root,COG0009@2|Bacteria,1MVPM@1224|Proteobacteria,2TRIM@28211|Alphaproteobacteria,47F5A@766|Rickettsiales	1224|Proteobacteria	J	Required for the formation of a threonylcarbamoyl group on adenosine at position 37 (t(6)A37) in tRNAs that read codons beginning with adenine	yciO	GO:0000049,GO:0000166,GO:0002949,GO:0003674,GO:0003676,GO:0003723,GO:0003824,GO:0005488,GO:0005524,GO:0005575,GO:0005622,GO:0005623,GO:0005737,GO:0005829,GO:0006139,GO:0006396,GO:0006399,GO:0006400,GO:0006450,GO:0006725,GO:0006807,GO:0008033,GO:0008144,GO:0008150,GO:0008152,GO:0009451,GO:0009987,GO:0010467,GO:0016070,GO:0016740,GO:0016772,GO:0016779,GO:0017076,GO:0030554,GO:0032553,GO:0032555,GO:…	2.7.7.87	ko:K07566	-	-	R10463	RC00745	ko00000,ko01000,ko03009,ko03016	-	-	-	SUA5,Sua5_yciO_yrdC
wMeur1_aTRAM_RAST_-_TsaD/Kae1/Qri7_protein,_required_for_threonylcarbamoyladenosine_t(6)A37_formation_in_tRNA_CDS	163164.WD_0699	8.3e-153	546.6	COG0533@1|root,COG0533@2|Bacteria,1MU6S@1224|Proteobacteria,2TSF7@28211|Alphaproteobacteria,47ET7@766|Rickettsiales	1224|Proteobacteria	J	Required for the formation of a threonylcarbamoyl group on adenosine at position 37 (t(6)A37) in tRNAs that read codons beginning with adenine. Is involved in the transfer of the threonylcarbamoyl moiety of threonylcarbamoyl-AMP (TC-AMP) to the N6 group of A37, together with TsaE and TsaB. TsaD likely plays a direct catalytic role in this reaction	tsaD	GO:0000287,GO:0000408,GO:0002949,GO:0003674,GO:0003824,GO:0004175,GO:0004222,GO:0005488,GO:0005506,GO:0005515,GO:0005575,GO:0005622,GO:0005623,GO:0005737,GO:0005829,GO:0006139,GO:0006396,GO:0006399,GO:0006400,GO:0006508,GO:0006725,GO:0006807,GO:0008033,GO:0008150,GO:0008152,GO:0008233,GO:0008237,GO:0009451,GO:0009987,GO:0010467,GO:0016070,GO:0016787,GO:0019538,GO:0032991,GO:0034470,GO:0034641,GO:…	2.3.1.234	ko:K01409	-	-	R10648	RC00070,RC00416	ko00000,ko01000,ko03016	-	-	-	Peptidase_M22
wMeur1_aTRAM_RAST_-_Twin-arginine_translocation_protein_TatA_CDS	1236908.wNo_00470	6.7e-20	102.4	COG1826@1|root,COG1826@2|Bacteria,1NGDP@1224|Proteobacteria,2VDAN@28211|Alphaproteobacteria,47FTE@766|Rickettsiales	1224|Proteobacteria	U	Part of the twin-arginine translocation (Tat) system that transports large folded proteins containing a characteristic twin-arginine motif in their signal peptide across membranes. TatA could form the protein-conducting channel of the Tat system	tatA	GO:0003674,GO:0005215	-	ko:K03116	ko03060,ko03070,map03060,map03070	M00336	-	-	ko00000,ko00001,ko00002,ko02044	2.A.64	-	-	MttA_Hcf106
wMeur1_aTRAM_RAST_-_Twin-arginine_translocation_protein_TatC_CDS	1236908.wNo_09950	3.4e-111	407.9	COG0805@1|root,COG0805@2|Bacteria,1MVAY@1224|Proteobacteria,2TTIX@28211|Alphaproteobacteria,47FAE@766|Rickettsiales	1224|Proteobacteria	U	Part of the twin-arginine translocation (Tat) system that transports large folded proteins containing a characteristic twin-arginine motif in their signal peptide across membranes. Together with TatB, TatC is part of a receptor directly interacting with Tat signal peptides	tatC	-	-	ko:K03118	ko03060,ko03070,map03060,map03070	M00336	-	-	ko00000,ko00001,ko00002,ko02044	2.A.64	-	-	TatC
wMeur1_aTRAM_RAST_-_type_I_secretion_system_ATPase_CDS	163164.WD_0770	5.3e-261	906.7	COG4618@1|root,COG4618@2|Bacteria,1NTI5@1224|Proteobacteria,2TR17@28211|Alphaproteobacteria,47EWN@766|Rickettsiales	1224|Proteobacteria	V	alkaline protease secretion ATP-binding protein	aprD	-	-	ko:K06147,ko:K06148,ko:K12536,ko:K16299	ko02010,map02010	M00328,M00571	-	-	ko00000,ko00001,ko00002,ko02000,ko02044	3.A.1,3.A.1.106,3.A.1.109,3.A.1.110,3.A.1.110.10,3.A.1.21	-	-	ABC_membrane,ABC_tran
wMeur1_aTRAM_RAST_-_Type_IV_secretion_system_protein_VirD4_CDS	570417.WP1259	0.0	1083.6	COG3505@1|root,COG3505@2|Bacteria,1MV1G@1224|Proteobacteria,2TR6N@28211|Alphaproteobacteria,47EW8@766|Rickettsiales	1224|Proteobacteria	U	Type IV secretion system protein VirD4	virD4	-	-	ko:K03205,ko:K12090	ko03070,ko05120,map03070,map05120	M00333,M00564	-	-	ko00000,ko00001,ko00002,ko02044	3.A.7,3.A.7.12.1	-	-	T4SS-DNA_transf
wMeur1_aTRAM_RAST_-_Type_IV_secretory_pathway,_VirB4_components_CDS	570417.WP0636	0.0	1202.2	COG3451@1|root,COG3451@2|Bacteria,1MXH0@1224|Proteobacteria,2TR1U@28211|Alphaproteobacteria,47F23@766|Rickettsiales	1224|Proteobacteria	U	type IV secretion system protein	virB4	-	-	ko:K03199	ko03070,map03070	M00333	-	-	ko00000,ko00001,ko00002,ko02044	3.A.7	-	-	CagE_TrbE_VirB
wMeur1_aTRAM_RAST_-_Tyrosyl-tRNA_synthetase_(EC_6.1.1.1)_CDS	292805.Wbm0248	7.8e-185	653.3	COG0162@1|root,COG0162@2|Bacteria,1MVUQ@1224|Proteobacteria,2TQPA@28211|Alphaproteobacteria,47EVX@766|Rickettsiales	1224|Proteobacteria	J	Catalyzes the attachment of tyrosine to tRNA(Tyr) in a two-step reaction tyrosine is first activated by ATP to form Tyr- AMP and then transferred to the acceptor end of tRNA(Tyr)	tyrS	GO:0003674,GO:0003824,GO:0004812,GO:0004831,GO:0005575,GO:0005622,GO:0005623,GO:0005737,GO:0005829,GO:0006082,GO:0006139,GO:0006399,GO:0006412,GO:0006418,GO:0006437,GO:0006518,GO:0006520,GO:0006725,GO:0006807,GO:0008150,GO:0008152,GO:0009058,GO:0009059,GO:0009987,GO:0010467,GO:0016070,GO:0016874,GO:0016875,GO:0019538,GO:0019752,GO:0034641,GO:0034645,GO:0034660,GO:0043038,GO:0043039,GO:0043043,GO:…	6.1.1.1	ko:K01866	ko00970,map00970	M00359,M00360	R02918	RC00055,RC00523	ko00000,ko00001,ko00002,ko01000,ko01007,ko03016,ko03029	-	-	iAF1260.b1637,iBWG_1329.BWG_1452,iECDH10B_1368.ECDH10B_1771,iECDH1ME8569_1439.ECDH1ME8569_1581,iECH74115_1262.ECH74115_2349,iECIAI39_1322.ECIAI39_1418,iECNA114_1301.ECNA114_1685,iECO103_1326.ECO103_1778,iECO111_1330.ECO111_2107,iECO26_1355.ECO26_2366,iECSE_1348.ECSE_1760,iECSF_1327.ECSF_1500,iECSP_1301.ECSP_2202,iECUMN_1333.ECUMN_1928,iECW_1372.ECW_m1805,iECs_1301.ECs2346,iEKO11_1354.EKO11_2137,i…	S4,tRNA-synt_1b
wMeur1_aTRAM_RAST_-_ubiquinol_cytochrome_C_oxidoreductase,_cytochrome_C1_subunit_CDS	100901.wOo_06840	5.7e-114	417.2	COG2857@1|root,COG2857@2|Bacteria,1QFU2@1224|Proteobacteria,2TUHX@28211|Alphaproteobacteria,47EWJ@766|Rickettsiales	1224|Proteobacteria	C	Cytochrome c1	petC	-	-	ko:K00413	ko00190,ko01100,ko02020,ko04260,ko04714,ko04932,ko05010,ko05012,ko05016,map00190,map01100,map02020,map04260,map04714,map04932,map05010,map05012,map05016	M00151,M00152	-	-	ko00000,ko00001,ko00002	-	-	-	Cytochrom_C1
wMeur1_aTRAM_RAST_-_Ubiquinol--cytochrome_c_reductase,_cytochrome_B_subunit_(EC_1.10.2.2)_CDS	292805.Wbm0775	1.4e-202	712.2	COG1290@1|root,COG1290@2|Bacteria,1MV97@1224|Proteobacteria,2TSZ3@28211|Alphaproteobacteria,47EXV@766|Rickettsiales	1224|Proteobacteria	C	Component of the ubiquinol-cytochrome c reductase complex (complex III or cytochrome b-c1 complex), which is a respiratory chain that generates an electrochemical potential coupled to ATP synthesis	petB	-	-	ko:K00410,ko:K00412	ko00190,ko01100,ko02020,ko04260,ko04714,ko04932,ko05010,ko05012,ko05016,map00190,map01100,map02020,map04260,map04714,map04932,map05010,map05012,map05016	M00151,M00152	-	-	ko00000,ko00001,ko00002,ko03029	-	-	-	Cytochrom_B_C,Cytochrom_C1,Cytochrome_B
wMeur1_aTRAM_RAST_-_Ubiquinol-cytochrome_C_reductase_iron-sulfur_subunit_(EC_1.10.2.2)_CDS	1236908.wNo_05750	2.5e-85	321.6	COG0723@1|root,COG0723@2|Bacteria,1RAA2@1224|Proteobacteria,2TTT2@28211|Alphaproteobacteria,47F5K@766|Rickettsiales	1224|Proteobacteria	C	Component of the ubiquinol-cytochrome c reductase complex (complex III or cytochrome b-c1 complex), which is a respiratory chain that generates an electrochemical potential coupled to ATP synthesis	petA	-	1.10.2.2	ko:K00411	ko00190,ko01100,ko02020,ko04260,ko04714,ko04932,ko05010,ko05012,ko05016,map00190,map01100,map02020,map04260,map04714,map04932,map05010,map05012,map05016	M00151,M00152	-	-	ko00000,ko00001,ko00002,ko01000	-	-	-	Rieske,UCR_Fe-S_N
wMeur1_aTRAM_RAST_-_Ubiquinone_biosynthesis_monooxygenase_UbiB_CDS	163164.WD_0939	3.2e-216	757.7	COG0661@1|root,COG0661@2|Bacteria,1MU1Z@1224|Proteobacteria,2TS87@28211|Alphaproteobacteria,47EUS@766|Rickettsiales	1224|Proteobacteria	H	Is probably a protein kinase regulator of UbiI activity which is involved in aerobic coenzyme Q (ubiquinone) biosynthesis	ubiB	GO:0003674,GO:0003824,GO:0005575,GO:0005623,GO:0005886,GO:0006732,GO:0006733,GO:0006743,GO:0006744,GO:0008150,GO:0008152,GO:0009058,GO:0009108,GO:0009987,GO:0016020,GO:0042180,GO:0042181,GO:0044237,GO:0044249,GO:0044281,GO:0044283,GO:0044464,GO:0051186,GO:0051188,GO:0071704,GO:0071944,GO:1901576,GO:1901661,GO:1901663	-	ko:K03688	-	-	-	-	ko00000	-	-	iYL1228.KPN_04331	ABC1
wMeur1_aTRAM_RAST_-_Ubiquinone/menaquinone_biosynthesis_methyltransferase_UbiE_(EC_2.1.1.-)_CDS	1236908.wNo_08740	8.4e-95	353.2	COG0500@1|root,COG2226@2|Bacteria,1MX8I@1224|Proteobacteria,2TRWR@28211|Alphaproteobacteria,47F63@766|Rickettsiales	1224|Proteobacteria	H	Methyltransferase required for the conversion of demethylmenaquinol (DMKH2) to menaquinol (MKH2) and the conversion of 2-polyprenyl-6-methoxy-1,4-benzoquinol (DDMQH2) to 2- polyprenyl-3-methyl-6-methoxy-1,4-benzoquinol (DMQH2)	ubiE	-	2.1.1.163,2.1.1.201	ko:K03183	ko00130,ko01100,ko01110,map00130,map01100,map01110	M00116,M00117	R04990,R04993,R06859,R08774,R09736	RC00003,RC01253,RC01662	ko00000,ko00001,ko00002,ko01000	-	-	-	Ubie_methyltran
wMeur1_aTRAM_RAST_-_UDP-N-acetylenolpyruvoylglucosamine_reductase_(EC_1.1.1.158)_CDS	292805.Wbm0778	4e-127	461.1	COG0812@1|root,COG0812@2|Bacteria,1MXDH@1224|Proteobacteria,2TRQR@28211|Alphaproteobacteria,47EXB@766|Rickettsiales	1224|Proteobacteria	M	Cell wall formation	murB	GO:0000270,GO:0003674,GO:0003824,GO:0006022,GO:0006023,GO:0006024,GO:0006807,GO:0008150,GO:0008152,GO:0008762,GO:0009058,GO:0009059,GO:0009252,GO:0009273,GO:0009987,GO:0016491,GO:0016614,GO:0016616,GO:0030203,GO:0034645,GO:0042546,GO:0043170,GO:0044036,GO:0044038,GO:0044085,GO:0044237,GO:0044249,GO:0044260,GO:0055114,GO:0070589,GO:0071554,GO:0071704,GO:0071840,GO:1901135,GO:1901137,GO:1901564,GO:…	1.3.1.98	ko:K00075	ko00520,ko00550,ko01100,map00520,map00550,map01100	-	R03191,R03192	RC02639	ko00000,ko00001,ko01000,ko01011	-	-	iIT341.HP1418	FAD_binding_4,MurB_C
wMeur1_aTRAM_RAST_-_UDP-N-acetylglucosamine_1-carboxyvinyltransferase_(EC_2.5.1.7)_CDS	100901.wOo_03240	2.2e-172	612.1	COG0766@1|root,COG0766@2|Bacteria,1MUH7@1224|Proteobacteria,2TRPH@28211|Alphaproteobacteria,47EX5@766|Rickettsiales	1224|Proteobacteria	M	Cell wall formation. Adds enolpyruvyl to UDP-N- acetylglucosamine	murA	GO:0000270,GO:0003674,GO:0003824,GO:0005575,GO:0005622,GO:0005623,GO:0005737,GO:0005829,GO:0006022,GO:0006023,GO:0006024,GO:0006807,GO:0008150,GO:0008152,GO:0008760,GO:0009058,GO:0009059,GO:0009252,GO:0009273,GO:0009987,GO:0016740,GO:0016765,GO:0030203,GO:0034645,GO:0042546,GO:0043170,GO:0044036,GO:0044038,GO:0044085,GO:0044237,GO:0044249,GO:0044260,GO:0044424,GO:0044444,GO:0044464,GO:0070589,GO:…	2.5.1.7	ko:K00790	ko00520,ko00550,ko01100,map00520,map00550,map01100	-	R00660	RC00350	ko00000,ko00001,ko01000,ko01011	-	-	-	EPSP_synthase
wMeur1_aTRAM_RAST_-_UDP-N-acetylglucosamine--N-acetylmuramyl-_(pentapeptide)_pyrophosphoryl-undecaprenol_N-acetylglucosamine_transferase_(EC_2.4.1.227)_CDS	570417.WP0898	8.2e-71	273.5	COG0707@1|root,COG0707@2|Bacteria,1MVIB@1224|Proteobacteria,2TSEY@28211|Alphaproteobacteria,47FAG@766|Rickettsiales	1224|Proteobacteria	M	Cell wall formation. Catalyzes the transfer of a GlcNAc subunit on undecaprenyl-pyrophosphoryl-MurNAc-pentapeptide (lipid intermediate I) to form undecaprenyl-pyrophosphoryl-MurNAc- (pentapeptide)GlcNAc (lipid intermediate II)	murG	GO:0000270,GO:0003674,GO:0003824,GO:0006022,GO:0006023,GO:0006024,GO:0006807,GO:0008150,GO:0008152,GO:0008194,GO:0008375,GO:0009058,GO:0009059,GO:0009252,GO:0009273,GO:0009987,GO:0016740,GO:0016757,GO:0016758,GO:0030203,GO:0034645,GO:0042546,GO:0043170,GO:0044036,GO:0044038,GO:0044085,GO:0044237,GO:0044249,GO:0044260,GO:0050511,GO:0070589,GO:0071554,GO:0071704,GO:0071840,GO:1901135,GO:1901137,GO:…	2.4.1.227	ko:K02563	ko00550,ko01100,ko01502,ko04112,map00550,map01100,map01502,map04112	-	R05032,R05662	RC00005,RC00049	ko00000,ko00001,ko01000,ko01011	-	GT28	iSFV_1184.SFV_0083,iSF_1195.SF0087,iSFxv_1172.SFxv_0091,iS_1188.S0089	Glyco_tran_28_C,Glyco_transf_28
wMeur1_aTRAM_RAST_-_UDP-N-acetylmuramate--alanine_ligase_(EC_6.3.2.8)_CDS	163164.WD_0495	1.2e-181	642.9	COG0773@1|root,COG0773@2|Bacteria,1MV68@1224|Proteobacteria,2TRT0@28211|Alphaproteobacteria,47EYW@766|Rickettsiales	1224|Proteobacteria	M	Belongs to the MurCDEF family	murC	GO:0000166,GO:0000270,GO:0000287,GO:0003674,GO:0003824,GO:0005488,GO:0005524,GO:0006022,GO:0006023,GO:0006024,GO:0006807,GO:0008144,GO:0008150,GO:0008152,GO:0008763,GO:0009058,GO:0009059,GO:0009252,GO:0009273,GO:0009987,GO:0016874,GO:0016879,GO:0016881,GO:0017076,GO:0030203,GO:0030554,GO:0032553,GO:0032555,GO:0032559,GO:0034645,GO:0035639,GO:0036094,GO:0042546,GO:0043167,GO:0043168,GO:0043169,GO:…	6.3.2.8	ko:K01924	ko00471,ko00550,ko01100,map00471,map00550,map01100	-	R03193	RC00064,RC00141	ko00000,ko00001,ko01000,ko01011	-	-	iECP_1309.ECP_0093	Mur_ligase,Mur_ligase_C,Mur_ligase_M
wMeur1_aTRAM_RAST_-_UDP-N-acetylmuramoylalanine--D-glutamate_ligase_(EC_6.3.2.9)_CDS	570417.WP0533	2.3e-174	618.6	COG0771@1|root,COG0771@2|Bacteria,1MVYD@1224|Proteobacteria,2TTE8@28211|Alphaproteobacteria,47F3Z@766|Rickettsiales	1224|Proteobacteria	M	Cell wall formation. Catalyzes the addition of glutamate to the nucleotide precursor UDP-N-acetylmuramoyl-L-alanine (UMA)	murD	-	6.3.2.9	ko:K01925	ko00471,ko00550,ko01100,map00471,map00550,map01100	-	R02783	RC00064,RC00141	ko00000,ko00001,ko01000,ko01011	-	-	-	Mur_ligase_C,Mur_ligase_M
wMeur1_aTRAM_RAST_-_UDP-N-acetylmuramoylalanyl-D-glutamate--2,6-_diaminopimelate_ligase_(EC_6.3.2.13)_CDS	292805.Wbm0492	1.9e-166	592.4	COG0769@1|root,COG0769@2|Bacteria,1MU6P@1224|Proteobacteria,2TVXI@28211|Alphaproteobacteria,47ESZ@766|Rickettsiales	1224|Proteobacteria	M	Catalyzes the addition of meso-diaminopimelic acid to the nucleotide precursor UDP-N-acetylmuramoyl-L-alanyl-D-glutamate (UMAG) in the biosynthesis of bacterial cell-wall peptidoglycan	murE	GO:0000270,GO:0003674,GO:0003824,GO:0006022,GO:0006023,GO:0006024,GO:0006807,GO:0008150,GO:0008152,GO:0008765,GO:0009058,GO:0009059,GO:0009252,GO:0009273,GO:0009987,GO:0016874,GO:0016879,GO:0016881,GO:0030203,GO:0034645,GO:0042546,GO:0043170,GO:0044036,GO:0044038,GO:0044085,GO:0044237,GO:0044249,GO:0044260,GO:0070589,GO:0071554,GO:0071704,GO:0071840,GO:1901135,GO:1901137,GO:1901564,GO:1901566,GO:…	6.3.2.13	ko:K01928	ko00300,ko00550,map00300,map00550	-	R02788	RC00064,RC00090	ko00000,ko00001,ko01000,ko01011	-	-	-	Mur_ligase,Mur_ligase_C,Mur_ligase_M
wMeur1_aTRAM_RAST_-_UDP-N-acetylmuramoylalanyl-D-glutamyl-2,6-_diaminopimelate--D-alanyl-D-alanine_ligase_(EC_6.3.2.10)_CDS	1236908.wNo_07490	3.5e-170	604.7	COG0770@1|root,COG0770@2|Bacteria,1QTSF@1224|Proteobacteria,2TR0Q@28211|Alphaproteobacteria,47F18@766|Rickettsiales	1224|Proteobacteria	M	Involved in cell wall formation. Catalyzes the final step in the synthesis of UDP-N-acetylmuramoyl-pentapeptide, the precursor of murein	murF	-	6.3.2.10,6.3.2.13	ko:K01928,ko:K01929,ko:K15792	ko00300,ko00550,ko01100,ko01502,map00300,map00550,map01100,map01502	-	R02788,R04573,R04617	RC00064,RC00090,RC00141	ko00000,ko00001,ko01000,ko01011	-	-	-	Mur_ligase,Mur_ligase_C,Mur_ligase_M
wMeur1_aTRAM_RAST_-_Uncharacterized_monothiol_glutaredoxin_ycf64-like_CDS	292805.Wbm0676	2.3e-45	188.0	COG0278@1|root,COG0278@2|Bacteria,1MZ4V@1224|Proteobacteria,2U9QB@28211|Alphaproteobacteria,47FGK@766|Rickettsiales	1224|Proteobacteria	C	Belongs to the glutaredoxin family. Monothiol subfamily	grxC2	-	-	ko:K07390	-	-	-	-	ko00000,ko03029,ko03110	-	-	-	Glutaredoxin
wMeur1_aTRAM_RAST_-_Undecaprenyl_diphosphate_synthase_(EC_2.5.1.31)_CDS	163164.WD_0527	2.9e-104	384.8	COG0020@1|root,COG0020@2|Bacteria,1MVP1@1224|Proteobacteria,2TTVJ@28211|Alphaproteobacteria,47F9Q@766|Rickettsiales	1224|Proteobacteria	H	Catalyzes the condensation of isopentenyl diphosphate (IPP) with allylic pyrophosphates generating different type of terpenoids	uppS	GO:0002094,GO:0003674,GO:0003824,GO:0004659,GO:0005575,GO:0005622,GO:0005623,GO:0005737,GO:0005829,GO:0006066,GO:0006629,GO:0006720,GO:0008150,GO:0008152,GO:0008299,GO:0008610,GO:0009058,GO:0009987,GO:0016093,GO:0016094,GO:0016740,GO:0016765,GO:0044237,GO:0044238,GO:0044249,GO:0044255,GO:0044281,GO:0044283,GO:0044424,GO:0044444,GO:0044464,GO:0046165,GO:0071704,GO:1901576,GO:1901615,GO:1901617	2.5.1.31,2.5.1.68	ko:K00806,ko:K12503	ko00900,ko01110,map00900,map01110	-	R06447,R08528	RC00279,RC02839	ko00000,ko00001,ko01000,ko01006	-	-	-	Prenyltransf
wMeur1_aTRAM_RAST_-_Uracil-DNA_glycosylase,_family_4_CDS	163164.WD_0164	2.6e-109	401.7	COG1573@1|root,COG1573@2|Bacteria,1MWX1@1224|Proteobacteria,2TT4Q@28211|Alphaproteobacteria,47F56@766|Rickettsiales	1224|Proteobacteria	L	Uracil-DNA glycosylase	udgA	-	3.2.2.27	ko:K21929	ko03410,map03410	-	-	-	ko00000,ko00001,ko01000,ko03400	-	-	-	UDG
wMeur1_aTRAM_RAST_-_Uridine_monophosphate_kinase_(EC_2.7.4.22)_CDS	292805.Wbm0806	6.5e-99	367.1	COG0528@1|root,COG0528@2|Bacteria,1MV3N@1224|Proteobacteria,2TQYN@28211|Alphaproteobacteria,47F0G@766|Rickettsiales	1224|Proteobacteria	F	Catalyzes the reversible phosphorylation of UMP to UDP	pyrH	GO:0003674,GO:0003824,GO:0006139,GO:0006725,GO:0006753,GO:0006793,GO:0006796,GO:0006807,GO:0008150,GO:0008152,GO:0009041,GO:0009058,GO:0009117,GO:0009123,GO:0009165,GO:0009987,GO:0015949,GO:0016301,GO:0016310,GO:0016740,GO:0016772,GO:0016776,GO:0018130,GO:0019205,GO:0019438,GO:0019637,GO:0034641,GO:0034654,GO:0044237,GO:0044238,GO:0044249,GO:0044271,GO:0044281,GO:0046483,GO:0046940,GO:0050145,GO:…	2.7.4.22	ko:K09903	ko00240,ko01100,map00240,map01100	-	R00158	RC00002	ko00000,ko00001,ko01000	-	-	-	AA_kinase
wMeur1_aTRAM_RAST_-_Valyl-tRNA_synthetase_(EC_6.1.1.9)_CDS	100901.wOo_05980	0.0	1255.7	COG0525@1|root,COG0525@2|Bacteria,1MV7B@1224|Proteobacteria,2TS9E@28211|Alphaproteobacteria,47ETH@766|Rickettsiales	1224|Proteobacteria	J	amino acids such as threonine, to avoid such errors, it has a posttransfer editing activity that hydrolyzes mischarged Thr-tRNA(Val) in a tRNA-dependent manner	valS	GO:0003674,GO:0003824,GO:0004812,GO:0004832,GO:0006082,GO:0006139,GO:0006399,GO:0006412,GO:0006418,GO:0006438,GO:0006518,GO:0006520,GO:0006725,GO:0006807,GO:0008150,GO:0008152,GO:0009058,GO:0009059,GO:0009987,GO:0010467,GO:0016070,GO:0016874,GO:0016875,GO:0019538,GO:0019752,GO:0034641,GO:0034645,GO:0034660,GO:0043038,GO:0043039,GO:0043043,GO:0043170,GO:0043436,GO:0043603,GO:0043604,GO:0044237,GO:…	6.1.1.9	ko:K01873	ko00970,map00970	M00359,M00360	R03665	RC00055,RC00523	ko00000,ko00001,ko00002,ko01000,ko01007,ko03016	-	-	-	Anticodon_1,Val_tRNA-synt_C,tRNA-synt_1
wMeur1_aTRAM_RAST_-_Xaa-Pro_aminopeptidase_(EC_3.4.11.9)_CDS	292805.Wbm0612	8.8e-237	826.2	COG0006@1|root,COG0006@2|Bacteria,1MUZS@1224|Proteobacteria,2TQXN@28211|Alphaproteobacteria,47EUI@766|Rickettsiales	1224|Proteobacteria	E	COG0006 Xaa-Pro aminopeptidase	pepP	-	3.4.11.9	ko:K01262	-	-	-	-	ko00000,ko01000,ko01002	-	-	-	Creatinase_N,Creatinase_N_2,Peptidase_M24,Peptidase_M24_C
wMeur1_aTRAM_RAST_-_YgfY_COG2938_CDS	292805.Wbm0056	4.3e-13	80.1	COG2938@1|root,COG2938@2|Bacteria,1Q75I@1224|Proteobacteria,2VD9X@28211|Alphaproteobacteria,47FRC@766|Rickettsiales	1224|Proteobacteria	S	Flavinator of succinate dehydrogenase	-	-	-	ko:K09159	-	-	-	-	ko00000,ko02048	-	-	-	Sdh5
wMeur1_aTRAM_RAST_-_Zinc_ABC_transporter,_ATP-binding_protein_ZnuC_CDS	292805.Wbm0715	1.2e-100	372.9	COG1121@1|root,COG1121@2|Bacteria,1MUDW@1224|Proteobacteria,2VF0M@28211|Alphaproteobacteria,47GQ8@766|Rickettsiales	1224|Proteobacteria	P	Part of the ABC transporter complex ZnuABC involved in zinc import. Responsible for energy coupling to the transport system	znuC	GO:0000041,GO:0000166,GO:0003674,GO:0003824,GO:0005215,GO:0005385,GO:0005488,GO:0005524,GO:0006810,GO:0006811,GO:0006812,GO:0006829,GO:0008144,GO:0008150,GO:0008324,GO:0015075,GO:0015318,GO:0015399,GO:0015405,GO:0016462,GO:0016787,GO:0016817,GO:0016818,GO:0016887,GO:0017076,GO:0017111,GO:0022804,GO:0022857,GO:0022890,GO:0030001,GO:0030554,GO:0032553,GO:0032555,GO:0032559,GO:0034220,GO:0035639,GO:…	-	ko:K09817	ko02010,map02010	M00242	-	-	ko00000,ko00001,ko00002,ko01000,ko02000	3.A.1.15.3,3.A.1.15.5	-	iSFV_1184.SFV_1859,iSF_1195.SF1867,iSFxv_1172.SFxv_2092,iS_1188.S1934	ABC_tran
wMeur1_aTRAM_RAST_-_Zinc_ABC_transporter,_periplasmic-binding_protein_ZnuA_CDS	100901.wOo_06540	2.1e-115	422.2	COG4531@1|root,COG4531@2|Bacteria,1QTTI@1224|Proteobacteria,2TVXP@28211|Alphaproteobacteria,47FCA@766|Rickettsiales	1224|Proteobacteria	P	cation ABC transporter, periplasmic cation-binding protein	znuA	-	-	ko:K09815	ko02010,map02010	M00242	-	-	ko00000,ko00001,ko00002,ko02000	3.A.1.15.3,3.A.1.15.5	-	-	ZnuA
wMeur1_aTRAM_RAST_-_zinc_protease_CDS	100901.wOo_04610	4.4e-162	577.8	COG0612@1|root,COG0612@2|Bacteria,1MVST@1224|Proteobacteria,2TRFB@28211|Alphaproteobacteria,47GPY@766|Rickettsiales	1224|Proteobacteria	S	Peptidase, M16 family	ptrA	-	-	ko:K07263	-	-	-	-	ko00000,ko01000,ko01002	-	-	-	Peptidase_M16,Peptidase_M16_C
wMeur1_aTRAM_RAST_-_Zinc_transporter_ZitB_CDS	570417.WP1114	2.7e-112	411.8	COG1230@1|root,COG1230@2|Bacteria,1MVQB@1224|Proteobacteria,2TR65@28211|Alphaproteobacteria,47FG8@766|Rickettsiales	1224|Proteobacteria	P	Co Zn Cd efflux system component	czcD	-	-	ko:K16264	-	-	-	-	ko00000,ko02000	2.A.4.1	-	-	Cation_efflux
## 519 queries scanned
## Total time (seconds): 349.18328523635864
## Rate: 1.49 q/s

## Sheet: wMeur2
## Wed Sep 22 09:52:55 2021 ## emapper-2.1.4-2 ## /data/shared/home/emapper/miniconda3/envs/eggnog-mapper-2.1/bin/emapper.py --cpu 20 --data_dir /dev/shm/ -o out --output_dir /data/shared/emapper_jobs/user_data/MM_waj34lbt --temp_dir /data/shared/emapper_jobs/user_data/MM_waj34lbt --override -m diamond -i /data/shared/emapper_jobs/user_data/MM_waj34lbt/queries.fasta --evalue 0.001 --score 60 --pi…
#
query	seed_ortholog	evalue	score	eggNOG_OGs	max_annot_lvl	COG_category	Description	Preferred_name	GOs	EC	KEGG_ko	KEGG_Pathway	KEGG_Module	KEGG_Reaction	KEGG_rclass	BRITE	KEGG_TC	CAZy	BiGG_Reaction	PFAMs
wMeur2_NODE_2889_length_9058_cov_25.259913_-_(2E,6E)-farnesyl_diphosphate_synthase_(EC_2.5.1.10)_CDS	292805.Wbm0737	3.4e-109	401.4	COG0142@1|root,COG0142@2|Bacteria,1MWNG@1224|Proteobacteria,2TR79@28211|Alphaproteobacteria,47FG6@766|Rickettsiales	766|Rickettsiales	H	Polyprenyl synthetase	ispA	-	2.5.1.1,2.5.1.10	ko:K00795	ko00900,ko01100,ko01110,ko01130,map00900,map01100,map01110,map01130	M00364	R01658,R02003	RC00279	ko00000,ko00001,ko00002,ko01000,ko01006	-	-	-	polyprenyl_synt
wMeur2_NODE_3239_length_6109_cov_25.285266_-_1-acyl-sn-glycerol-3-phosphate_acyltransferase_(EC_2.3.1.51)_CDS	100901.wOo_09360	3e-104	384.8	COG0204@1|root,COG0204@2|Bacteria,1MY51@1224|Proteobacteria,2TT3P@28211|Alphaproteobacteria,47FBV@766|Rickettsiales	766|Rickettsiales	I	Phosphate acyltransferases	plsC	-	2.3.1.51	ko:K00655	ko00561,ko00564,ko01100,ko01110,map00561,map00564,map01100,map01110	M00089	R02241,R09381	RC00004,RC00037,RC00039	ko00000,ko00001,ko00002,ko01000,ko01004	-	-	-	Acyltransferase
wMeur2_NODE_3191_length_6524_cov_24.017313_-_1-deoxy-D-xylulose_5-phosphate_reductoisomerase_(EC_1.1.1.267)_CDS	570417.WP0113	3.9e-178	630.9	COG0743@1|root,COG0743@2|Bacteria,1MU4G@1224|Proteobacteria,2TSD1@28211|Alphaproteobacteria,47F53@766|Rickettsiales	766|Rickettsiales	I	Catalyzes the NADP-dependent rearrangement and reduction of 1-deoxy-D-xylulose-5-phosphate (DXP) to 2-C-methyl-D-erythritol 4-phosphate (MEP)	dxr	-	1.1.1.267	ko:K00099	ko00900,ko01100,ko01110,ko01130,map00900,map01100,map01110,map01130	M00096	R05688	RC01452	ko00000,ko00001,ko00002,ko01000	-	-	-	DXPR_C,DXP_redisom_C,DXP_reductoisom
wMeur2_NODE_3534_length_4067_cov_25.687687_-_1-hydroxy-2-methyl-2-(E)-butenyl_4-diphosphate_synthase_(EC_1.17.7.1)_CDS	292805.Wbm0782	1.2e-217	762.3	COG0821@1|root,COG0821@2|Bacteria,1MUAX@1224|Proteobacteria,2TQSI@28211|Alphaproteobacteria,47EWR@766|Rickettsiales	766|Rickettsiales	I	Converts 2C-methyl-D-erythritol 2,4-cyclodiphosphate (ME-2,4cPP) into 1-hydroxy-2-methyl-2-(E)-butenyl 4-diphosphate	ispG	-	1.17.7.1,1.17.7.3	ko:K03526	ko00900,ko01100,ko01110,ko01130,map00900,map01100,map01110,map01130	M00096	R08689,R10859	RC01486	ko00000,ko00001,ko00002,ko01000	-	-	-	GcpE
wMeur2_NODE_3295_length_5556_cov_23.246864_-_2,3,4,5-tetrahydropyridine-2,6-dicarboxylate_N-succinyltransferase_(EC_2.3.1.117)_CDS	100901.wOo_00610	1.2e-130	472.6	COG2171@1|root,COG2171@2|Bacteria,1MU0Y@1224|Proteobacteria,2TS3H@28211|Alphaproteobacteria,47F2X@766|Rickettsiales	766|Rickettsiales	E	Belongs to the transferase hexapeptide repeat family	dapD	-	2.3.1.117	ko:K00674	ko00300,ko01100,ko01120,ko01230,map00300,map01100,map01120,map01230	M00016	R04365	RC00004,RC01136	ko00000,ko00001,ko00002,ko01000	-	-	-	Hexapep,Hexapep_2,THDPS_N_2
wMeur2_NODE_3122_length_7139_cov_25.188876_-_2,3-bisphosphoglycerate-independent_phosphoglycerate_mutase_(EC_5.4.2.1)_CDS	163164.WD_0868	2e-256	891.3	COG0696@1|root,COG0696@2|Bacteria,1MUQ1@1224|Proteobacteria,2TS6R@28211|Alphaproteobacteria,47EW7@766|Rickettsiales	766|Rickettsiales	F	Catalyzes the interconversion of 2-phosphoglycerate and 3-phosphoglycerate	gpmI	-	5.4.2.12	ko:K15633	ko00010,ko00260,ko00680,ko01100,ko01110,ko01120,ko01130,ko01200,ko01230,map00010,map00260,map00680,map01100,map01110,map01120,map01130,map01200,map01230	M00001,M00002,M00003	R01518	RC00536	ko00000,ko00001,ko00002,ko01000	-	-	-	Metalloenzyme,Phosphodiest,iPGM_N
wMeur2_NODE_2766_length_10326_cov_28.414468_-_2-C-methyl-D-erythritol_4-phosphate_cytidylyltransferase_(EC_2.7.7.60)_/_2-C-methyl-D-erythritol_2,4-cyclodiphosphate_synthase_(EC_4.6.1.12)_CDS	163164.WD_1143	5e-174	617.5	COG0245@1|root,COG1211@1|root,COG0245@2|Bacteria,COG1211@2|Bacteria,1MVHA@1224|Proteobacteria,2TRQC@28211|Alphaproteobacteria,47F1R@766|Rickettsiales	766|Rickettsiales	I	Involved in the biosynthesis of isopentenyl diphosphate (IPP) and dimethylallyl diphosphate (DMAPP), two major building blocks of isoprenoid compounds. Catalyzes the conversion of 4- diphosphocytidyl-2-C-methyl-D-erythritol 2-phosphate (CDP-ME2P) to 2-C-methyl-D-erythritol 2,4-cyclodiphosphate (ME-CPP) with a corresponding release of cytidine 5-monophosphate (CMP)	ispF	-	2.7.7.60,4.6.1.12	ko:K01770,ko:K12506	ko00900,ko01100,ko01110,ko01130,map00900,map01100,map01110,map01130	M00096	R05633,R05637	RC00002,RC01440	ko00000,ko00001,ko00002,ko01000	-	-	-	IspD,YgbB
wMeur2_NODE_2713_length_10972_cov_32.132088_-_2-hydroxymuconic_semialdehyde_hydrolase_(EC_3.1.1.-)_CDS	100901.wOo_01140	1.6e-121	442.2	COG1073@1|root,COG1073@2|Bacteria,1MX88@1224|Proteobacteria,2TSRE@28211|Alphaproteobacteria,47FD1@766|Rickettsiales	766|Rickettsiales	S	hydrolases or acyltransferases (alpha beta hydrolase superfamily)	-	-	-	ko:K06889	-	-	-	-	ko00000	-	-	-	Hydrolase_4
wMeur2_NODE_2519_length_13134_cov_24.054897_-_2-octaprenyl-3-methyl-6-methoxy-1,4-benzoquinol_hydroxylase_(EC_1.14.13.-)_CDS	163164.WD_1100	1.8e-85	322.0	COG2941@1|root,COG2941@2|Bacteria,1RAK4@1224|Proteobacteria,2U85I@28211|Alphaproteobacteria,47FI6@766|Rickettsiales	766|Rickettsiales	H	Oxygenase that introduces the hydroxyl group at carbon five of 2-nonaprenyl-3-methyl-6-methoxy-1,4-benzoquinol resulting in the formation of 2-nonaprenyl-3-methyl-5-hydroxy-6-methoxy-1,4- benzoquinol	coq7	-	-	ko:K06134	ko00130,ko01100,ko01110,map00130,map01100,map01110	M00128	R04984,R08775	RC01254	ko00000,ko00001,ko00002,ko01000	-	-	-	COQ7
wMeur2_NODE_3496_length_4337_cov_23.110696_-_2-octaprenyl-6-methoxyphenol_hydroxylase_(EC_1.14.13.-)_CDS	163164.WD_0177	4.2e-193	680.6	COG0654@1|root,COG0654@2|Bacteria,1MU6I@1224|Proteobacteria,2TRZU@28211|Alphaproteobacteria,47F81@766|Rickettsiales	766|Rickettsiales	CH	Ubiquinone biosynthesis hydroxylase, UbiH UbiF VisC COQ6	ubiH	-	-	ko:K03185	ko00130,ko01100,ko01110,map00130,map01100,map01110	M00117	R04989,R08773	RC02670	ko00000,ko00001,ko00002,ko01000	-	-	-	FAD_binding_3
wMeur2_NODE_3495_length_4341_cov_27.968969_-_2-oxoglutarate_dehydrogenase_E1_component_(EC_1.2.4.2)_CDS	163164.WD_1309	0.0	1647.9	COG0567@1|root,COG0567@2|Bacteria,1MVBF@1224|Proteobacteria,2TRBQ@28211|Alphaproteobacteria,47F2F@766|Rickettsiales	766|Rickettsiales	C	Dehydrogenase E1 component	sucA	-	1.2.4.2	ko:K00164	ko00020,ko00310,ko00380,ko01100,ko01110,ko01120,ko01130,ko01200,map00020,map00310,map00380,map01100,map01110,map01120,map01130,map01200	M00009,M00011,M00032	R00621,R01933,R01940,R03316,R08549	RC00004,RC00027,RC00627,RC02743,RC02833,RC02883	br01601,ko00000,ko00001,ko00002,ko01000	-	-	-	2-oxogl_dehyd_N,E1_dh,OxoGdeHyase_C,Transket_pyr
wMeur2_NODE_2757_length_10441_cov_22.926632_-_3,4-dihydroxy-2-butanone_4-phosphate_synthase_(EC_4.1.99.12)_/_GTP_cyclohydrolase_II_(EC_3.5.4.25)_CDS	163164.WD_0003	9e-166	589.7	COG0807@1|root,COG0807@2|Bacteria,1MWZR@1224|Proteobacteria,2TR82@28211|Alphaproteobacteria,47G5S@766|Rickettsiales	766|Rickettsiales	F	GTP cyclohydrolase II	ribA	-	3.5.4.25	ko:K01497	ko00740,ko00790,ko01100,ko01110,ko02024,map00740,map00790,map01100,map01110,map02024	M00125	R00425	RC00293,RC02504	ko00000,ko00001,ko00002,ko01000	-	-	-	GTP_cyclohydro2
wMeur2_NODE_2955_length_8496_cov_24.965525_-_3,4-dihydroxy-2-butanone_4-phosphate_synthase_(EC_4.1.99.12)_CDS	163164.WD_0653	1.9e-99	368.6	COG0108@1|root,COG0108@2|Bacteria,1MU8P@1224|Proteobacteria,2TSMA@28211|Alphaproteobacteria,47EZW@766|Rickettsiales	766|Rickettsiales	H	Catalyzes the conversion of D-ribulose 5-phosphate to formate and 3,4-dihydroxy-2-butanone 4-phosphate	ribB	-	3.5.4.25,4.1.99.12	ko:K02858,ko:K14652	ko00740,ko00790,ko01100,ko01110,map00740,map00790,map01100,map01110	M00125,M00840	R00425,R07281	RC00293,RC01792,RC01815,RC02504	ko00000,ko00001,ko00002,ko01000	-	-	-	DHBP_synthase,GTP_cyclohydro2
wMeur2_NODE_2745_length_10640_cov_28.457251_-_3-hydroxyacyl-[acyl-carrier-protein]_dehydratase,_FabZ_form_(EC_4.2.1.59)_CDS	292805.Wbm0052	1.6e-68	265.4	COG0764@1|root,COG0764@2|Bacteria,1RH2T@1224|Proteobacteria,2U7G4@28211|Alphaproteobacteria,47FD7@766|Rickettsiales	766|Rickettsiales	I	Involved in unsaturated fatty acids biosynthesis. Catalyzes the dehydration of short chain beta-hydroxyacyl-ACPs and long chain saturated and unsaturated beta-hydroxyacyl-ACPs	fabZ	-	4.2.1.59	ko:K02372	ko00061,ko00780,ko01100,ko01212,map00061,map00780,map01100,map01212	M00083,M00572	R04428,R04535,R04537,R04544,R04568,R04954,R04965,R07764,R10117,R10121	RC00831,RC01095	ko00000,ko00001,ko00002,ko01000,ko01004	-	-	-	FabA
wMeur2_NODE_2955_length_8496_cov_24.965525_-_3-oxoacyl-[acyl-carrier_protein]_reductase_(EC_1.1.1.100)_CDS	292805.Wbm0310	9.3e-122	443.0	COG1028@1|root,COG1028@2|Bacteria,1MU6X@1224|Proteobacteria,2TQZG@28211|Alphaproteobacteria,47EY4@766|Rickettsiales	766|Rickettsiales	IQ	dehydrogenases with different specificities (related to short-chain alcohol)	fabG	GO:0000166,GO:0003674,GO:0003824,GO:0004312,GO:0004316,GO:0005488,GO:0006082,GO:0006629,GO:0006631,GO:0006633,GO:0008150,GO:0008152,GO:0008610,GO:0009058,GO:0009987,GO:0016053,GO:0016491,GO:0016614,GO:0016616,GO:0016740,GO:0016746,GO:0016747,GO:0019752,GO:0030497,GO:0032787,GO:0036094,GO:0043436,GO:0044237,GO:0044238,GO:0044249,GO:0044255,GO:0044281,GO:0044283,GO:0046394,GO:0048037,GO:0050661,GO:…	1.1.1.100	ko:K00059	ko00061,ko00333,ko00780,ko01040,ko01100,ko01130,ko01212,map00061,map00333,map00780,map01040,map01100,map01130,map01212	M00083,M00572	R04533,R04534,R04536,R04543,R04566,R04953,R04964,R07759,R07763,R10116,R10120,R11671	RC00029,RC00117	ko00000,ko00001,ko00002,ko01000,ko01004	-	-	-	adh_short_C2
wMeur2_NODE_2889_length_9058_cov_25.259913_-_3-oxoacyl-[acyl-carrier-protein]_synthase,_KASII_(EC_2.3.1.179)_CDS	292805.Wbm0739	2.2e-219	768.1	COG0304@1|root,COG0304@2|Bacteria,1MU1X@1224|Proteobacteria,2TR32@28211|Alphaproteobacteria,47F0E@766|Rickettsiales	766|Rickettsiales	I	Catalyzes the condensation reaction of fatty acid synthesis by the addition to an acyl acceptor of two carbons from malonyl-ACP	fabF	-	2.3.1.179	ko:K09458	ko00061,ko00780,ko01100,ko01212,map00061,map00780,map01100,map01212	M00083,M00572	R04355,R04726,R04952,R04957,R04960,R04963,R04968,R07762,R10115,R10119	RC00039,RC02728,RC02729,RC02888	ko00000,ko00001,ko00002,ko01000,ko01004	-	-	-	Ketoacyl-synt_C,ketoacyl-synt
wMeur2_NODE_3315_length_5464_cov_23.593455_-_3-oxoacyl-[acyl-carrier-protein]_synthase,_KASIII_(EC_2.3.1.180)_CDS	292805.Wbm0614	2.7e-161	574.7	COG0332@1|root,COG0332@2|Bacteria,1MU9N@1224|Proteobacteria,2TR60@28211|Alphaproteobacteria,47EVU@766|Rickettsiales	766|Rickettsiales	I	Catalyzes the condensation reaction of fatty acid synthesis by the addition to an acyl acceptor of two carbons from malonyl-ACP. Catalyzes the first condensation reaction which initiates fatty acid synthesis and may therefore play a role in governing the total rate of fatty acid production. Possesses both acetoacetyl-ACP synthase and acetyl transacylase activities. Its substrate specificity deter…	fabH	-	2.3.1.180	ko:K00648	ko00061,ko01100,ko01212,map00061,map01100,map01212	M00082,M00083	R10707	RC00004,RC02729,RC02888	ko00000,ko00001,ko00002,ko01000,ko01004	-	-	-	ACP_syn_III,ACP_syn_III_C
wMeur2_NODE_2284_length_16664_cov_26.650732_-_3-polyprenyl-4-hydroxybenzoate_carboxy-lyase_(EC_4.1.1.-)_CDS	570417.WP0511	3.5e-269	933.7	COG0043@1|root,COG0043@2|Bacteria,1MU62@1224|Proteobacteria,2TTSQ@28211|Alphaproteobacteria,47F3M@766|Rickettsiales	766|Rickettsiales	H	Belongs to the UbiD family	ubiD	-	4.1.1.98	ko:K03182	ko00130,ko01100,ko01110,map00130,map01100,map01110	M00117	R04985,R04986	RC00391	ko00000,ko00001,ko00002,ko01000	-	-	-	UbiD
wMeur2_NODE_3331_length_5363_cov_20.435946_-_3-polyprenyl-4-hydroxybenzoate_carboxy-lyase_UbiX_(EC_4.1.1.-)_CDS	163164.WD_0556	4.3e-87	327.4	COG0163@1|root,COG0163@2|Bacteria,1RA0P@1224|Proteobacteria,2U5GN@28211|Alphaproteobacteria,47FA4@766|Rickettsiales	766|Rickettsiales	H	Flavin prenyltransferase that catalyzes the synthesis of the prenylated FMN cofactor (prenyl-FMN) for 4-hydroxy-3- polyprenylbenzoic acid decarboxylase UbiD. The prenyltransferase is metal-independent and links a dimethylallyl moiety from dimethylallyl monophosphate (DMAP) to the flavin N5 and C6 atoms of FMN	ubiX	-	2.5.1.129	ko:K03186	ko00130,ko00627,ko00940,ko01100,ko01110,ko01120,ko01220,map00130,map00627,map00940,map01100,map01110,map01120,map01220	M00117	R01238,R02952,R03367,R04985,R04986,R11225	RC00391,RC00814,RC03392	ko00000,ko00001,ko00002,ko01000	-	-	-	Flavoprotein
wMeur2_NODE_2579_length_12332_cov_27.062719_-_4-diphosphocytidyl-2-C-methyl-D-erythritol_kinase_(EC_2.7.1.148)_CDS	292805.Wbm0173	8e-141	506.5	COG1947@1|root,COG1947@2|Bacteria,1MVU3@1224|Proteobacteria,2TUFV@28211|Alphaproteobacteria,47FHY@766|Rickettsiales	766|Rickettsiales	F	Catalyzes the phosphorylation of the position 2 hydroxy group of 4-diphosphocytidyl-2C-methyl-D-erythritol	ispE	-	2.7.1.148	ko:K00919	ko00900,ko01100,ko01110,ko01130,map00900,map01100,map01110,map01130	M00096	R05634	RC00002,RC01439	ko00000,ko00001,ko00002,ko01000	-	-	-	GHMP_kinases_C,GHMP_kinases_N
wMeur2_NODE_3670_length_3274_cov_32.598633_-_4-hydroxy-3-methylbut-2-enyl_diphosphate_reductase_(EC_1.17.1.2)_CDS	163164.WD_1274	1.5e-154	552.4	COG0761@1|root,COG0761@2|Bacteria,1MU7G@1224|Proteobacteria,2TRNR@28211|Alphaproteobacteria,47F17@766|Rickettsiales	766|Rickettsiales	IM	Catalyzes the conversion of 1-hydroxy-2-methyl-2-(E)- butenyl 4-diphosphate (HMBPP) into a mixture of isopentenyl diphosphate (IPP) and dimethylallyl diphosphate (DMAPP). Acts in the terminal step of the DOXP MEP pathway for isoprenoid precursor biosynthesis	ispH	-	1.17.7.4	ko:K03527	ko00900,ko01100,ko01110,ko01130,map00900,map01100,map01110,map01130	M00096	R05884,R08210	RC01137,RC01487	ko00000,ko00001,ko00002,ko01000	-	-	-	LYTB
wMeur2_NODE_3191_length_6524_cov_24.017313_-_4-hydroxy-tetrahydrodipicolinate_reductase_(EC_1.17.1.8)_CDS	163164.WD_0370	6.9e-123	446.8	COG0289@1|root,COG0289@2|Bacteria,1MUCT@1224|Proteobacteria,2TSFJ@28211|Alphaproteobacteria,47F9P@766|Rickettsiales	766|Rickettsiales	E	Catalyzes the conversion of 4-hydroxy- tetrahydrodipicolinate (HTPA) to tetrahydrodipicolinate	dapB	-	1.17.1.8	ko:K00215	ko00261,ko00300,ko01100,ko01110,ko01120,ko01130,ko01230,map00261,map00300,map01100,map01110,map01120,map01130,map01230	M00016,M00525,M00526,M00527	R04198,R04199	RC00478	ko00000,ko00001,ko00002,ko01000	-	-	-	DapB_C,DapB_N
wMeur2_NODE_2990_length_8169_cov_23.524156_-_4-hydroxy-tetrahydrodipicolinate_synthase_(EC_4.3.3.7)_CDS	100901.wOo_08350	4.7e-125	454.1	COG0329@1|root,COG0329@2|Bacteria,1MUCM@1224|Proteobacteria,2URBC@28211|Alphaproteobacteria,47G6K@766|Rickettsiales	766|Rickettsiales	E	Catalyzes the condensation of (S)-aspartate-beta- semialdehyde (S)-ASA and pyruvate to 4-hydroxy- tetrahydrodipicolinate (HTPA)	dapA	-	4.3.3.7	ko:K01714	ko00261,ko00300,ko01100,ko01110,ko01120,ko01130,ko01230,map00261,map00300,map01100,map01110,map01120,map01130,map01230	M00016,M00525,M00526,M00527	R10147	RC03062,RC03063	ko00000,ko00001,ko00002,ko01000	-	-	-	DHDPS
wMeur2_NODE_2773_length_10243_cov_25.007067_-_4-hydroxybenzoate_polyprenyltransferase_(EC_2.5.1.39)_CDS	292805.Wbm0535	1.8e-137	495.4	COG0382@1|root,COG0382@2|Bacteria,1MV4Q@1224|Proteobacteria,2TT3I@28211|Alphaproteobacteria,47FA7@766|Rickettsiales	766|Rickettsiales	H	Catalyzes the prenylation of para-hydroxybenzoate (PHB) with an all-trans polyprenyl group. Mediates the second step in the final reaction sequence of ubiquinone-8 (UQ-8) biosynthesis, which is the condensation of the polyisoprenoid side chain with PHB, generating the first membrane-bound Q intermediate 3- octaprenyl-4-hydroxybenzoate	ubiA	-	2.5.1.39	ko:K03179,ko:K06125	ko00130,ko01100,ko01110,map00130,map01100,map01110	M00117,M00128	R05000,R05615,R05616,R07273	RC00209,RC02895	ko00000,ko00001,ko00002,ko01000,ko01006	-	-	-	UbiA
wMeur2_NODE_2996_length_8099_cov_25.278220_-_5-aminolevulinate_synthase_(EC_2.3.1.37)_CDS	292805.Wbm0133	1.6e-208	731.9	COG0156@1|root,COG0156@2|Bacteria,1MVVH@1224|Proteobacteria,2TQXI@28211|Alphaproteobacteria,47EY2@766|Rickettsiales	766|Rickettsiales	H	5-aminolevulinic acid synthase	hemA	-	2.3.1.37	ko:K00643	ko00260,ko00860,ko01100,ko01110,map00260,map00860,map01100,map01110	-	R00830	RC00004,RC02815	ko00000,ko00001,ko01000,ko01007	-	-	-	Aminotran_1_2
wMeur2_NODE_1826_length_26534_cov_29.670758_-_5-formyltetrahydrofolate_cyclo-ligase_(EC_6.3.3.2)_CDS	292805.Wbm0256	2.4e-76	291.6	COG0212@1|root,COG0212@2|Bacteria,1MZG0@1224|Proteobacteria,2UBY4@28211|Alphaproteobacteria,47FMV@766|Rickettsiales	766|Rickettsiales	H	Belongs to the 5-formyltetrahydrofolate cyclo-ligase family	ygfA	-	6.3.3.2	ko:K01934	ko00670,ko01100,map00670,map01100	-	R02301	RC00183	ko00000,ko00001,ko01000	-	-	-	5-FTHF_cyc-lig
wMeur2_NODE_3299_length_5536_cov_25.846014_-_5-nucleotidase_SurE_(EC_3.1.3.5)_CDS	292805.Wbm0549	5.3e-125	453.8	COG0496@1|root,COG0496@2|Bacteria,1MVHE@1224|Proteobacteria,2TQXZ@28211|Alphaproteobacteria,47F7J@766|Rickettsiales	766|Rickettsiales	F	Nucleotidase that shows phosphatase activity on nucleoside 5'-monophosphates	surE	-	3.1.3.5	ko:K03787	ko00230,ko00240,ko00760,ko01100,ko01110,map00230,map00240,map00760,map01100,map01110	-	R00183,R00511,R00963,R01126,R01227,R01569,R01664,R01968,R02088,R02102,R02323,R02719,R03346	RC00017	ko00000,ko00001,ko01000	-	-	-	SurE
wMeur2_NODE_2930_length_8747_cov_46.527151_-_6,7-dimethyl-8-ribityllumazine_synthase_(EC_2.5.1.78)_CDS	1236908.wNo_00050	2.3e-64	251.5	COG0054@1|root,COG0054@2|Bacteria,1RD9J@1224|Proteobacteria,2U9IZ@28211|Alphaproteobacteria,47FJ5@766|Rickettsiales	766|Rickettsiales	H	Catalyzes the formation of 6,7-dimethyl-8- ribityllumazine by condensation of 5-amino-6-(D- ribitylamino)uracil with 3,4-dihydroxy-2-butanone 4-phosphate. This is the penultimate step in the biosynthesis of riboflavin	ribH	-	2.5.1.78	ko:K00794	ko00740,ko01100,ko01110,map00740,map01100,map01110	M00125	R04457	RC00960	ko00000,ko00001,ko00002,ko01000	-	-	-	DMRL_synthase
wMeur2_NODE_4002_length_1856_cov_24.625763_-_16S_rRNA_(guanine(966)-N(2))-methyltransferase_(EC_2.1.1.171)_##_SSU_rRNA_m(2)G966_CDS	163164.WD_0852	1.4e-85	322.4	COG0742@1|root,COG0742@2|Bacteria,1MXKW@1224|Proteobacteria,2U70Y@28211|Alphaproteobacteria,47FGC@766|Rickettsiales	766|Rickettsiales	L	Conserved hypothetical protein 95	-	-	2.1.1.171	ko:K08316	-	-	R07234	RC00003	ko00000,ko01000,ko03009	-	-	-	Cons_hypoth95
wMeur2_NODE_2996_length_8099_cov_25.278220_-_16S_rRNA_processing_protein_RimM_CDS	163164.WD_1282	2.8e-77	294.7	COG0806@1|root,COG0806@2|Bacteria,1MWQR@1224|Proteobacteria,2U9UT@28211|Alphaproteobacteria,47FIA@766|Rickettsiales	766|Rickettsiales	J	An accessory protein needed during the final step in the assembly of 30S ribosomal subunit, possibly for assembly of the head region. Probably interacts with S19. Essential for efficient processing of 16S rRNA. May be needed both before and after RbfA during the maturation of 16S rRNA. It has affinity for free ribosomal 30S subunits but not for 70S ribosomes	rimM	-	-	ko:K02860	-	-	-	-	ko00000,ko03009	-	-	-	PRC,RimM
wMeur2_NODE_2234_length_17696_cov_24.451505_-_23S_rRNA_(guanosine-2_-O-)_-methyltransferase_rlmB_(EC_2.1.1.-)_CDS	292805.Wbm0489	2.6e-105	388.3	COG0566@1|root,COG0566@2|Bacteria,1MWCM@1224|Proteobacteria,2TUG7@28211|Alphaproteobacteria,47FBR@766|Rickettsiales	766|Rickettsiales	J	Belongs to the class IV-like SAM-binding methyltransferase superfamily. RNA methyltransferase TrmH family	-	-	2.1.1.185	ko:K03218	-	-	-	-	ko00000,ko01000,ko03009	-	-	-	SpoU_methylase,SpoU_sub_bind
wMeur2_NODE_3983_length_1918_cov_25.450886_-_ABC_transporter_ATP-binding_protein_CDS	244582.JQAK01000001_gene794	1.4e-164	586.3	COG1132@1|root,COG1132@2|Bacteria,1MUBM@1224|Proteobacteria,2TQMR@28211|Alphaproteobacteria,47ET5@766|Rickettsiales	766|Rickettsiales	V	COG1132 ABC-type multidrug transport system, ATPase and permease components	-	-	-	ko:K06147	-	-	-	-	ko00000,ko02000	3.A.1.106,3.A.1.109,3.A.1.21	-	-	ABC_membrane,ABC_tran
wMeur2_NODE_3397_length_4916_cov_24.946925_-_ABC_transporter_involved_in_cytochrome_c_biogenesis,_ATPase_component_CcmA_CDS	163164.WD_0411	1.2e-103	382.5	COG4133@1|root,COG4133@2|Bacteria,1MZPC@1224|Proteobacteria,2TVBT@28211|Alphaproteobacteria,47FJF@766|Rickettsiales	766|Rickettsiales	P	once thought to export heme, this seems not to be the case, but its exact role is uncertain. Responsible for energy coupling to the transport system	ccmA	-	3.6.3.41	ko:K02193	ko02010,map02010	M00259	-	-	ko00000,ko00001,ko00002,ko01000,ko02000	3.A.1.107	-	-	ABC_tran
wMeur2_NODE_2519_length_13134_cov_24.054897_-_ABC_transporter_substrate_binding_protein_CDS	163164.WD_1105	3.4e-66	257.7	COG1463@1|root,COG1463@2|Bacteria,1NCUG@1224|Proteobacteria,2UCHU@28211|Alphaproteobacteria,47FIU@766|Rickettsiales	766|Rickettsiales	Q	COG1463 ABC-type transport system involved in resistance to organic solvents, periplasmic component	-	-	-	ko:K02067	ko02010,map02010	M00210,M00669,M00670	-	-	ko00000,ko00001,ko00002,ko02000	3.A.1.27	-	-	MlaD
[truncated: 723 more rows]

## Sheet: wMmer
## Wed Sep 22 09:28:22 2021 ## emapper-2.1.4-2 ## /data/shared/home/emapper/miniconda3/envs/eggnog-mapper-2.1/bin/emapper.py --cpu 20 --data_dir /dev/shm/ -o out --output_dir /data/shared/emapper_jobs/user_data/MM_d_qobof_ --temp_dir /data/shared/emapper_jobs/user_data/MM_d_qobof_ --override -m diamond -i /data/shared/emapper_jobs/user_data/MM_d_qobof_/queries.fasta --evalue 0.001 --score 60 --pi…
[truncated: 598 more rows]

[truncated: 8 more sheets: wPaur, wAlce, wCle, wMelo, wMhi, wOc, COGs overview, L category]
