# Supplementary material for: Supergroup F Wolbachia with extremely reduced genome: transition to obligate insect symbionts
Source: Microbiome. 2023 Feb 7;11:22. doi: 10.1186/s40168-023-01462-9 (PMC9903615; doi:10.1186/s40168-023-01462-9)
Supplement: Supplementary file 5 — Additional file 4: Supplementary data 4. Result of 5 hit diamond blast. Non-Wolbachia hits are highlighted by yellow background. The three pantothenate genes in wMeur1 are highlighted by blue background. [file 40168_2023_1462_MOESM4_ESM.xlsx]

## Sheet: wMeur1
Query	Subject accession	E-value	Bit score	Length	Subject
wMen1_aTRAM_RAST_-_1-acyl-sn-glycerol-3-phosphate_acyltransferase_(EC_2.3.1.51)_CDS	WP_026092616.1	5.2e-80	308.1	191	WP_026092616.1 1-acyl-sn-glycerol-3-phosphate acyltransferase [Wolbachia endosymbiont of Diaphorina citri]
wMen1_aTRAM_RAST_-_1-acyl-sn-glycerol-3-phosphate_acyltransferase_(EC_2.3.1.51)_CDS	WP_010963063.1	3.4e-79	305.4	191	WP_010963063.1 MULTISPECIES: 1-acyl-sn-glycerol-3-phosphate acyltransferase [Wolbachia]
wMen1_aTRAM_RAST_-_1-acyl-sn-glycerol-3-phosphate_acyltransferase_(EC_2.3.1.51)_CDS	MBH5362289.1	3.4e-79	305.4	191	MBH5362289.1 1-acyl-sn-glycerol-3-phosphate acyltransferase [Wolbachia endosymbiont of Kradibia gibbosae]
wMen1_aTRAM_RAST_-_1-acyl-sn-glycerol-3-phosphate_acyltransferase_(EC_2.3.1.51)_CDS	AOV88508.1	3.4e-79	305.4	191	AOV88508.1 acyl-phosphate glycerol 3-phosphate acyltransferase [Wolbachia endosymbiont of Drosophila incompta]
wMen1_aTRAM_RAST_-_1-acyl-sn-glycerol-3-phosphate_acyltransferase_(EC_2.3.1.51)_CDS	WP_010081980.1	3.4e-79	305.4	191	WP_010081980.1 1-acyl-sn-glycerol-3-phosphate acyltransferase [Wolbachia endosymbiont of Kradibia gibbosae]
wMen1_aTRAM_RAST_-_1-deoxy-D-xylulose_5-phosphate_reductoisomerase_(EC_1.1.1.267)_CDS	WP_175937015.1	5.8e-157	564.7	379	WP_175937015.1 1-deoxy-D-xylulose-5-phosphate reductoisomerase [Wolbachia endosymbiont of Madathamugadia hiepei]
wMen1_aTRAM_RAST_-_1-deoxy-D-xylulose_5-phosphate_reductoisomerase_(EC_1.1.1.267)_CDS	WP_011256380.1	1.9e-155	559.7	377	WP_011256380.1 1-deoxy-D-xylulose-5-phosphate reductoisomerase [Wolbachia endosymbiont of Brugia malayi]
wMen1_aTRAM_RAST_-_1-deoxy-D-xylulose_5-phosphate_reductoisomerase_(EC_1.1.1.267)_CDS	WP_167895949.1	1.9e-155	559.7	377	WP_167895949.1 1-deoxy-D-xylulose-5-phosphate reductoisomerase [Wolbachia endosymbiont of Brugia pahangi]
wMen1_aTRAM_RAST_-_1-deoxy-D-xylulose_5-phosphate_reductoisomerase_(EC_1.1.1.267)_CDS	WP_191111192.1	7.1e-155	557.8	379	WP_191111192.1 1-deoxy-D-xylulose-5-phosphate reductoisomerase [Candidatus Wolbachia massiliensis]
wMen1_aTRAM_RAST_-_1-deoxy-D-xylulose_5-phosphate_reductoisomerase_(EC_1.1.1.267)_CDS	WP_041045038.1	7.1e-155	557.8	379	WP_041045038.1 1-deoxy-D-xylulose-5-phosphate reductoisomerase [Wolbachia endosymbiont of Cimex lectularius]
wMen1_aTRAM_RAST_-_1-hydroxy-2-methyl-2-(E)-butenyl_4-diphosphate_synthase_(EC_1.17.7.1)_CDS	WP_041045189.1	1.2e-190	676.8	424	WP_041045189.1 flavodoxin-dependent (E)-4-hydroxy-3-methylbut-2-enyl-diphosphate synthase [Wolbachia endosymbiont of Cimex lectularius]
wMen1_aTRAM_RAST_-_1-hydroxy-2-methyl-2-(E)-butenyl_4-diphosphate_synthase_(EC_1.17.7.1)_CDS	WP_175937609.1	4.9e-189	671.4	424	WP_175937609.1 flavodoxin-dependent (E)-4-hydroxy-3-methylbut-2-enyl-diphosphate synthase [Wolbachia endosymbiont of Madathamugadia hiepei]
wMen1_aTRAM_RAST_-_1-hydroxy-2-methyl-2-(E)-butenyl_4-diphosphate_synthase_(EC_1.17.7.1)_CDS	WP_088414941.1	7.8e-187	664.1	429	WP_088414941.1 flavodoxin-dependent (E)-4-hydroxy-3-methylbut-2-enyl-diphosphate synthase [Wolbachia endosymbiont of Wuchereria bancrofti]
wMen1_aTRAM_RAST_-_1-hydroxy-2-methyl-2-(E)-butenyl_4-diphosphate_synthase_(EC_1.17.7.1)_CDS	WP_011256979.1	1e-186	663.7	429	WP_011256979.1 flavodoxin-dependent (E)-4-hydroxy-3-methylbut-2-enyl-diphosphate synthase [Wolbachia endosymbiont of Brugia malayi]
wMen1_aTRAM_RAST_-_1-hydroxy-2-methyl-2-(E)-butenyl_4-diphosphate_synthase_(EC_1.17.7.1)_CDS	WP_175938190.1	6.6e-186	661	429	WP_175938190.1 flavodoxin-dependent (E)-4-hydroxy-3-methylbut-2-enyl-diphosphate synthase [Wolbachia endosymbiont of Litomosoides brasiliensis]
wMen1_aTRAM_RAST_-_2,3,4,5-tetrahydropyridine-2,6-dicarboxylate_N-succinyltransferase_(EC_2.3.1.117)_CDS	WP_175938071.1	4.1e-117	431.8	267	WP_175938071.1 2,3,4,5-tetrahydropyridine-2,6-dicarboxylate N-succinyltransferase [Wolbachia endosymbiont of Litomosoides brasiliensis]
wMen1_aTRAM_RAST_-_2,3,4,5-tetrahydropyridine-2,6-dicarboxylate_N-succinyltransferase_(EC_2.3.1.117)_CDS	WP_191111211.1	3.9e-115	425.2	267	WP_191111211.1 2,3,4,5-tetrahydropyridine-2,6-dicarboxylate N-succinyltransferase [Candidatus Wolbachia massiliensis]
wMen1_aTRAM_RAST_-_2,3,4,5-tetrahydropyridine-2,6-dicarboxylate_N-succinyltransferase_(EC_2.3.1.117)_CDS	WP_011256647.1	3.3e-114	422.2	267	WP_011256647.1 2,3,4,5-tetrahydropyridine-2,6-dicarboxylate N-succinyltransferase [Wolbachia endosymbiont of Brugia malayi]
wMen1_aTRAM_RAST_-_2,3,4,5-tetrahydropyridine-2,6-dicarboxylate_N-succinyltransferase_(EC_2.3.1.117)_CDS	Q5GSI7.2	3.3e-114	422.2	267	Q5GSI7.2 RecName: Full=2,3,4,5-tetrahydropyridine-2,6-dicarboxylate N-succinyltransferase; AltName: Full=Tetrahydrodipicolinate N-succinyltransferase; Short=THDP succinyltransferase; Short=THP succinyltransferase; Short=Tetrahydropicolinate succinylase [Wolbachia endosymbiont strain TRS of Brugia malayi]
wMen1_aTRAM_RAST_-_2,3,4,5-tetrahydropyridine-2,6-dicarboxylate_N-succinyltransferase_(EC_2.3.1.117)_CDS	WP_182319407.1	7.3e-114	421	266	WP_182319407.1 2,3,4,5-tetrahydropyridine-2,6-dicarboxylate N-succinyltransferase [Wolbachia pipientis]
wMen1_aTRAM_RAST_-_2,3-bisphosphoglycerate-independent_phosphoglycerate_mutase_(EC_5.4.2.1)_CDS	WP_017531832.1	1.7e-222	782.7	492	WP_017531832.1 2,3-bisphosphoglycerate-independent phosphoglycerate mutase [Wolbachia endosymbiont of Diaphorina citri]
wMen1_aTRAM_RAST_-_2,3-bisphosphoglycerate-independent_phosphoglycerate_mutase_(EC_5.4.2.1)_CDS	WP_063630569.1	8.7e-222	780.4	492	WP_063630569.1 2,3-bisphosphoglycerate-independent phosphoglycerate mutase [Wolbachia endosymbiont of Laodelphax striatellus]
wMen1_aTRAM_RAST_-_2,3-bisphosphoglycerate-independent_phosphoglycerate_mutase_(EC_5.4.2.1)_CDS	WP_041046384.1	4.3e-221	778.1	492	WP_041046384.1 2,3-bisphosphoglycerate-independent phosphoglycerate mutase [Wolbachia endosymbiont of Cimex lectularius]
wMen1_aTRAM_RAST_-_2,3-bisphosphoglycerate-independent_phosphoglycerate_mutase_(EC_5.4.2.1)_CDS	WP_175937218.1	2.1e-220	775.8	492	WP_175937218.1 2,3-bisphosphoglycerate-independent phosphoglycerate mutase [Wolbachia endosymbiont of Madathamugadia hiepei]
wMen1_aTRAM_RAST_-_2,3-bisphosphoglycerate-independent_phosphoglycerate_mutase_(EC_5.4.2.1)_CDS	WP_182320879.1	2.8e-220	775.4	491	WP_182320879.1 2,3-bisphosphoglycerate-independent phosphoglycerate mutase [Wolbachia pipientis]
wMen1_aTRAM_RAST_-_2-C-methyl-D-erythritol_4-phosphate_cytidylyltransferase_(EC_2.7.7.60)_/_2-C-methyl-D-erythritol_2,4-cyclodiphosphate_synthase_(EC_4.6.1.12)_CDS	WP_175937644.1	1.9e-161	579.7	402	WP_175937644.1 2-C-methyl-D-erythritol 2,4-cyclodiphosphate synthase [Wolbachia endosymbiont of Madathamugadia hiepei]
wMen1_aTRAM_RAST_-_2-C-methyl-D-erythritol_4-phosphate_cytidylyltransferase_(EC_2.7.7.60)_/_2-C-methyl-D-erythritol_2,4-cyclodiphosphate_synthase_(EC_4.6.1.12)_CDS	WP_041046276.1	1.2e-160	577	402	WP_041046276.1 bifunctional 2-C-methyl-D-erythritol 4-phosphate cytidylyltransferase/2-C-methyl-D-erythritol 2,4-cyclodiphosphate synthase [Wolbachia endosymbiont of Cimex lectularius]
wMen1_aTRAM_RAST_-_2-C-methyl-D-erythritol_4-phosphate_cytidylyltransferase_(EC_2.7.7.60)_/_2-C-methyl-D-erythritol_2,4-cyclodiphosphate_synthase_(EC_4.6.1.12)_CDS	BAP00363.1	2.8e-160	575.9	402	BAP00363.1 ispD/ispF bifunctional enzyme [Wolbachia endosymbiont of Cimex lectularius]
wMen1_aTRAM_RAST_-_2-C-methyl-D-erythritol_4-phosphate_cytidylyltransferase_(EC_2.7.7.60)_/_2-C-methyl-D-erythritol_2,4-cyclodiphosphate_synthase_(EC_4.6.1.12)_CDS	OAL98657.1	2.4e-156	562.8	403	OAL98657.1 2-C-methyl-D-erythritol 2,4-cyclodiphosphate synthase [Wolbachia endosymbiont of Dactylopius coccus]
wMen1_aTRAM_RAST_-_2-C-methyl-D-erythritol_4-phosphate_cytidylyltransferase_(EC_2.7.7.60)_/_2-C-methyl-D-erythritol_2,4-cyclodiphosphate_synthase_(EC_4.6.1.12)_CDS	WP_174855506.1	4.1e-156	562	409	WP_174855506.1 2-C-methyl-D-erythritol 4-phosphate cytidylyltransferase [Wolbachia endosymbiont of Ctenocephalides felis wCfeJ]
wMen1_aTRAM_RAST_-_2-hydroxymuconic_semialdehyde_hydrolase_(EC_3.1.1.-)_CDS	WP_175937633.1	5.2e-106	394.8	241	WP_175937633.1 alpha/beta hydrolase [Wolbachia endosymbiont of Madathamugadia hiepei]
wMen1_aTRAM_RAST_-_2-hydroxymuconic_semialdehyde_hydrolase_(EC_3.1.1.-)_CDS	WP_151807585.1	2.6e-105	392.5	243	WP_151807585.1 alpha/beta hydrolase [Wolbachia endosymbiont of Nasonia oneida]
wMen1_aTRAM_RAST_-_2-hydroxymuconic_semialdehyde_hydrolase_(EC_3.1.1.-)_CDS	WP_012673268.1	2.6e-105	392.5	243	WP_012673268.1 MULTISPECIES: alpha/beta hydrolase [Wolbachia]
wMen1_aTRAM_RAST_-_2-hydroxymuconic_semialdehyde_hydrolase_(EC_3.1.1.-)_CDS	WP_077188212.1	3.4e-105	392.1	243	WP_077188212.1 alpha/beta hydrolase [Wolbachia pipientis]
wMen1_aTRAM_RAST_-_2-hydroxymuconic_semialdehyde_hydrolase_(EC_3.1.1.-)_CDS	WP_168455340.1	5.8e-105	391.3	245	WP_168455340.1 alpha/beta hydrolase [Wolbachia endosymbiont of Ctenocephalides felis wCfeJ]
wMen1_aTRAM_RAST_-_2-octaprenyl-3-methyl-6-methoxy-1,4-benzoquinol_hydroxylase_(EC_1.14.13.-)_CDS	WP_175818202.1	8.9e-46	193.7	126	WP_175818202.1 demethoxyubiquinone hydroxylase family protein [Wolbachia endosymbiont of Dirofilaria (Dirofilaria) immitis]
wMen1_aTRAM_RAST_-_2-octaprenyl-3-methyl-6-methoxy-1,4-benzoquinol_hydroxylase_(EC_1.14.13.-)_CDS	WP_206759900.1	1.3e-44	189.9	126	WP_206759900.1 demethoxyubiquinone hydroxylase family protein [Wolbachia endosymbiont of Kradibia gibbosae]
wMen1_aTRAM_RAST_-_2-octaprenyl-3-methyl-6-methoxy-1,4-benzoquinol_hydroxylase_(EC_1.14.13.-)_CDS	WP_006279362.1	1.3e-44	189.9	126	WP_006279362.1 MULTISPECIES: demethoxyubiquinone hydroxylase family protein [Wolbachia]
wMen1_aTRAM_RAST_-_2-octaprenyl-3-methyl-6-methoxy-1,4-benzoquinol_hydroxylase_(EC_1.14.13.-)_CDS	WP_182365810.1	1.3e-44	189.9	126	WP_182365810.1 demethoxyubiquinone hydroxylase family protein [Wolbachia pipientis]
wMen1_aTRAM_RAST_-_2-octaprenyl-3-methyl-6-methoxy-1,4-benzoquinol_hydroxylase_(EC_1.14.13.-)_CDS	WP_182309785.1	1.3e-44	189.9	126	WP_182309785.1 demethoxyubiquinone hydroxylase family protein [Wolbachia pipientis]
wMen1_aTRAM_RAST_-_2-octaprenyl-6-methoxyphenol_hydroxylase_(EC_1.14.13.-)_CDS	WP_041045318.1	1.5e-168	603.2	383	WP_041045318.1 2-octaprenyl-6-methoxyphenyl hydroxylase [Wolbachia endosymbiont of Cimex lectularius]
wMen1_aTRAM_RAST_-_2-octaprenyl-6-methoxyphenol_hydroxylase_(EC_1.14.13.-)_CDS	WP_174132697.1	3.4e-168	602.1	383	WP_174132697.1 2-octaprenyl-6-methoxyphenyl hydroxylase [Wolbachia endosymbiont of Atemnus politus]
wMen1_aTRAM_RAST_-_2-octaprenyl-6-methoxyphenol_hydroxylase_(EC_1.14.13.-)_CDS	WP_182320097.1	4.4e-168	601.7	383	WP_182320097.1 2-octaprenyl-6-methoxyphenyl hydroxylase [Wolbachia pipientis]
wMen1_aTRAM_RAST_-_2-octaprenyl-6-methoxyphenol_hydroxylase_(EC_1.14.13.-)_CDS	WP_088414288.1	4.4e-168	601.7	380	WP_088414288.1 2-octaprenyl-6-methoxyphenyl hydroxylase [Wolbachia endosymbiont of Wuchereria bancrofti]
wMen1_aTRAM_RAST_-_2-octaprenyl-6-methoxyphenol_hydroxylase_(EC_1.14.13.-)_CDS	WP_187297470.1	1.3e-167	600.1	383	WP_187297470.1 2-octaprenyl-6-methoxyphenyl hydroxylase [Wolbachia pipientis]
wMen1_aTRAM_RAST_-_2-oxoglutarate_dehydrogenase_E1_component_(EC_1.2.4.2)_CDS	WP_168456180.1	0	1397.9	887	WP_168456180.1 2-oxoglutarate dehydrogenase E1 component [Wolbachia endosymbiont of Ctenocephalides felis wCfeJ]
wMen1_aTRAM_RAST_-_2-oxoglutarate_dehydrogenase_E1_component_(EC_1.2.4.2)_CDS	WP_209473250.1	0	1383.6	890	WP_209473250.1 2-oxoglutarate dehydrogenase E1 component [Wolbachia endosymbiont of Wiebesia pumilae]
wMen1_aTRAM_RAST_-_2-oxoglutarate_dehydrogenase_E1_component_(EC_1.2.4.2)_CDS	WP_213862729.1	0	1383.2	890	WP_213862729.1 2-oxoglutarate dehydrogenase E1 component [Wolbachia endosymbiont of Rhagoletis cerasi]
wMen1_aTRAM_RAST_-_2-oxoglutarate_dehydrogenase_E1_component_(EC_1.2.4.2)_CDS	WP_175937619.1	0	1382.5	889	WP_175937619.1 2-oxoglutarate dehydrogenase E1 component [Wolbachia endosymbiont of Madathamugadia hiepei]
wMen1_aTRAM_RAST_-_2-oxoglutarate_dehydrogenase_E1_component_(EC_1.2.4.2)_CDS	WP_065095163.1	0	1377.8	891	WP_065095163.1 MULTISPECIES: 2-oxoglutarate dehydrogenase E1 component [unclassified Wolbachia]
wMen1_aTRAM_RAST_-_3,4-dihydroxy-2-butanone_4-phosphate_synthase_(EC_4.1.99.12)_/_GTP_cyclohydrolase_II_(EC_3.5.4.25)_CDS	WP_175937097.1	3.6e-148	535.4	362	WP_175937097.1 GTP cyclohydrolase II [Wolbachia endosymbiont of Madathamugadia hiepei]
wMen1_aTRAM_RAST_-_3,4-dihydroxy-2-butanone_4-phosphate_synthase_(EC_4.1.99.12)_/_GTP_cyclohydrolase_II_(EC_3.5.4.25)_CDS	WP_041046499.1	8.8e-147	530.8	362	WP_041046499.1 GTP cyclohydrolase II RibA [Wolbachia endosymbiont of Cimex lectularius]
wMen1_aTRAM_RAST_-_3,4-dihydroxy-2-butanone_4-phosphate_synthase_(EC_4.1.99.12)_/_GTP_cyclohydrolase_II_(EC_3.5.4.25)_CDS	WP_174132857.1	1.7e-145	526.6	362	WP_174132857.1 GTP cyclohydrolase II [Wolbachia endosymbiont of Atemnus politus]
wMen1_aTRAM_RAST_-_3,4-dihydroxy-2-butanone_4-phosphate_synthase_(EC_4.1.99.12)_/_GTP_cyclohydrolase_II_(EC_3.5.4.25)_CDS	WP_168456282.1	5.3e-144	521.5	362	WP_168456282.1 GTP cyclohydrolase II [Wolbachia endosymbiont of Ctenocephalides felis wCfeJ]
wMen1_aTRAM_RAST_-_3,4-dihydroxy-2-butanone_4-phosphate_synthase_(EC_4.1.99.12)_/_GTP_cyclohydrolase_II_(EC_3.5.4.25)_CDS	BAA97431.1	2e-143	519.6	362	BAA97431.1 GTP cyclohydrolase II [Wolbachia sp. wTai]
wMen1_aTRAM_RAST_-_3,4-dihydroxy-2-butanone_4-phosphate_synthase_(EC_4.1.99.12)_/_GTP_cyclohydrolase_II_(EC_3.5.4.25)_CDS	WP_175937097.1	3.6e-148	535.4	362	WP_175937097.1 GTP cyclohydrolase II [Wolbachia endosymbiont of Madathamugadia hiepei]
wMen1_aTRAM_RAST_-_3,4-dihydroxy-2-butanone_4-phosphate_synthase_(EC_4.1.99.12)_/_GTP_cyclohydrolase_II_(EC_3.5.4.25)_CDS	WP_041046499.1	8.8e-147	530.8	362	WP_041046499.1 GTP cyclohydrolase II RibA [Wolbachia endosymbiont of Cimex lectularius]
wMen1_aTRAM_RAST_-_3,4-dihydroxy-2-butanone_4-phosphate_synthase_(EC_4.1.99.12)_/_GTP_cyclohydrolase_II_(EC_3.5.4.25)_CDS	WP_174132857.1	1.7e-145	526.6	362	WP_174132857.1 GTP cyclohydrolase II [Wolbachia endosymbiont of Atemnus politus]
wMen1_aTRAM_RAST_-_3,4-dihydroxy-2-butanone_4-phosphate_synthase_(EC_4.1.99.12)_/_GTP_cyclohydrolase_II_(EC_3.5.4.25)_CDS	WP_168456282.1	5.3e-144	521.5	362	WP_168456282.1 GTP cyclohydrolase II [Wolbachia endosymbiont of Ctenocephalides felis wCfeJ]
wMen1_aTRAM_RAST_-_3,4-dihydroxy-2-butanone_4-phosphate_synthase_(EC_4.1.99.12)_/_GTP_cyclohydrolase_II_(EC_3.5.4.25)_CDS	BAA97431.1	2e-143	519.6	362	BAA97431.1 GTP cyclohydrolase II [Wolbachia sp. wTai]
wMen1_aTRAM_RAST_-_3,4-dihydroxy-2-butanone_4-phosphate_synthase_(EC_4.1.99.12)_CDS	WP_168456045.1	3.5e-98	368.6	216	WP_168456045.1 3,4-dihydroxy-2-butanone-4-phosphate synthase [Wolbachia endosymbiont of Ctenocephalides felis wCfeJ]
wMen1_aTRAM_RAST_-_3,4-dihydroxy-2-butanone_4-phosphate_synthase_(EC_4.1.99.12)_CDS	WP_041045526.1	1e-97	367.1	216	WP_041045526.1 3,4-dihydroxy-2-butanone-4-phosphate synthase [Wolbachia endosymbiont of Cimex lectularius]
wMen1_aTRAM_RAST_-_3,4-dihydroxy-2-butanone_4-phosphate_synthase_(EC_4.1.99.12)_CDS	WP_175937587.1	9.6e-96	360.5	216	WP_175937587.1 3,4-dihydroxy-2-butanone-4-phosphate synthase [Wolbachia endosymbiont of Madathamugadia hiepei]
wMen1_aTRAM_RAST_-_3,4-dihydroxy-2-butanone_4-phosphate_synthase_(EC_4.1.99.12)_CDS	OAM03478.1	9.6e-96	360.5	216	OAM03478.1 3,4-dihydroxy-2-butanone 4-phosphate synthase [Wolbachia endosymbiont of Dactylopius coccus]
wMen1_aTRAM_RAST_-_3,4-dihydroxy-2-butanone_4-phosphate_synthase_(EC_4.1.99.12)_CDS	WP_182282543.1	1.1e-94	357.1	216	WP_182282543.1 3,4-dihydroxy-2-butanone-4-phosphate synthase [Wolbachia pipientis]
wMen1_aTRAM_RAST_-_3-hydroxyacyl-[acyl-carrier-protein]_dehydratase,_FabZ_form_(EC_4.2.1.59)_CDS	WP_041046228.1	2.2e-59	239.2	146	WP_041046228.1 3-hydroxyacyl-ACP dehydratase FabZ [Wolbachia endosymbiont of Cimex lectularius]
wMen1_aTRAM_RAST_-_3-hydroxyacyl-[acyl-carrier-protein]_dehydratase,_FabZ_form_(EC_4.2.1.59)_CDS	WP_168455430.1	1.4e-58	236.5	145	WP_168455430.1 3-hydroxyacyl-ACP dehydratase FabZ [Wolbachia endosymbiont of Ctenocephalides felis wCfeJ]
wMen1_aTRAM_RAST_-_3-hydroxyacyl-[acyl-carrier-protein]_dehydratase,_FabZ_form_(EC_4.2.1.59)_CDS	WP_174132653.1	1.9e-58	236.1	145	WP_174132653.1 3-hydroxyacyl-ACP dehydratase FabZ [Wolbachia endosymbiont of Atemnus politus]
wMen1_aTRAM_RAST_-_3-hydroxyacyl-[acyl-carrier-protein]_dehydratase,_FabZ_form_(EC_4.2.1.59)_CDS	OAM00366.1	2.5e-58	235.7	145	OAM00366.1 3-hydroxyacyl-[acyl-carrier-protein] dehydratase FabZ [Wolbachia endosymbiont of Dactylopius coccus]
wMen1_aTRAM_RAST_-_3-hydroxyacyl-[acyl-carrier-protein]_dehydratase,_FabZ_form_(EC_4.2.1.59)_CDS	KAF5269436.1	9.3e-58	233.8	145	KAF5269436.1 hypothetical protein FQR65_LT12760 [Abscondita terminalis]
wMen1_aTRAM_RAST_-_3-methyl-2-oxobutanoate_hydroxymethyltransferase_(EC_2.1.2.11)_CDS	WP_168464630.1	6.7e-104	387.9	262	WP_168464630.1 3-methyl-2-oxobutanoate hydroxymethyltransferase [Wolbachia endosymbiont of Ctenocephalides felis wCfeT]
wMen1_aTRAM_RAST_-_3-methyl-2-oxobutanoate_hydroxymethyltransferase_(EC_2.1.2.11)_CDS	MBS0288437.1	3.8e-83	318.9	260	MBS0288437.1 3-methyl-2-oxobutanoate hydroxymethyltransferase [Proteobacteria bacterium]
wMen1_aTRAM_RAST_-_3-methyl-2-oxobutanoate_hydroxymethyltransferase_(EC_2.1.2.11)_CDS	MBS0287918.1	8e-81	311.2	254	MBS0287918.1 3-methyl-2-oxobutanoate hydroxymethyltransferase [Proteobacteria bacterium]
wMen1_aTRAM_RAST_-_3-methyl-2-oxobutanoate_hydroxymethyltransferase_(EC_2.1.2.11)_CDS	MBT4762628.1	5.2e-80	308.5	260	MBT4762628.1 3-methyl-2-oxobutanoate hydroxymethyltransferase [Bdellovibrionaceae bacterium]
wMen1_aTRAM_RAST_-_3-methyl-2-oxobutanoate_hydroxymethyltransferase_(EC_2.1.2.11)_CDS	WP_211923626.1	6.7e-80	308.1	254	WP_211923626.1 3-methyl-2-oxobutanoate hydroxymethyltransferase [Coxiella endosymbiont of Amblyomma nuttalli]
wMen1_aTRAM_RAST_-_3-oxoacyl-[acyl-carrier_protein]_reductase_(EC_1.1.1.100)_CDS	WP_041045521.1	2.4e-116	429.1	245	WP_041045521.1 3-oxoacyl-[acyl-carrier-protein] reductase [Wolbachia endosymbiont of Cimex lectularius]
wMen1_aTRAM_RAST_-_3-oxoacyl-[acyl-carrier_protein]_reductase_(EC_1.1.1.100)_CDS	WP_175937590.1	9.3e-116	427.2	245	WP_175937590.1 3-oxoacyl-[acyl-carrier-protein] reductase [Wolbachia endosymbiont of Madathamugadia hiepei]
wMen1_aTRAM_RAST_-_3-oxoacyl-[acyl-carrier_protein]_reductase_(EC_1.1.1.100)_CDS	WP_174132972.1	7.9e-115	424.1	245	WP_174132972.1 3-oxoacyl-[acyl-carrier-protein] reductase [Wolbachia endosymbiont of Atemnus politus]
wMen1_aTRAM_RAST_-_3-oxoacyl-[acyl-carrier_protein]_reductase_(EC_1.1.1.100)_CDS	WP_191110798.1	3.9e-114	421.8	245	WP_191110798.1 3-oxoacyl-[acyl-carrier-protein] reductase [Candidatus Wolbachia massiliensis]
wMen1_aTRAM_RAST_-_3-oxoacyl-[acyl-carrier_protein]_reductase_(EC_1.1.1.100)_CDS	WP_175938775.1	1.1e-113	420.2	245	WP_175938775.1 3-oxoacyl-[acyl-carrier-protein] reductase [Wolbachia endosymbiont of Litomosoides brasiliensis]
wMen1_aTRAM_RAST_-_3-oxoacyl-[acyl-carrier-protein]_synthase,_KASII_(EC_2.3.1.179)_CDS	WP_175937532.1	1.5e-206	729.6	420	WP_175937532.1 beta-ketoacyl-ACP synthase II [Wolbachia endosymbiont of Madathamugadia hiepei]
wMen1_aTRAM_RAST_-_3-oxoacyl-[acyl-carrier-protein]_synthase,_KASII_(EC_2.3.1.179)_CDS	WP_041046165.1	4.4e-206	728	420	WP_041046165.1 beta-ketoacyl-ACP synthase II [Wolbachia endosymbiont of Cimex lectularius]
wMen1_aTRAM_RAST_-_3-oxoacyl-[acyl-carrier-protein]_synthase,_KASII_(EC_2.3.1.179)_CDS	WP_174133076.1	1.6e-203	719.5	420	WP_174133076.1 beta-ketoacyl-ACP synthase II [Wolbachia endosymbiont of Atemnus politus]
wMen1_aTRAM_RAST_-_3-oxoacyl-[acyl-carrier-protein]_synthase,_KASII_(EC_2.3.1.179)_CDS	WP_110409604.1	1.9e-201	712.6	419	WP_110409604.1 beta-ketoacyl-ACP synthase II [Wolbachia endosymbiont of Folsomia candida]
wMen1_aTRAM_RAST_-_3-oxoacyl-[acyl-carrier-protein]_synthase,_KASII_(EC_2.3.1.179)_CDS	WP_168455751.1	1.2e-200	709.9	417	WP_168455751.1 beta-ketoacyl-ACP synthase II [Wolbachia endosymbiont of Ctenocephalides felis wCfeJ]
wMen1_aTRAM_RAST_-_3-oxoacyl-[acyl-carrier-protein]_synthase,_KASIII_(EC_2.3.1.180)_CDS	WP_041045411.1	2.2e-138	502.7	303	WP_041045411.1 ketoacyl-ACP synthase III [Wolbachia endosymbiont of Cimex lectularius]
wMen1_aTRAM_RAST_-_3-oxoacyl-[acyl-carrier-protein]_synthase,_KASIII_(EC_2.3.1.180)_CDS	WP_175937674.1	1.1e-137	500.4	303	WP_175937674.1 ketoacyl-ACP synthase III [Wolbachia endosymbiont of Madathamugadia hiepei]
wMen1_aTRAM_RAST_-_3-oxoacyl-[acyl-carrier-protein]_synthase,_KASIII_(EC_2.3.1.180)_CDS	WP_168455716.1	1.7e-135	493	303	WP_168455716.1 ketoacyl-ACP synthase III [Wolbachia endosymbiont of Ctenocephalides felis wCfeJ]
wMen1_aTRAM_RAST_-_3-oxoacyl-[acyl-carrier-protein]_synthase,_KASIII_(EC_2.3.1.180)_CDS	WP_088415336.1	8.5e-135	490.7	303	WP_088415336.1 ketoacyl-ACP synthase III [Wolbachia endosymbiont of Wuchereria bancrofti]
wMen1_aTRAM_RAST_-_3-oxoacyl-[acyl-carrier-protein]_synthase,_KASIII_(EC_2.3.1.180)_CDS	WP_167896082.1	8.5e-135	490.7	303	WP_167896082.1 ketoacyl-ACP synthase III [Wolbachia endosymbiont of Brugia pahangi]
wMen1_aTRAM_RAST_-_3-polyprenyl-4-hydroxybenzoate_carboxy-lyase_(EC_4.1.1.-)_CDS	WP_191111328.1	9.7e-245	856.7	492	WP_191111328.1 UbiD family decarboxylase [Candidatus Wolbachia massiliensis]
wMen1_aTRAM_RAST_-_3-polyprenyl-4-hydroxybenzoate_carboxy-lyase_(EC_4.1.1.-)_CDS	WP_175937428.1	1.3e-244	856.3	495	WP_175937428.1 UbiD family decarboxylase [Wolbachia endosymbiont of Madathamugadia hiepei]
wMen1_aTRAM_RAST_-_3-polyprenyl-4-hydroxybenzoate_carboxy-lyase_(EC_4.1.1.-)_CDS	WP_015589507.1	1.7e-244	855.9	491	WP_015589507.1 MULTISPECIES: UbiD family decarboxylase [unclassified Wolbachia]
wMen1_aTRAM_RAST_-_3-polyprenyl-4-hydroxybenzoate_carboxy-lyase_(EC_4.1.1.-)_CDS	WP_182183760.1	4.8e-244	854.4	492	WP_182183760.1 UbiD family decarboxylase [Wolbachia pipientis]
wMen1_aTRAM_RAST_-_3-polyprenyl-4-hydroxybenzoate_carboxy-lyase_(EC_4.1.1.-)_CDS	WP_213862731.1	4.8e-244	854.4	491	WP_213862731.1 UbiD family decarboxylase [Wolbachia endosymbiont of Rhagoletis cerasi]
wMen1_aTRAM_RAST_-_3-polyprenyl-4-hydroxybenzoate_carboxy-lyase_UbiX_(EC_4.1.1.-)_CDS	WP_182319347.1	2.6e-81	312.4	185	WP_182319347.1 UbiX family flavin prenyltransferase [Wolbachia pipientis]
wMen1_aTRAM_RAST_-_3-polyprenyl-4-hydroxybenzoate_carboxy-lyase_UbiX_(EC_4.1.1.-)_CDS	WP_006280027.1	3.3e-81	312	185	WP_006280027.1 MULTISPECIES: UbiX family flavin prenyltransferase [Wolbachia]
wMen1_aTRAM_RAST_-_3-polyprenyl-4-hydroxybenzoate_carboxy-lyase_UbiX_(EC_4.1.1.-)_CDS	WP_010082294.1	4.4e-81	311.6	185	WP_010082294.1 MULTISPECIES: UbiX family flavin prenyltransferase [Wolbachia]
wMen1_aTRAM_RAST_-_3-polyprenyl-4-hydroxybenzoate_carboxy-lyase_UbiX_(EC_4.1.1.-)_CDS	MBH5362443.1	5.7e-81	311.2	185	MBH5362443.1 UbiX family flavin prenyltransferase [Wolbachia endosymbiont of Kradibia gibbosae]
wMen1_aTRAM_RAST_-_3-polyprenyl-4-hydroxybenzoate_carboxy-lyase_UbiX_(EC_4.1.1.-)_CDS	WP_175937388.1	5.7e-81	311.2	186	WP_175937388.1 UbiX family flavin prenyltransferase [Wolbachia endosymbiont of Madathamugadia hiepei]
wMen1_aTRAM_RAST_-_4-diphosphocytidyl-2-C-methyl-D-erythritol_kinase_(EC_2.7.1.148)_CDS	WP_168456122.1	2.2e-124	456.1	290	WP_168456122.1 4-(cytidine 5'-diphospho)-2-C-methyl-D-erythritol kinase [Wolbachia endosymbiont of Ctenocephalides felis wCfeJ]
wMen1_aTRAM_RAST_-_4-diphosphocytidyl-2-C-methyl-D-erythritol_kinase_(EC_2.7.1.148)_CDS	WP_041045129.1	9.3e-123	450.7	289	WP_041045129.1 4-(cytidine 5'-diphospho)-2-C-methyl-D-erythritol kinase [Wolbachia endosymbiont of Cimex lectularius]
wMen1_aTRAM_RAST_-_4-diphosphocytidyl-2-C-methyl-D-erythritol_kinase_(EC_2.7.1.148)_CDS	WP_174132626.1	3.9e-121	445.3	290	WP_174132626.1 4-(cytidine 5'-diphospho)-2-C-methyl-D-erythritol kinase [Wolbachia endosymbiont of Atemnus politus]
wMen1_aTRAM_RAST_-_4-diphosphocytidyl-2-C-methyl-D-erythritol_kinase_(EC_2.7.1.148)_CDS	WP_175937059.1	2.5e-120	442.6	289	WP_175937059.1 4-(cytidine 5'-diphospho)-2-C-methyl-D-erythritol kinase [Wolbachia endosymbiont of Madathamugadia hiepei]
wMen1_aTRAM_RAST_-_4-diphosphocytidyl-2-C-methyl-D-erythritol_kinase_(EC_2.7.1.148)_CDS	WP_088415282.1	1.3e-119	440.3	290	WP_088415282.1 4-(cytidine 5'-diphospho)-2-C-methyl-D-erythritol kinase [Wolbachia endosymbiont of Wuchereria bancrofti]
wMen1_aTRAM_RAST_-_4-hydroxy-3-methylbut-2-enyl_diphosphate_reductase_(EC_1.17.1.2)_CDS	WP_174133849.1	1.9e-129	473	307	WP_174133849.1 4-hydroxy-3-methylbut-2-enyl diphosphate reductase [Wolbachia endosymbiont of Atemnus politus]
wMen1_aTRAM_RAST_-_4-hydroxy-3-methylbut-2-enyl_diphosphate_reductase_(EC_1.17.1.2)_CDS	WP_168456231.1	4.1e-129	471.9	307	WP_168456231.1 4-hydroxy-3-methylbut-2-enyl diphosphate reductase [Wolbachia endosymbiont of Ctenocephalides felis wCfeJ]
wMen1_aTRAM_RAST_-_4-hydroxy-3-methylbut-2-enyl_diphosphate_reductase_(EC_1.17.1.2)_CDS	WP_174132637.1	4.1e-129	471.9	307	WP_174132637.1 4-hydroxy-3-methylbut-2-enyl diphosphate reductase [Wolbachia endosymbiont of Atemnus politus]
wMen1_aTRAM_RAST_-_4-hydroxy-3-methylbut-2-enyl_diphosphate_reductase_(EC_1.17.1.2)_CDS	WP_041046188.1	1.3e-127	466.8	307	WP_041046188.1 4-hydroxy-3-methylbut-2-enyl diphosphate reductase [Wolbachia endosymbiont of Cimex lectularius]
wMen1_aTRAM_RAST_-_4-hydroxy-3-methylbut-2-enyl_diphosphate_reductase_(EC_1.17.1.2)_CDS	WP_065094716.1	2.5e-126	462.6	307	WP_065094716.1 MULTISPECIES: 4-hydroxy-3-methylbut-2-enyl diphosphate reductase [unclassified Wolbachia]
wMen1_aTRAM_RAST_-_4-hydroxy-tetrahydrodipicolinate_reductase_(EC_1.17.1.8)_CDS	WP_065094810.1	4.5e-108	401.7	263	WP_065094810.1 MULTISPECIES: 4-hydroxy-tetrahydrodipicolinate reductase [unclassified Wolbachia]
wMen1_aTRAM_RAST_-_4-hydroxy-tetrahydrodipicolinate_reductase_(EC_1.17.1.8)_CDS	WP_012673154.1	4.9e-107	398.3	263	WP_012673154.1 MULTISPECIES: 4-hydroxy-tetrahydrodipicolinate reductase [Wolbachia]
wMen1_aTRAM_RAST_-_4-hydroxy-tetrahydrodipicolinate_reductase_(EC_1.17.1.8)_CDS	WP_182159516.1	6.5e-107	397.9	263	WP_182159516.1 4-hydroxy-tetrahydrodipicolinate reductase [Wolbachia pipientis]
wMen1_aTRAM_RAST_-_4-hydroxy-tetrahydrodipicolinate_reductase_(EC_1.17.1.8)_CDS	WP_006279993.1	8.4e-107	397.5	263	WP_006279993.1 MULTISPECIES: 4-hydroxy-tetrahydrodipicolinate reductase [Wolbachia]
wMen1_aTRAM_RAST_-_4-hydroxy-tetrahydrodipicolinate_reductase_(EC_1.17.1.8)_CDS	WP_175937017.1	1.4e-106	396.7	264	WP_175937017.1 4-hydroxy-tetrahydrodipicolinate reductase [Wolbachia endosymbiont of Madathamugadia hiepei]
wMen1_aTRAM_RAST_-_4-hydroxy-tetrahydrodipicolinate_synthase_(EC_4.3.3.7)_CDS	WP_168455653.1	2.4e-110	409.5	298	WP_168455653.1 4-hydroxy-tetrahydrodipicolinate synthase [Wolbachia endosymbiont of Ctenocephalides felis wCfeJ]
wMen1_aTRAM_RAST_-_4-hydroxy-tetrahydrodipicolinate_synthase_(EC_4.3.3.7)_CDS	WP_175937070.1	7e-110	407.9	291	WP_175937070.1 4-hydroxy-tetrahydrodipicolinate synthase [Wolbachia endosymbiont of Madathamugadia hiepei]
wMen1_aTRAM_RAST_-_4-hydroxy-tetrahydrodipicolinate_synthase_(EC_4.3.3.7)_CDS	WP_041046252.1	2e-109	406.4	291	WP_041046252.1 4-hydroxy-tetrahydrodipicolinate synthase [Wolbachia endosymbiont of Cimex lectularius]
wMen1_aTRAM_RAST_-_4-hydroxy-tetrahydrodipicolinate_synthase_(EC_4.3.3.7)_CDS	WP_175814311.1	1.2e-106	397.1	291	WP_175814311.1 4-hydroxy-tetrahydrodipicolinate synthase [Wolbachia endosymbiont of Cruorifilaria tuberocauda]
wMen1_aTRAM_RAST_-_4-hydroxy-tetrahydrodipicolinate_synthase_(EC_4.3.3.7)_CDS	WP_014869165.1	1.6e-106	396.7	292	WP_014869165.1 MULTISPECIES: 4-hydroxy-tetrahydrodipicolinate synthase [unclassified Wolbachia]
wMen1_aTRAM_RAST_-_4-hydroxybenzoate_polyprenyltransferase_(EC_2.5.1.39)_CDS	WP_175937149.1	5.6e-117	431.4	276	WP_175937149.1 4-hydroxybenzoate octaprenyltransferase [Wolbachia endosymbiont of Madathamugadia hiepei]
wMen1_aTRAM_RAST_-_4-hydroxybenzoate_polyprenyltransferase_(EC_2.5.1.39)_CDS	WP_041046032.1	3.6e-116	428.7	276	WP_041046032.1 4-hydroxybenzoate octaprenyltransferase [Wolbachia endosymbiont of Cimex lectularius]
wMen1_aTRAM_RAST_-_4-hydroxybenzoate_polyprenyltransferase_(EC_2.5.1.39)_CDS	WP_168455762.1	8e-116	427.6	276	WP_168455762.1 4-hydroxybenzoate octaprenyltransferase [Wolbachia endosymbiont of Ctenocephalides felis wCfeJ]
wMen1_aTRAM_RAST_-_4-hydroxybenzoate_polyprenyltransferase_(EC_2.5.1.39)_CDS	WP_174134000.1	5.2e-115	424.9	276	WP_174134000.1 4-hydroxybenzoate octaprenyltransferase [Wolbachia endosymbiont of Atemnus politus]
wMen1_aTRAM_RAST_-_4-hydroxybenzoate_polyprenyltransferase_(EC_2.5.1.39)_CDS	WP_167895771.1	3.7e-113	418.7	276	WP_167895771.1 4-hydroxybenzoate octaprenyltransferase [Wolbachia endosymbiont of Brugia pahangi]
wMen1_aTRAM_RAST_-_5-formyltetrahydrofolate_cyclo-ligase_(EC_6.3.3.2)_CDS	WP_174132704.1	3.5e-59	238.8	172	WP_174132704.1 5-formyltetrahydrofolate cyclo-ligase [Wolbachia endosymbiont of Atemnus politus]
wMen1_aTRAM_RAST_-_5-formyltetrahydrofolate_cyclo-ligase_(EC_6.3.3.2)_CDS	WP_168455673.1	1e-58	237.3	171	WP_168455673.1 5-formyltetrahydrofolate cyclo-ligase [Wolbachia endosymbiont of Ctenocephalides felis wCfeJ]
wMen1_aTRAM_RAST_-_5-formyltetrahydrofolate_cyclo-ligase_(EC_6.3.3.2)_CDS	WP_175937785.1	3.8e-58	235.3	172	WP_175937785.1 5-formyltetrahydrofolate cyclo-ligase [Wolbachia endosymbiont of Madathamugadia hiepei]
wMen1_aTRAM_RAST_-_5-formyltetrahydrofolate_cyclo-ligase_(EC_6.3.3.2)_CDS	WP_191111515.1	4.7e-56	228.4	172	WP_191111515.1 5-formyltetrahydrofolate cyclo-ligase [Candidatus Wolbachia massiliensis]
wMen1_aTRAM_RAST_-_5-formyltetrahydrofolate_cyclo-ligase_(EC_6.3.3.2)_CDS	WP_011256455.1	2.3e-55	226.1	178	WP_011256455.1 5-formyltetrahydrofolate cyclo-ligase [Wolbachia endosymbiont of Brugia malayi]
wMen1_aTRAM_RAST_-_5-nucleotidase_SurE_(EC_3.1.3.5)_CDS	WP_175937178.1	1.7e-112	416.4	248	WP_175937178.1 5'/3'-nucleotidase SurE [Wolbachia endosymbiont of Madathamugadia hiepei]
wMen1_aTRAM_RAST_-_5-nucleotidase_SurE_(EC_3.1.3.5)_CDS	WP_041045599.1	2.2e-112	416	248	WP_041045599.1 5'/3'-nucleotidase SurE [Wolbachia endosymbiont of Cimex lectularius]
wMen1_aTRAM_RAST_-_5-nucleotidase_SurE_(EC_3.1.3.5)_CDS	WP_175837523.1	5.6e-108	401.4	249	WP_175837523.1 5'/3'-nucleotidase SurE [Wolbachia endosymbiont of Litomosoides sigmodontis]
wMen1_aTRAM_RAST_-_5-nucleotidase_SurE_(EC_3.1.3.5)_CDS	WP_175818288.1	1.3e-107	400.2	248	WP_175818288.1 5'/3'-nucleotidase SurE [Wolbachia endosymbiont of Dirofilaria (Dirofilaria) immitis]
wMen1_aTRAM_RAST_-_5-nucleotidase_SurE_(EC_3.1.3.5)_CDS	WP_168455913.1	2.8e-107	399.1	248	WP_168455913.1 5'/3'-nucleotidase SurE [Wolbachia endosymbiont of Ctenocephalides felis wCfeJ]
wMen1_aTRAM_RAST_-_6,7-dimethyl-8-ribityllumazine_synthase_(EC_2.5.1.78)_CDS	WP_175937479.1	1.9e-55	226.1	139	WP_175937479.1 6,7-dimethyl-8-ribityllumazine synthase [Wolbachia endosymbiont of Madathamugadia hiepei]
wMen1_aTRAM_RAST_-_6,7-dimethyl-8-ribityllumazine_synthase_(EC_2.5.1.78)_CDS	WP_041045945.1	2.4e-55	225.7	139	WP_041045945.1 6,7-dimethyl-8-ribityllumazine synthase [Wolbachia endosymbiont of Cimex lectularius]
wMen1_aTRAM_RAST_-_6,7-dimethyl-8-ribityllumazine_synthase_(EC_2.5.1.78)_CDS	WP_168455831.1	4.2e-55	224.9	139	WP_168455831.1 6,7-dimethyl-8-ribityllumazine synthase [Wolbachia endosymbiont of Ctenocephalides felis wCfeJ]
wMen1_aTRAM_RAST_-_6,7-dimethyl-8-ribityllumazine_synthase_(EC_2.5.1.78)_CDS	WP_182319145.1	9.3e-55	223.8	138	WP_182319145.1 6,7-dimethyl-8-ribityllumazine synthase [Wolbachia pipientis]
wMen1_aTRAM_RAST_-_6,7-dimethyl-8-ribityllumazine_synthase_(EC_2.5.1.78)_CDS	WP_065094708.1	1.6e-54	223	138	WP_065094708.1 MULTISPECIES: 6,7-dimethyl-8-ribityllumazine synthase [unclassified Wolbachia]
wMen1_aTRAM_RAST_-_16S_rRNA_(guanine(966)-N(2))-methyltransferase_(EC_2.1.1.171)_##_SSU_rRNA_m(2)G966_CDS	WP_175809780.1	2.1e-67	266.2	181	WP_175809780.1 16S rRNA (guanine(966)-N(2))-methyltransferase RsmD [Wolbachia endosymbiont of Dipetalonema caudispina]
wMen1_aTRAM_RAST_-_16S_rRNA_(guanine(966)-N(2))-methyltransferase_(EC_2.1.1.171)_##_SSU_rRNA_m(2)G966_CDS	WP_017532099.1	3.9e-66	261.9	183	WP_017532099.1 MULTISPECIES: 16S rRNA (guanine(966)-N(2))-methyltransferase RsmD [unclassified Wolbachia]
wMen1_aTRAM_RAST_-_16S_rRNA_(guanine(966)-N(2))-methyltransferase_(EC_2.1.1.171)_##_SSU_rRNA_m(2)G966_CDS	WP_014868757.1	6.6e-66	261.2	183	WP_014868757.1 MULTISPECIES: 16S rRNA (guanine(966)-N(2))-methyltransferase RsmD [unclassified Wolbachia]
wMen1_aTRAM_RAST_-_16S_rRNA_(guanine(966)-N(2))-methyltransferase_(EC_2.1.1.171)_##_SSU_rRNA_m(2)G966_CDS	WP_068652427.1	8.7e-66	260.8	183	WP_068652427.1 MULTISPECIES: 16S rRNA (guanine(966)-N(2))-methyltransferase RsmD [unclassified Wolbachia]
wMen1_aTRAM_RAST_-_16S_rRNA_(guanine(966)-N(2))-methyltransferase_(EC_2.1.1.171)_##_SSU_rRNA_m(2)G966_CDS	WP_041045677.1	1.5e-65	260	183	WP_041045677.1 16S rRNA (guanine(966)-N(2))-methyltransferase RsmD [Wolbachia endosymbiont of Cimex lectularius]
wMen1_aTRAM_RAST_-_16S_rRNA_processing_protein_RimM_CDS	WP_151807661.1	2.9e-61	245.7	168	WP_151807661.1 ribosome maturation factor RimM [Wolbachia endosymbiont of Nasonia oneida]
wMen1_aTRAM_RAST_-_16S_rRNA_processing_protein_RimM_CDS	WP_190321072.1	2.9e-61	245.7	168	WP_190321072.1 ribosome maturation factor RimM [Wolbachia pipientis]
wMen1_aTRAM_RAST_-_16S_rRNA_processing_protein_RimM_CDS	WP_006279718.1	2.9e-61	245.7	168	WP_006279718.1 MULTISPECIES: ribosome maturation factor RimM [Wolbachia]
wMen1_aTRAM_RAST_-_16S_rRNA_processing_protein_RimM_CDS	WP_175938377.1	2.9e-61	245.7	168	WP_175938377.1 ribosome maturation factor RimM [Wolbachia endosymbiont of Litomosoides brasiliensis]
wMen1_aTRAM_RAST_-_16S_rRNA_processing_protein_RimM_CDS	WP_007548668.1	3.7e-61	245.4	168	WP_007548668.1 ribosome maturation factor RimM [Wolbachia endosymbiont of Drosophila ananassae]
wMen1_aTRAM_RAST_-_23S_rRNA_(guanosine-2'-O-)_-methyltransferase_rlmB_(EC_2.1.1.-)_CDS	WP_175809678.1	7.5e-92	347.8	240	WP_175809678.1 23S rRNA (guanosine(2251)-2'-O)-methyltransferase RlmB [Wolbachia endosymbiont of Dipetalonema caudispina]
wMen1_aTRAM_RAST_-_23S_rRNA_(guanosine-2'-O-)_-methyltransferase_rlmB_(EC_2.1.1.-)_CDS	WP_041045322.1	7e-90	341.3	247	WP_041045322.1 23S rRNA (guanosine(2251)-2'-O)-methyltransferase RlmB [Wolbachia endosymbiont of Cimex lectularius]
wMen1_aTRAM_RAST_-_23S_rRNA_(guanosine-2'-O-)_-methyltransferase_rlmB_(EC_2.1.1.-)_CDS	WP_175937053.1	9.1e-90	340.9	247	WP_175937053.1 23S rRNA (guanosine(2251)-2'-O)-methyltransferase RlmB [Wolbachia endosymbiont of Madathamugadia hiepei]
wMen1_aTRAM_RAST_-_23S_rRNA_(guanosine-2'-O-)_-methyltransferase_rlmB_(EC_2.1.1.-)_CDS	WP_038199241.1	3.5e-89	339	245	WP_038199241.1 MULTISPECIES: 23S rRNA (guanosine(2251)-2'-O)-methyltransferase RlmB [Wolbachia]
wMen1_aTRAM_RAST_-_23S_rRNA_(guanosine-2'-O-)_-methyltransferase_rlmB_(EC_2.1.1.-)_CDS	WP_010962943.1	1e-88	337.4	245	WP_010962943.1 MULTISPECIES: 23S rRNA (guanosine(2251)-2'-O)-methyltransferase RlmB [Wolbachia]
wMen1_aTRAM_RAST_-_ABC_transporter_involved_in_cytochrome_c_biogenesis,_ATPase_component_CcmA_CDS	WP_041045869.1	9e-88	334	203	WP_041045869.1 heme ABC exporter ATP-binding protein CcmA [Wolbachia endosymbiont of Cimex lectularius]
wMen1_aTRAM_RAST_-_ABC_transporter_involved_in_cytochrome_c_biogenesis,_ATPase_component_CcmA_CDS	WP_175937568.1	1.4e-85	326.6	203	WP_175937568.1 heme ABC exporter ATP-binding protein CcmA [Wolbachia endosymbiont of Madathamugadia hiepei]
wMen1_aTRAM_RAST_-_ABC_transporter_involved_in_cytochrome_c_biogenesis,_ATPase_component_CcmA_CDS	WP_017532528.1	4.2e-85	325.1	204	WP_017532528.1 MULTISPECIES: heme ABC exporter ATP-binding protein CcmA [unclassified Wolbachia]
wMen1_aTRAM_RAST_-_ABC_transporter_involved_in_cytochrome_c_biogenesis,_ATPase_component_CcmA_CDS	WP_168455709.1	9.3e-85	323.9	203	WP_168455709.1 heme ABC exporter ATP-binding protein CcmA [Wolbachia endosymbiont of Ctenocephalides felis wCfeJ]
wMen1_aTRAM_RAST_-_ABC_transporter_involved_in_cytochrome_c_biogenesis,_ATPase_component_CcmA_CDS	WP_174132814.1	2.1e-84	322.8	204	WP_174132814.1 heme ABC exporter ATP-binding protein CcmA [Wolbachia endosymbiont of Atemnus politus]
wMen1_aTRAM_RAST_-_Acetyl-coenzyme_A_carboxyl_transferase_alpha_chain_(EC_6.4.1.2)_/_Acetyl-coenzyme_A_carboxyl_transferase_beta_chain_(EC_6.4.1.2);_Propionyl-CoA_carboxylase_beta_chain_(EC_6.4.1.3)_CDS	WP_168455710.1	5.2e-246	860.9	508	WP_168455710.1 acyl-CoA carboxylase subunit beta [Wolbachia endosymbiont of Ctenocephalides felis wCfeJ]
wMen1_aTRAM_RAST_-_Acetyl-coenzyme_A_carboxyl_transferase_alpha_chain_(EC_6.4.1.2)_/_Acetyl-coenzyme_A_carboxyl_transferase_beta_chain_(EC_6.4.1.2);_Propionyl-CoA_carboxylase_beta_chain_(EC_6.4.1.3)_CDS	WP_175837469.1	8.9e-246	860.1	508	WP_175837469.1 acyl-CoA carboxylase subunit beta [Wolbachia endosymbiont of Litomosoides sigmodontis]
wMen1_aTRAM_RAST_-_Acetyl-coenzyme_A_carboxyl_transferase_alpha_chain_(EC_6.4.1.2)_/_Acetyl-coenzyme_A_carboxyl_transferase_beta_chain_(EC_6.4.1.2);_Propionyl-CoA_carboxylase_beta_chain_(EC_6.4.1.3)_CDS	MBR9983286.1	1.2e-245	859.8	508	MBR9983286.1 acyl-CoA carboxylase subunit beta [Wolbachia endosymbiont of Homalodisca vitripennis]
wMen1_aTRAM_RAST_-_Acetyl-coenzyme_A_carboxyl_transferase_alpha_chain_(EC_6.4.1.2)_/_Acetyl-coenzyme_A_carboxyl_transferase_beta_chain_(EC_6.4.1.2);_Propionyl-CoA_carboxylase_beta_chain_(EC_6.4.1.3)_CDS	WP_017531865.1	4.4e-245	857.8	508	WP_017531865.1 acyl-CoA carboxylase subunit beta [Wolbachia endosymbiont of Diaphorina citri]
wMen1_aTRAM_RAST_-_Acetyl-coenzyme_A_carboxyl_transferase_alpha_chain_(EC_6.4.1.2)_/_Acetyl-coenzyme_A_carboxyl_transferase_beta_chain_(EC_6.4.1.2);_Propionyl-CoA_carboxylase_beta_chain_(EC_6.4.1.3)_CDS	WP_174515944.1	1.3e-244	856.3	508	WP_174515944.1 acyl-CoA carboxylase subunit beta [Wolbachia endosymbiont of Cardiocondyla obscurior]
wMen1_aTRAM_RAST_-_Acetylglutamate_kinase_(EC_2.7.2.8)_CDS	BAO99867.1	2.4e-129	472.6	303	BAO99867.1 acetylglutamate kinase [Wolbachia endosymbiont of Cimex lectularius]
wMen1_aTRAM_RAST_-_Acetylglutamate_kinase_(EC_2.7.2.8)_CDS	WP_041046648.1	2.4e-129	472.6	303	WP_041046648.1 acetylglutamate kinase [Wolbachia endosymbiont of Cimex lectularius]
wMen1_aTRAM_RAST_-_Acetylglutamate_kinase_(EC_2.7.2.8)_CDS	WP_175937508.1	4.1e-129	471.9	303	WP_175937508.1 acetylglutamate kinase [Wolbachia endosymbiont of Madathamugadia hiepei]
wMen1_aTRAM_RAST_-_Acetylglutamate_kinase_(EC_2.7.2.8)_CDS	WP_167896307.1	1.3e-122	450.3	303	WP_167896307.1 acetylglutamate kinase [Wolbachia endosymbiont of Brugia pahangi]
wMen1_aTRAM_RAST_-_Acetylglutamate_kinase_(EC_2.7.2.8)_CDS	WP_041571556.1	2.2e-122	449.5	303	WP_041571556.1 acetylglutamate kinase [Wolbachia endosymbiont of Brugia malayi]
wMen1_aTRAM_RAST_-_Acetylornithine_aminotransferase_(EC_2.6.1.11)_CDS	WP_041046106.1	1.2e-189	673.3	390	WP_041046106.1 aspartate aminotransferase family protein [Wolbachia endosymbiont of Cimex lectularius]
wMen1_aTRAM_RAST_-_Acetylornithine_aminotransferase_(EC_2.6.1.11)_CDS	WP_175937864.1	3.5e-189	671.8	398	WP_175937864.1 aspartate aminotransferase family protein [Wolbachia endosymbiont of Madathamugadia hiepei]
wMen1_aTRAM_RAST_-_Acetylornithine_aminotransferase_(EC_2.6.1.11)_CDS	WP_182319832.1	8.7e-188	667.2	390	WP_182319832.1 aspartate aminotransferase family protein [Wolbachia pipientis]
wMen1_aTRAM_RAST_-_Acetylornithine_aminotransferase_(EC_2.6.1.11)_CDS	WP_006280106.1	4.3e-187	664.8	390	WP_006280106.1 MULTISPECIES: aspartate aminotransferase family protein [unclassified Wolbachia]
wMen1_aTRAM_RAST_-_Acetylornithine_aminotransferase_(EC_2.6.1.11)_CDS	WP_182364740.1	1.3e-186	663.3	390	WP_182364740.1 MULTISPECIES: aspartate aminotransferase family protein [Wolbachia]
wMen1_aTRAM_RAST_-_Acyl_carrier_protein_CDS	WP_041046166.1	2e-28	135.6	85	WP_041046166.1 acyl carrier protein [Wolbachia endosymbiont of Cimex lectularius]
wMen1_aTRAM_RAST_-_Acyl_carrier_protein_CDS	WP_175937533.1	1e-27	133.3	85	WP_175937533.1 acyl carrier protein [Wolbachia endosymbiont of Madathamugadia hiepei]
wMen1_aTRAM_RAST_-_Acyl_carrier_protein_CDS	WP_182158739.1	1e-27	133.3	85	WP_182158739.1 acyl carrier protein [Wolbachia pipientis]
wMen1_aTRAM_RAST_-_Acyl_carrier_protein_CDS	WP_187297316.1	1.3e-27	132.9	85	WP_187297316.1 acyl carrier protein [Wolbachia pipientis]
wMen1_aTRAM_RAST_-_Acyl_carrier_protein_CDS	WP_011256935.1	1.7e-27	132.5	85	WP_011256935.1 MULTISPECIES: acyl carrier protein [unclassified Wolbachia]
wMen1_aTRAM_RAST_-_Acyl-phosphate:glycerol-3-phosphate_O-acyltransferase_PlsY_CDS	WP_214242021.1	4.6e-54	221.9	186	WP_214242021.1 glycerol-3-phosphate 1-O-acyltransferase PlsY [Wolbachia pipientis]
wMen1_aTRAM_RAST_-_Acyl-phosphate:glycerol-3-phosphate_O-acyltransferase_PlsY_CDS	WP_214249995.1	1.8e-53	219.9	187	WP_214249995.1 glycerol-3-phosphate 1-O-acyltransferase PlsY [Wolbachia endosymbiont of Anopheles demeilloni]
wMen1_aTRAM_RAST_-_Acyl-phosphate:glycerol-3-phosphate_O-acyltransferase_PlsY_CDS	OAM03788.1	8.7e-53	217.6	187	OAM03788.1 acyl-phosphate glycerol 3-phosphate acyltransferase [Wolbachia endosymbiont of Dactylopius coccus]
wMen1_aTRAM_RAST_-_Acyl-phosphate:glycerol-3-phosphate_O-acyltransferase_PlsY_CDS	WP_174132774.1	1.1e-52	217.2	187	WP_174132774.1 glycerol-3-phosphate 1-O-acyltransferase PlsY [Wolbachia endosymbiont of Atemnus politus]
wMen1_aTRAM_RAST_-_Acyl-phosphate:glycerol-3-phosphate_O-acyltransferase_PlsY_CDS	WP_052264701.1	1.9e-52	216.5	187	WP_052264701.1 MULTISPECIES: glycerol-3-phosphate 1-O-acyltransferase PlsY [Wolbachia]
wMen1_aTRAM_RAST_-_Adenosine_(5')-pentaphospho-(5'')-adenosine_pyrophosphohydrolase_(EC_3.6.1.-)_CDS	TVS88590.1	8e-63	250.8	155	TVS88590.1 RNA pyrophosphohydrolase [Wolbachia pipientis]
wMen1_aTRAM_RAST_-_Adenosine_(5')-pentaphospho-(5'')-adenosine_pyrophosphohydrolase_(EC_3.6.1.-)_CDS	XP_011861372.1	1.4e-62	250	158	XP_011861372.1 PREDICTED: nudix hydrolase 26, chloroplastic-like [Vollenhovia emeryi]
wMen1_aTRAM_RAST_-_Adenosine_(5')-pentaphospho-(5'')-adenosine_pyrophosphohydrolase_(EC_3.6.1.-)_CDS	WP_041045621.1	8.8e-62	247.3	155	WP_041045621.1 RNA pyrophosphohydrolase [Wolbachia endosymbiont of Cimex lectularius]
wMen1_aTRAM_RAST_-_Adenosine_(5')-pentaphospho-(5'')-adenosine_pyrophosphohydrolase_(EC_3.6.1.-)_CDS	WP_114516991.1	1.5e-61	246.5	159	WP_114516991.1 RNA pyrophosphohydrolase [Wolbachia endosymbiont of Cylisticus convexus]
wMen1_aTRAM_RAST_-_Adenosine_(5')-pentaphospho-(5'')-adenosine_pyrophosphohydrolase_(EC_3.6.1.-)_CDS	WP_175838438.1	1.5e-61	246.5	155	WP_175838438.1 RNA pyrophosphohydrolase [Wolbachia endosymbiont of Litomosoides sigmodontis]
wMen1_aTRAM_RAST_-_Adenylate_kinase_(EC_2.7.4.3)_CDS	WP_041045236.1	7.9e-79	304.3	211	WP_041045236.1 nucleoside monophosphate kinase [Wolbachia endosymbiont of Cimex lectularius]
wMen1_aTRAM_RAST_-_Adenylate_kinase_(EC_2.7.4.3)_CDS	WP_175937306.1	3e-78	302.4	211	WP_175937306.1 nucleoside monophosphate kinase [Wolbachia endosymbiont of Madathamugadia hiepei]
wMen1_aTRAM_RAST_-_Adenylate_kinase_(EC_2.7.4.3)_CDS	WP_168456147.1	4e-75	292	211	WP_168456147.1 nucleoside monophosphate kinase [Wolbachia endosymbiont of Ctenocephalides felis wCfeJ]
wMen1_aTRAM_RAST_-_Adenylate_kinase_(EC_2.7.4.3)_CDS	WP_011256520.1	5.3e-75	291.6	211	WP_011256520.1 nucleoside monophosphate kinase [Wolbachia endosymbiont of Brugia malayi]
wMen1_aTRAM_RAST_-_Adenylate_kinase_(EC_2.7.4.3)_CDS	WP_167895918.1	6.9e-75	291.2	211	WP_167895918.1 nucleoside monophosphate kinase [Wolbachia endosymbiont of Brugia pahangi]
wMen1_aTRAM_RAST_-_Adenylosuccinate_lyase_(EC_4.3.2.2)_CDS	WP_026092606.1	2.2e-200	709.1	436	WP_026092606.1 adenylosuccinate lyase [Wolbachia endosymbiont of Diaphorina citri]
wMen1_aTRAM_RAST_-_Adenylosuccinate_lyase_(EC_4.3.2.2)_CDS	WP_213863790.1	4.9e-200	708	436	WP_213863790.1 adenylosuccinate lyase [Wolbachia endosymbiont of Rhagoletis cerasi]
wMen1_aTRAM_RAST_-_Adenylosuccinate_lyase_(EC_4.3.2.2)_CDS	WP_007302075.1	1.4e-199	706.4	436	WP_007302075.1 MULTISPECIES: adenylosuccinate lyase [Wolbachia]
wMen1_aTRAM_RAST_-_Adenylosuccinate_lyase_(EC_4.3.2.2)_CDS	WP_149168663.1	4.1e-199	704.9	436	WP_149168663.1 adenylosuccinate lyase [Wolbachia endosymbiont of Chrysomya megacephala]
wMen1_aTRAM_RAST_-_Adenylosuccinate_lyase_(EC_4.3.2.2)_CDS	WP_153295638.1	4.1e-199	704.9	436	WP_153295638.1 adenylosuccinate lyase [Wolbachia endosymbiont of Armadillidium vulgare]
wMen1_aTRAM_RAST_-_Adenylosuccinate_synthetase_(EC_6.3.4.4)_CDS	WP_175937776.1	8.5e-154	553.9	318	WP_175937776.1 adenylosuccinate synthase [Wolbachia endosymbiont of Madathamugadia hiepei]
wMen1_aTRAM_RAST_-_Adenylosuccinate_synthetase_(EC_6.3.4.4)_CDS	WP_041046767.1	1.1e-153	553.5	318	WP_041046767.1 adenylosuccinate synthase [Wolbachia endosymbiont of Cimex lectularius]
wMen1_aTRAM_RAST_-_Adenylosuccinate_synthetase_(EC_6.3.4.4)_CDS	WP_191111148.1	2.5e-153	552.4	318	WP_191111148.1 adenylosuccinate synthase [Candidatus Wolbachia massiliensis]
wMen1_aTRAM_RAST_-_Adenylosuccinate_synthetase_(EC_6.3.4.4)_CDS	WP_182319111.1	3.6e-152	548.5	318	WP_182319111.1 adenylosuccinate synthase [Wolbachia pipientis]
wMen1_aTRAM_RAST_-_Adenylosuccinate_synthetase_(EC_6.3.4.4)_CDS	WP_151807942.1	4.7e-152	548.1	318	WP_151807942.1 adenylosuccinate synthase [Wolbachia endosymbiont of Nasonia oneida]
wMen1_aTRAM_RAST_-_Adenylosuccinate_synthetase_(EC_6.3.4.4)_CDS	WP_041046767.1	1.2e-37	166.4	96	WP_041046767.1 adenylosuccinate synthase [Wolbachia endosymbiont of Cimex lectularius]
wMen1_aTRAM_RAST_-_Adenylosuccinate_synthetase_(EC_6.3.4.4)_CDS	WP_175937776.1	1.3e-36	162.9	96	WP_175937776.1 adenylosuccinate synthase [Wolbachia endosymbiont of Madathamugadia hiepei]
wMen1_aTRAM_RAST_-_Adenylosuccinate_synthetase_(EC_6.3.4.4)_CDS	WP_168455848.1	2.9e-36	161.8	96	WP_168455848.1 adenylosuccinate synthase [Wolbachia endosymbiont of Ctenocephalides felis wCfeJ]
wMen1_aTRAM_RAST_-_Adenylosuccinate_synthetase_(EC_6.3.4.4)_CDS	WP_182366811.1	1.2e-34	156.4	96	WP_182366811.1 adenylosuccinate synthase [Wolbachia pipientis]
wMen1_aTRAM_RAST_-_Adenylosuccinate_synthetase_(EC_6.3.4.4)_CDS	WP_175809581.1	2.7e-34	155.2	96	WP_175809581.1 adenylosuccinate synthase [Wolbachia endosymbiont of Dipetalonema caudispina]
wMen1_aTRAM_RAST_-_Alanyl-tRNA_synthetase_(EC_6.1.1.7)_CDS	WP_175937119.1	0	1291.9	871	WP_175937119.1 alanine--tRNA ligase [Wolbachia endosymbiont of Madathamugadia hiepei]
wMen1_aTRAM_RAST_-_Alanyl-tRNA_synthetase_(EC_6.1.1.7)_CDS	WP_041046473.1	0	1283.5	873	WP_041046473.1 alanine--tRNA ligase [Wolbachia endosymbiont of Cimex lectularius]
wMen1_aTRAM_RAST_-_Alanyl-tRNA_synthetase_(EC_6.1.1.7)_CDS	WP_168455416.1	0	1280.8	881	WP_168455416.1 alanine--tRNA ligase [Wolbachia endosymbiont of Ctenocephalides felis wCfeJ]
wMen1_aTRAM_RAST_-_Alanyl-tRNA_synthetase_(EC_6.1.1.7)_CDS	WP_011256559.1	0	1255.7	882	WP_011256559.1 alanine--tRNA ligase [Wolbachia endosymbiont of Brugia malayi]
wMen1_aTRAM_RAST_-_Alanyl-tRNA_synthetase_(EC_6.1.1.7)_CDS	WP_167895899.1	0	1255	880	WP_167895899.1 alanine--tRNA ligase [Wolbachia endosymbiont of Brugia pahangi]
wMen1_aTRAM_RAST_-_Alkyl_hydroperoxide_reductase_and/or_thiol-specific_antioxidant_family_(AhpC/TSA)_protein_CDS	WP_041046200.1	1.9e-79	306.2	186	WP_041046200.1 thioredoxin family protein [Wolbachia endosymbiont of Cimex lectularius]
wMen1_aTRAM_RAST_-_Alkyl_hydroperoxide_reductase_and/or_thiol-specific_antioxidant_family_(AhpC/TSA)_protein_CDS	WP_025264357.1	2.5e-79	305.8	186	WP_025264357.1 thioredoxin family protein [Wolbachia endosymbiont of Onchocerca volvulus]
wMen1_aTRAM_RAST_-_Alkyl_hydroperoxide_reductase_and/or_thiol-specific_antioxidant_family_(AhpC/TSA)_protein_CDS	WP_014868855.1	3.2e-79	305.4	186	WP_014868855.1 thioredoxin family protein [Wolbachia endosymbiont of Onchocerca ochengi]
wMen1_aTRAM_RAST_-_Alkyl_hydroperoxide_reductase_and/or_thiol-specific_antioxidant_family_(AhpC/TSA)_protein_CDS	WP_175818623.1	7.2e-79	304.3	186	WP_175818623.1 thioredoxin family protein [Wolbachia endosymbiont of Dirofilaria (Dirofilaria) immitis]
wMen1_aTRAM_RAST_-_Alkyl_hydroperoxide_reductase_and/or_thiol-specific_antioxidant_family_(AhpC/TSA)_protein_CDS	WP_168455477.1	1.6e-78	303.1	186	WP_168455477.1 thioredoxin family protein [Wolbachia endosymbiont of Ctenocephalides felis wCfeJ]
wMen1_aTRAM_RAST_-_Alkyl_hydroperoxide_reductase_subunit_C-like_protein_CDS	WP_041045287.1	2.9e-99	372.1	199	WP_041045287.1 peroxiredoxin [Wolbachia endosymbiont of Cimex lectularius]
wMen1_aTRAM_RAST_-_Alkyl_hydroperoxide_reductase_subunit_C-like_protein_CDS	WP_175937779.1	8.4e-99	370.5	199	WP_175937779.1 peroxiredoxin [Wolbachia endosymbiont of Madathamugadia hiepei]
wMen1_aTRAM_RAST_-_Alkyl_hydroperoxide_reductase_subunit_C-like_protein_CDS	WP_168455979.1	1e-96	363.6	199	WP_168455979.1 peroxiredoxin [Wolbachia endosymbiont of Ctenocephalides felis wCfeJ]
wMen1_aTRAM_RAST_-_Alkyl_hydroperoxide_reductase_subunit_C-like_protein_CDS	WP_174133869.1	3.3e-95	358.6	199	WP_174133869.1 peroxiredoxin [Wolbachia endosymbiont of Atemnus politus]
wMen1_aTRAM_RAST_-_Alkyl_hydroperoxide_reductase_subunit_C-like_protein_CDS	WP_014869318.1	9.6e-95	357.1	199	WP_014869318.1 MULTISPECIES: peroxiredoxin [unclassified Wolbachia]
wMen1_aTRAM_RAST_-_Alpha/beta_hydrolase_CDS	WP_041045858.1	3.2e-99	372.1	218	WP_041045858.1 alpha/beta hydrolase [Wolbachia endosymbiont of Cimex lectularius]
wMen1_aTRAM_RAST_-_Alpha/beta_hydrolase_CDS	WP_175937456.1	1.6e-98	369.8	218	WP_175937456.1 alpha/beta hydrolase [Wolbachia endosymbiont of Madathamugadia hiepei]
wMen1_aTRAM_RAST_-_Alpha/beta_hydrolase_CDS	WP_025264088.1	5.1e-97	364.8	218	WP_025264088.1 alpha/beta hydrolase [Wolbachia endosymbiont of Onchocerca volvulus]
wMen1_aTRAM_RAST_-_Alpha/beta_hydrolase_CDS	WP_014869131.1	5.1e-97	364.8	218	WP_014869131.1 alpha/beta hydrolase [Wolbachia endosymbiont of Onchocerca ochengi]
wMen1_aTRAM_RAST_-_Alpha/beta_hydrolase_CDS	WP_175814283.1	1.9e-96	362.8	218	WP_175814283.1 alpha/beta hydrolase [Wolbachia endosymbiont of Cruorifilaria tuberocauda]
wMen1_aTRAM_RAST_-_Amidophosphoribosyltransferase_(EC_2.4.2.14)_CDS	WP_041046402.1	5.3e-221	777.7	459	WP_041046402.1 amidophosphoribosyltransferase [Wolbachia endosymbiont of Cimex lectularius]
wMen1_aTRAM_RAST_-_Amidophosphoribosyltransferase_(EC_2.4.2.14)_CDS	WP_175937773.1	1.3e-219	773.1	459	WP_175937773.1 amidophosphoribosyltransferase [Wolbachia endosymbiont of Madathamugadia hiepei]
wMen1_aTRAM_RAST_-_Amidophosphoribosyltransferase_(EC_2.4.2.14)_CDS	WP_168455565.1	4.9e-219	771.2	459	WP_168455565.1 amidophosphoribosyltransferase [Wolbachia endosymbiont of Ctenocephalides felis wCfeJ]
wMen1_aTRAM_RAST_-_Amidophosphoribosyltransferase_(EC_2.4.2.14)_CDS	WP_191111423.1	3.5e-217	765	459	WP_191111423.1 amidophosphoribosyltransferase [Candidatus Wolbachia massiliensis]
wMen1_aTRAM_RAST_-_Amidophosphoribosyltransferase_(EC_2.4.2.14)_CDS	WP_175814255.1	1.1e-213	753.4	459	WP_175814255.1 amidophosphoribosyltransferase [Wolbachia endosymbiont of Cruorifilaria tuberocauda]
wMen1_aTRAM_RAST_-_ApaG_protein_CDS	WP_041046006.1	5.4e-65	257.7	134	WP_041046006.1 Co2+/Mg2+ efflux protein ApaG [Wolbachia endosymbiont of Cimex lectularius]
wMen1_aTRAM_RAST_-_ApaG_protein_CDS	WP_014868860.1	1.1e-62	250	134	WP_014868860.1 MULTISPECIES: Co2+/Mg2+ efflux protein ApaG [unclassified Wolbachia]
wMen1_aTRAM_RAST_-_ApaG_protein_CDS	WP_174133010.1	4.2e-62	248.1	134	WP_174133010.1 Co2+/Mg2+ efflux protein ApaG [Wolbachia endosymbiont of Atemnus politus]
wMen1_aTRAM_RAST_-_ApaG_protein_CDS	WP_175938200.1	7.2e-62	247.3	134	WP_175938200.1 Co2+/Mg2+ efflux protein ApaG [Wolbachia endosymbiont of Litomosoides brasiliensis]
wMen1_aTRAM_RAST_-_ApaG_protein_CDS	WP_175838056.1	1.2e-61	246.5	134	WP_175838056.1 Co2+/Mg2+ efflux protein ApaG [Wolbachia endosymbiont of Litomosoides sigmodontis]
wMen1_aTRAM_RAST_-_Arginyl-tRNA_synthetase_(EC_6.1.1.19)_CDS	WP_168456094.1	3.3e-249	871.7	570	WP_168456094.1 arginine--tRNA ligase [Wolbachia endosymbiont of Ctenocephalides felis wCfeJ]
wMen1_aTRAM_RAST_-_Arginyl-tRNA_synthetase_(EC_6.1.1.19)_CDS	WP_151808114.1	1.3e-248	869.8	570	WP_151808114.1 arginine--tRNA ligase [Wolbachia endosymbiont of Nasonia oneida]
wMen1_aTRAM_RAST_-_Arginyl-tRNA_synthetase_(EC_6.1.1.19)_CDS	WP_012673148.1	1.3e-248	869.8	570	WP_012673148.1 MULTISPECIES: arginine--tRNA ligase [Wolbachia]
wMen1_aTRAM_RAST_-_Arginyl-tRNA_synthetase_(EC_6.1.1.19)_CDS	WP_155968533.1	4.8e-248	867.8	570	WP_155968533.1 MULTISPECIES: arginine--tRNA ligase [Wolbachia]
wMen1_aTRAM_RAST_-_Arginyl-tRNA_synthetase_(EC_6.1.1.19)_CDS	WP_182366786.1	6.2e-248	867.5	570	WP_182366786.1 arginine--tRNA ligase [Wolbachia pipientis]
wMen1_aTRAM_RAST_-_Aspartate_aminotransferase_(EC_2.6.1.1)_CDS	WP_041045739.1	6.6e-188	667.5	394	WP_041045739.1 pyridoxal phosphate-dependent aminotransferase [Wolbachia endosymbiont of Cimex lectularius]
wMen1_aTRAM_RAST_-_Aspartate_aminotransferase_(EC_2.6.1.1)_CDS	WP_175937854.1	2.5e-187	665.6	394	WP_175937854.1 pyridoxal phosphate-dependent aminotransferase [Wolbachia endosymbiont of Madathamugadia hiepei]
wMen1_aTRAM_RAST_-_Aspartate_aminotransferase_(EC_2.6.1.1)_CDS	OAM06208.1	1.5e-184	656.4	394	OAM06208.1 aspartate aminotransferase [Wolbachia endosymbiont of Dactylopius coccus]
wMen1_aTRAM_RAST_-_Aspartate_aminotransferase_(EC_2.6.1.1)_CDS	WP_114517257.1	3.7e-183	651.7	394	WP_114517257.1 pyridoxal phosphate-dependent aminotransferase [Wolbachia endosymbiont of Cylisticus convexus]
wMen1_aTRAM_RAST_-_Aspartate_aminotransferase_(EC_2.6.1.1)_CDS	WP_139686694.1	8.3e-183	650.6	394	WP_139686694.1 pyridoxal phosphate-dependent aminotransferase [Wolbachia endosymbiont of Leptopilina clavipes]
wMen1_aTRAM_RAST_-_Aspartate_carbamoyltransferase_(EC_2.1.3.2)_CDS	WP_175937551.1	8.1e-130	474.2	297	WP_175937551.1 aspartate carbamoyltransferase catalytic subunit [Wolbachia endosymbiont of Madathamugadia hiepei]
wMen1_aTRAM_RAST_-_Aspartate_carbamoyltransferase_(EC_2.1.3.2)_CDS	WP_041045966.1	3.1e-129	472.2	295	WP_041045966.1 aspartate carbamoyltransferase catalytic subunit [Wolbachia endosymbiont of Cimex lectularius]
wMen1_aTRAM_RAST_-_Aspartate_carbamoyltransferase_(EC_2.1.3.2)_CDS	CAD7416346.1	6.8e-129	471.1	296	CAD7416346.1 unnamed protein product [Timema poppensis]
wMen1_aTRAM_RAST_-_Aspartate_carbamoyltransferase_(EC_2.1.3.2)_CDS	WP_174134182.1	5.8e-128	468	292	WP_174134182.1 aspartate carbamoyltransferase catalytic subunit [Wolbachia endosymbiont of Atemnus politus]
wMen1_aTRAM_RAST_-_Aspartate_carbamoyltransferase_(EC_2.1.3.2)_CDS	WP_006280416.1	7.5e-128	467.6	296	WP_006280416.1 MULTISPECIES: aspartate carbamoyltransferase catalytic subunit [Wolbachia]
wMen1_aTRAM_RAST_-_Aspartate-semialdehyde_dehydrogenase_(EC_1.2.1.11)_CDS	WP_041046224.1	1.4e-149	540	340	WP_041046224.1 aspartate-semialdehyde dehydrogenase [Wolbachia endosymbiont of Cimex lectularius]
wMen1_aTRAM_RAST_-_Aspartate-semialdehyde_dehydrogenase_(EC_1.2.1.11)_CDS	WP_182158485.1	1.7e-147	533.1	340	WP_182158485.1 aspartate-semialdehyde dehydrogenase [Wolbachia pipientis]
wMen1_aTRAM_RAST_-_Aspartate-semialdehyde_dehydrogenase_(EC_1.2.1.11)_CDS	WP_011256244.1	6.5e-147	531.2	338	WP_011256244.1 MULTISPECIES: aspartate-semialdehyde dehydrogenase [unclassified Wolbachia]
wMen1_aTRAM_RAST_-_Aspartate-semialdehyde_dehydrogenase_(EC_1.2.1.11)_CDS	WP_088414462.1	1.5e-146	530	338	WP_088414462.1 aspartate-semialdehyde dehydrogenase [Wolbachia endosymbiont of Wuchereria bancrofti]
wMen1_aTRAM_RAST_-_Aspartate-semialdehyde_dehydrogenase_(EC_1.2.1.11)_CDS	WP_174132984.1	1.9e-146	529.6	338	WP_174132984.1 aspartate-semialdehyde dehydrogenase [Wolbachia endosymbiont of Atemnus politus]
wMen1_aTRAM_RAST_-_Aspartokinase_(EC_2.7.2.4)_CDS	WP_175937150.1	4.3e-160	575.1	379	WP_175937150.1 aspartate kinase [Wolbachia endosymbiont of Madathamugadia hiepei]
wMen1_aTRAM_RAST_-_Aspartokinase_(EC_2.7.2.4)_CDS	WP_041044957.1	9.6e-160	573.9	379	WP_041044957.1 aspartate kinase [Wolbachia endosymbiont of Cimex lectularius]
wMen1_aTRAM_RAST_-_Aspartokinase_(EC_2.7.2.4)_CDS	WP_041582659.1	2.3e-153	552.7	378	WP_041582659.1 MULTISPECIES: aspartate kinase [Wolbachia]
wMen1_aTRAM_RAST_-_Aspartokinase_(EC_2.7.2.4)_CDS	ACN95627.1	2.3e-153	552.7	378	ACN95627.1 aspartokinase [Wolbachia sp. wRi]
wMen1_aTRAM_RAST_-_Aspartokinase_(EC_2.7.2.4)_CDS	WP_155969028.1	3e-153	552.4	378	WP_155969028.1 MULTISPECIES: aspartate kinase [Wolbachia]
wMen1_aTRAM_RAST_-_Aspartyl-tRNA_synthetase_(EC_6.1.1.12)_@_Aspartyl-tRNA(Asn)_synthetase_(EC_6.1.1.23)_CDS	WP_041045874.1	1.1e-290	1009.6	598	WP_041045874.1 aspartate--tRNA ligase [Wolbachia endosymbiont of Cimex lectularius]
wMen1_aTRAM_RAST_-_Aspartyl-tRNA_synthetase_(EC_6.1.1.12)_@_Aspartyl-tRNA(Asn)_synthetase_(EC_6.1.1.23)_CDS	WP_175937566.1	6.9e-290	1006.9	598	WP_175937566.1 aspartate--tRNA ligase [Wolbachia endosymbiont of Madathamugadia hiepei]
wMen1_aTRAM_RAST_-_Aspartyl-tRNA_synthetase_(EC_6.1.1.12)_@_Aspartyl-tRNA(Asn)_synthetase_(EC_6.1.1.23)_CDS	WP_006279890.1	2.6e-289	1005	598	WP_006279890.1 MULTISPECIES: aspartate--tRNA ligase [Wolbachia]
wMen1_aTRAM_RAST_-_Aspartyl-tRNA_synthetase_(EC_6.1.1.12)_@_Aspartyl-tRNA(Asn)_synthetase_(EC_6.1.1.23)_CDS	WP_065094727.1	4.5e-289	1004.2	598	WP_065094727.1 MULTISPECIES: aspartate--tRNA ligase [unclassified Wolbachia]
wMen1_aTRAM_RAST_-_Aspartyl-tRNA_synthetase_(EC_6.1.1.12)_@_Aspartyl-tRNA(Asn)_synthetase_(EC_6.1.1.23)_CDS	WP_168455655.1	4.5e-289	1004.2	598	WP_168455655.1 aspartate--tRNA ligase [Wolbachia endosymbiont of Ctenocephalides felis wCfeJ]
wMen1_aTRAM_RAST_-_Aspartyl-tRNA(Asn)_amidotransferase_subunit_A_(EC_6.3.5.6)_@_Glutamyl-tRNA(Gln)_amidotransferase_subunit_A_(EC_6.3.5.7)_CDS	WP_041046163.1	2.8e-241	845.1	475	WP_041046163.1 Asp-tRNA(Asn)/Glu-tRNA(Gln) amidotransferase subunit GatA [Wolbachia endosymbiont of Cimex lectularius]
wMen1_aTRAM_RAST_-_Aspartyl-tRNA(Asn)_amidotransferase_subunit_A_(EC_6.3.5.6)_@_Glutamyl-tRNA(Gln)_amidotransferase_subunit_A_(EC_6.3.5.7)_CDS	WP_174133074.1	8.1e-241	843.6	475	WP_174133074.1 Asp-tRNA(Asn)/Glu-tRNA(Gln) amidotransferase subunit GatA [Wolbachia endosymbiont of Atemnus politus]
wMen1_aTRAM_RAST_-_Aspartyl-tRNA(Asn)_amidotransferase_subunit_A_(EC_6.3.5.6)_@_Glutamyl-tRNA(Gln)_amidotransferase_subunit_A_(EC_6.3.5.7)_CDS	WP_175937819.1	1.8e-240	842.4	475	WP_175937819.1 Asp-tRNA(Asn)/Glu-tRNA(Gln) amidotransferase subunit GatA [Wolbachia endosymbiont of Madathamugadia hiepei]
wMen1_aTRAM_RAST_-_Aspartyl-tRNA(Asn)_amidotransferase_subunit_A_(EC_6.3.5.6)_@_Glutamyl-tRNA(Gln)_amidotransferase_subunit_A_(EC_6.3.5.7)_CDS	WP_010404433.1	2.2e-238	835.5	473	WP_010404433.1 Asp-tRNA(Asn)/Glu-tRNA(Gln) amidotransferase subunit GatA [Wolbachia endosymbiont of Nasonia vitripennis]
wMen1_aTRAM_RAST_-_Aspartyl-tRNA(Asn)_amidotransferase_subunit_A_(EC_6.3.5.6)_@_Glutamyl-tRNA(Gln)_amidotransferase_subunit_A_(EC_6.3.5.7)_CDS	WP_139686600.1	4.9e-238	834.3	473	WP_139686600.1 Asp-tRNA(Asn)/Glu-tRNA(Gln) amidotransferase subunit GatA [Wolbachia endosymbiont of Leptopilina clavipes]
wMen1_aTRAM_RAST_-_Aspartyl-tRNA(Asn)_amidotransferase_subunit_B_(EC_6.3.5.6)_@_Glutamyl-tRNA(Gln)_amidotransferase_subunit_B_(EC_6.3.5.7)_CDS	WP_175937261.1	1.1e-221	780	474	WP_175937261.1 Asp-tRNA(Asn)/Glu-tRNA(Gln) amidotransferase subunit GatB [Wolbachia endosymbiont of Madathamugadia hiepei]
wMen1_aTRAM_RAST_-_Aspartyl-tRNA(Asn)_amidotransferase_subunit_B_(EC_6.3.5.6)_@_Glutamyl-tRNA(Gln)_amidotransferase_subunit_B_(EC_6.3.5.7)_CDS	WP_041046733.1	1.6e-220	776.2	474	WP_041046733.1 Asp-tRNA(Asn)/Glu-tRNA(Gln) amidotransferase subunit GatB [Wolbachia endosymbiont of Cimex lectularius]
wMen1_aTRAM_RAST_-_Aspartyl-tRNA(Asn)_amidotransferase_subunit_B_(EC_6.3.5.6)_@_Glutamyl-tRNA(Gln)_amidotransferase_subunit_B_(EC_6.3.5.7)_CDS	WP_175809617.1	2.8e-217	765.4	471	WP_175809617.1 Asp-tRNA(Asn)/Glu-tRNA(Gln) amidotransferase subunit GatB [Wolbachia endosymbiont of Dipetalonema caudispina]
wMen1_aTRAM_RAST_-_Aspartyl-tRNA(Asn)_amidotransferase_subunit_B_(EC_6.3.5.6)_@_Glutamyl-tRNA(Gln)_amidotransferase_subunit_B_(EC_6.3.5.7)_CDS	WP_191110975.1	6.2e-217	764.2	470	WP_191110975.1 Asp-tRNA(Asn)/Glu-tRNA(Gln) amidotransferase subunit GatB [Candidatus Wolbachia massiliensis]
wMen1_aTRAM_RAST_-_Aspartyl-tRNA(Asn)_amidotransferase_subunit_B_(EC_6.3.5.6)_@_Glutamyl-tRNA(Gln)_amidotransferase_subunit_B_(EC_6.3.5.7)_CDS	WP_011256901.1	8.1e-217	763.8	470	WP_011256901.1 Asp-tRNA(Asn)/Glu-tRNA(Gln) amidotransferase subunit GatB [Wolbachia endosymbiont of Brugia malayi]
wMen1_aTRAM_RAST_-_Aspartyl-tRNA(Asn)_amidotransferase_subunit_C_(EC_6.3.5.6)_@_Glutamyl-tRNA(Gln)_amidotransferase_subunit_C_(EC_6.3.5.7)_CDS	WP_174133162.1	2.1e-36	162.5	113	WP_174133162.1 Asp-tRNA(Asn)/Glu-tRNA(Gln) amidotransferase subunit GatC [Wolbachia endosymbiont of Atemnus politus]
wMen1_aTRAM_RAST_-_Aspartyl-tRNA(Asn)_amidotransferase_subunit_C_(EC_6.3.5.6)_@_Glutamyl-tRNA(Gln)_amidotransferase_subunit_C_(EC_6.3.5.7)_CDS	WP_191111534.1	1e-35	160.2	115	WP_191111534.1 aspartyl/glutamyl-tRNA amidotransferase subunit C [Candidatus Wolbachia massiliensis]
wMen1_aTRAM_RAST_-_Aspartyl-tRNA(Asn)_amidotransferase_subunit_C_(EC_6.3.5.6)_@_Glutamyl-tRNA(Gln)_amidotransferase_subunit_C_(EC_6.3.5.7)_CDS	WP_015588581.1	6.7e-35	157.5	113	WP_015588581.1 MULTISPECIES: Asp-tRNA(Asn)/Glu-tRNA(Gln) amidotransferase subunit GatC [unclassified Wolbachia]
wMen1_aTRAM_RAST_-_Aspartyl-tRNA(Asn)_amidotransferase_subunit_C_(EC_6.3.5.6)_@_Glutamyl-tRNA(Gln)_amidotransferase_subunit_C_(EC_6.3.5.7)_CDS	OAM01674.1	1.5e-34	156.4	113	OAM01674.1 glutamyl amidotransferase [Wolbachia endosymbiont of Dactylopius coccus]
wMen1_aTRAM_RAST_-_Aspartyl-tRNA(Asn)_amidotransferase_subunit_C_(EC_6.3.5.6)_@_Glutamyl-tRNA(Gln)_amidotransferase_subunit_C_(EC_6.3.5.7)_CDS	WP_006012695.1	1.5e-34	156.4	113	WP_006012695.1 MULTISPECIES: Asp-tRNA(Asn)/Glu-tRNA(Gln) amidotransferase subunit GatC [Wolbachia]
wMen1_aTRAM_RAST_-_ATP_synthase_alpha_chain_(EC_3.6.3.14)_CDS	WP_068651633.1	1.3e-236	829.7	512	WP_068651633.1 F0F1 ATP synthase subunit alpha [Wolbachia endosymbiont of Trichogramma pretiosum]
wMen1_aTRAM_RAST_-_ATP_synthase_alpha_chain_(EC_3.6.3.14)_CDS	WP_127464125.1	1.3e-236	829.7	512	WP_127464125.1 F0F1 ATP synthase subunit alpha [Wolbachia endosymbiont of Bemisia tabaci]
wMen1_aTRAM_RAST_-_ATP_synthase_alpha_chain_(EC_3.6.3.14)_CDS	WP_006012290.1	1.7e-236	829.3	512	WP_006012290.1 MULTISPECIES: F0F1 ATP synthase subunit alpha [Wolbachia]
wMen1_aTRAM_RAST_-_ATP_synthase_alpha_chain_(EC_3.6.3.14)_CDS	WP_143689118.1	1.7e-236	829.3	512	WP_143689118.1 F0F1 ATP synthase subunit alpha [Wolbachia endosymbiont of Nilaparvata lugens]
wMen1_aTRAM_RAST_-_ATP_synthase_alpha_chain_(EC_3.6.3.14)_CDS	WP_063631056.1	1.7e-236	829.3	512	WP_063631056.1 F0F1 ATP synthase subunit alpha [Wolbachia endosymbiont of Laodelphax striatellus]
wMen1_aTRAM_RAST_-_ATP_synthase_beta_chain_(EC_3.6.3.14)_CDS	WP_110410534.1	1.3e-227	799.7	478	WP_110410534.1 F0F1 ATP synthase subunit beta [Wolbachia endosymbiont of Folsomia candida]
wMen1_aTRAM_RAST_-_ATP_synthase_beta_chain_(EC_3.6.3.14)_CDS	WP_041046666.1	5.1e-227	797.7	477	WP_041046666.1 F0F1 ATP synthase subunit beta [Wolbachia endosymbiont of Cimex lectularius]
wMen1_aTRAM_RAST_-_ATP_synthase_beta_chain_(EC_3.6.3.14)_CDS	BAO99908.1	5.1e-227	797.7	477	BAO99908.1 ATP synthase subunit B [Wolbachia endosymbiont of Cimex lectularius]
wMen1_aTRAM_RAST_-_ATP_synthase_beta_chain_(EC_3.6.3.14)_CDS	WP_012673086.1	1.9e-226	795.8	477	WP_012673086.1 MULTISPECIES: F0F1 ATP synthase subunit beta [Wolbachia]
wMen1_aTRAM_RAST_-_ATP_synthase_beta_chain_(EC_3.6.3.14)_CDS	WP_168455807.1	1.9e-226	795.8	477	WP_168455807.1 F0F1 ATP synthase subunit beta [Wolbachia endosymbiont of Ctenocephalides felis wCfeJ]
wMen1_aTRAM_RAST_-_ATP_synthase_delta_chain_(EC_3.6.3.14)_CDS	WP_175937807.1	3.2e-52	215.7	188	WP_175937807.1 ATP synthase F1 subunit delta [Wolbachia endosymbiont of Madathamugadia hiepei]
wMen1_aTRAM_RAST_-_ATP_synthase_delta_chain_(EC_3.6.3.14)_CDS	WP_041045532.1	5.5e-52	214.9	186	WP_041045532.1 ATP synthase F1 subunit delta [Wolbachia endosymbiont of Cimex lectularius]
wMen1_aTRAM_RAST_-_ATP_synthase_delta_chain_(EC_3.6.3.14)_CDS	TVS85713.1	1.2e-51	213.8	188	TVS85713.1 ATP synthase F1 subunit delta [Wolbachia pipientis]
wMen1_aTRAM_RAST_-_ATP_synthase_delta_chain_(EC_3.6.3.14)_CDS	WP_038198927.1	4.6e-51	211.8	188	WP_038198927.1 ATP synthase F1 subunit delta [Wolbachia pipientis]
wMen1_aTRAM_RAST_-_ATP_synthase_delta_chain_(EC_3.6.3.14)_CDS	WP_010962742.1	1.8e-50	209.9	188	WP_010962742.1 MULTISPECIES: ATP synthase F1 subunit delta [Wolbachia]
wMen1_aTRAM_RAST_-_ATP_synthase_epsilon_chain_(EC_3.6.3.14)_CDS	WP_175809757.1	1.3e-27	133.3	108	WP_175809757.1 F0F1 ATP synthase subunit epsilon [Wolbachia endosymbiont of Dipetalonema caudispina]
wMen1_aTRAM_RAST_-_ATP_synthase_epsilon_chain_(EC_3.6.3.14)_CDS	WP_174132662.1	1.9e-26	129.4	107	WP_174132662.1 F0F1 ATP synthase subunit epsilon [Wolbachia endosymbiont of Atemnus politus]
wMen1_aTRAM_RAST_-_ATP_synthase_epsilon_chain_(EC_3.6.3.14)_CDS	WP_041045689.1	9.5e-26	127.1	107	WP_041045689.1 ATP synthase subunit epsilon [Wolbachia endosymbiont of Cimex lectularius]
wMen1_aTRAM_RAST_-_ATP_synthase_epsilon_chain_(EC_3.6.3.14)_CDS	WP_014868725.1	1.6e-25	126.3	108	WP_014868725.1 MULTISPECIES: hypothetical protein [unclassified Wolbachia]
wMen1_aTRAM_RAST_-_ATP_synthase_epsilon_chain_(EC_3.6.3.14)_CDS	WP_214250010.1	2.8e-25	125.6	107	WP_214250010.1 F0F1 ATP synthase subunit epsilon [Wolbachia endosymbiont of Anopheles demeilloni]
wMen1_aTRAM_RAST_-_ATP_synthase_F0_sector_subunit_a_CDS	WP_175818189.1	1.8e-95	359.8	243	WP_175818189.1 F0F1 ATP synthase subunit A [Wolbachia endosymbiont of Dirofilaria (Dirofilaria) immitis]
wMen1_aTRAM_RAST_-_ATP_synthase_F0_sector_subunit_a_CDS	WP_175814344.1	2.4e-95	359.4	243	WP_175814344.1 F0F1 ATP synthase subunit A [Wolbachia endosymbiont of Cruorifilaria tuberocauda]
wMen1_aTRAM_RAST_-_ATP_synthase_F0_sector_subunit_a_CDS	WP_175937234.1	2.9e-93	352.4	243	WP_175937234.1 F0F1 ATP synthase subunit A [Wolbachia endosymbiont of Madathamugadia hiepei]
wMen1_aTRAM_RAST_-_ATP_synthase_F0_sector_subunit_a_CDS	WP_191111561.1	3.8e-93	352.1	243	WP_191111561.1 F0F1 ATP synthase subunit A [Candidatus Wolbachia massiliensis]
wMen1_aTRAM_RAST_-_ATP_synthase_F0_sector_subunit_a_CDS	WP_041045659.1	1.1e-92	350.5	243	WP_041045659.1 F0F1 ATP synthase subunit A [Wolbachia endosymbiont of Cimex lectularius]
wMen1_aTRAM_RAST_-_ATP_synthase_F0_sector_subunit_b_(EC_3.6.3.14)_CDS	WP_174132800.1	1.3e-41	180.3	158	WP_174132800.1 hypothetical protein [Wolbachia endosymbiont of Atemnus politus]
wMen1_aTRAM_RAST_-_ATP_synthase_F0_sector_subunit_b_(EC_3.6.3.14)_CDS	WP_041045653.1	3.2e-40	175.6	158	WP_041045653.1 ATP synthase F0F1 subunit B [Wolbachia endosymbiont of Cimex lectularius]
wMen1_aTRAM_RAST_-_ATP_synthase_F0_sector_subunit_b_(EC_3.6.3.14)_CDS	WP_015589035.1	1e-38	170.6	158	WP_015589035.1 MULTISPECIES: ATP synthase subunit B [unclassified Wolbachia]
wMen1_aTRAM_RAST_-_ATP_synthase_F0_sector_subunit_b_(EC_3.6.3.14)_CDS	OJH30305.1	5.1e-38	168.3	158	OJH30305.1 ATP synthase subunit b [Armadillidium vulgare] [Wolbachia endosymbiont of Armadillidium vulgare]
wMen1_aTRAM_RAST_-_ATP_synthase_F0_sector_subunit_b_(EC_3.6.3.14)_CDS	KLT21771.1	5.1e-38	168.3	158	KLT21771.1 ATP synthase B/B' CF putative [Wolbachia endosymbiont of Armadillidium vulgare str. wVulC]
wMen1_aTRAM_RAST_-_ATP_synthase_F0_sector_subunit_b_CDS	WP_168455547.1	1.1e-32	150.6	158	WP_168455547.1 hypothetical protein [Wolbachia endosymbiont of Ctenocephalides felis wCfeJ]
wMen1_aTRAM_RAST_-_ATP_synthase_F0_sector_subunit_b_CDS	WP_174132805.1	3.3e-29	139	158	WP_174132805.1 hypothetical protein [Wolbachia endosymbiont of Atemnus politus]
wMen1_aTRAM_RAST_-_ATP_synthase_F0_sector_subunit_b_CDS	WP_041045655.1	5.6e-29	138.3	158	WP_041045655.1 ATP synthase F0 subunit B [Wolbachia endosymbiont of Cimex lectularius]
wMen1_aTRAM_RAST_-_ATP_synthase_F0_sector_subunit_b_CDS	WP_175937235.1	5.6e-29	138.3	158	WP_175937235.1 hypothetical protein [Wolbachia endosymbiont of Madathamugadia hiepei]
wMen1_aTRAM_RAST_-_ATP_synthase_F0_sector_subunit_b_CDS	WP_175838197.1	7.3e-29	137.9	158	WP_175838197.1 hypothetical protein [Wolbachia endosymbiont of Litomosoides sigmodontis]
wMen1_aTRAM_RAST_-_ATP_synthase_F0_sector_subunit_c_CDS	WP_014868704.1	4.3e-27	131	75	WP_014868704.1 MULTISPECIES: F0F1 ATP synthase subunit C [unclassified Wolbachia]
wMen1_aTRAM_RAST_-_ATP_synthase_F0_sector_subunit_c_CDS	WP_175818188.1	4.3e-27	131	75	WP_175818188.1 F0F1 ATP synthase subunit C [Wolbachia endosymbiont of Dirofilaria (Dirofilaria) immitis]
wMen1_aTRAM_RAST_-_ATP_synthase_F0_sector_subunit_c_CDS	WP_168455548.1	4.3e-27	131	75	WP_168455548.1 MULTISPECIES: F0F1 ATP synthase subunit C [unclassified Wolbachia]
wMen1_aTRAM_RAST_-_ATP_synthase_F0_sector_subunit_c_CDS	WP_191111335.1	4.3e-27	131	75	WP_191111335.1 F0F1 ATP synthase subunit C [Candidatus Wolbachia massiliensis]
wMen1_aTRAM_RAST_-_ATP_synthase_F0_sector_subunit_c_CDS	WP_175814343.1	1.6e-26	129	75	WP_175814343.1 F0F1 ATP synthase subunit C [Wolbachia endosymbiont of Cruorifilaria tuberocauda]
wMen1_aTRAM_RAST_-_ATP_synthase_gamma_chain_(EC_3.6.3.14)_CDS	WP_041045916.1	2.4e-94	356.3	290	WP_041045916.1 F0F1 ATP synthase subunit gamma [Wolbachia endosymbiont of Cimex lectularius]
wMen1_aTRAM_RAST_-_ATP_synthase_gamma_chain_(EC_3.6.3.14)_CDS	WP_182367734.1	5.3e-94	355.1	290	WP_182367734.1 F0F1 ATP synthase subunit gamma [Wolbachia pipientis]
wMen1_aTRAM_RAST_-_ATP_synthase_gamma_chain_(EC_3.6.3.14)_CDS	WP_174516796.1	5.3e-94	355.1	290	WP_174516796.1 F0F1 ATP synthase subunit gamma [Wolbachia endosymbiont of Cardiocondyla obscurior]
wMen1_aTRAM_RAST_-_ATP_synthase_gamma_chain_(EC_3.6.3.14)_CDS	WP_175937596.1	6.9e-94	354.8	290	WP_175937596.1 F0F1 ATP synthase subunit gamma [Wolbachia endosymbiont of Madathamugadia hiepei]
wMen1_aTRAM_RAST_-_ATP_synthase_gamma_chain_(EC_3.6.3.14)_CDS	WP_168455532.1	6.9e-94	354.8	290	WP_168455532.1 F0F1 ATP synthase subunit gamma [Wolbachia endosymbiont of Ctenocephalides felis wCfeJ]
wMen1_aTRAM_RAST_-_ATP-dependent_Clp_protease_ATP-binding_subunit_ClpX_CDS	WP_041046352.1	8.6e-218	766.9	422	WP_041046352.1 ATP-dependent Clp protease ATP-binding subunit ClpX [Wolbachia endosymbiont of Cimex lectularius]
wMen1_aTRAM_RAST_-_ATP-dependent_Clp_protease_ATP-binding_subunit_ClpX_CDS	WP_175937133.1	2.1e-216	762.3	423	WP_175937133.1 ATP-dependent Clp protease ATP-binding subunit ClpX [Wolbachia endosymbiont of Madathamugadia hiepei]
wMen1_aTRAM_RAST_-_ATP-dependent_Clp_protease_ATP-binding_subunit_ClpX_CDS	WP_191111253.1	6.8e-215	757.3	421	WP_191111253.1 ATP-dependent Clp protease ATP-binding subunit ClpX [Candidatus Wolbachia massiliensis]
wMen1_aTRAM_RAST_-_ATP-dependent_Clp_protease_ATP-binding_subunit_ClpX_CDS	WP_011256750.1	1.5e-214	756.1	420	WP_011256750.1 MULTISPECIES: ATP-dependent Clp protease ATP-binding subunit ClpX [unclassified Wolbachia]
wMen1_aTRAM_RAST_-_ATP-dependent_Clp_protease_ATP-binding_subunit_ClpX_CDS	WP_175837507.1	5.7e-214	754.2	420	WP_175837507.1 ATP-dependent Clp protease ATP-binding subunit ClpX [Wolbachia endosymbiont of Litomosoides sigmodontis]
wMen1_aTRAM_RAST_-_ATP-dependent_Clp_protease_proteolytic_subunit_(EC_3.4.21.92)_CDS	WP_041046354.1	1.1e-104	390.2	208	WP_041046354.1 MULTISPECIES: ATP-dependent Clp endopeptidase proteolytic subunit ClpP [unclassified Wolbachia]
wMen1_aTRAM_RAST_-_ATP-dependent_Clp_protease_proteolytic_subunit_(EC_3.4.21.92)_CDS	WP_191111252.1	5.9e-103	384.4	208	WP_191111252.1 ATP-dependent Clp endopeptidase proteolytic subunit ClpP [Candidatus Wolbachia massiliensis]
wMen1_aTRAM_RAST_-_ATP-dependent_Clp_protease_proteolytic_subunit_(EC_3.4.21.92)_CDS	WP_174132830.1	1.3e-102	383.3	208	WP_174132830.1 ATP-dependent Clp endopeptidase proteolytic subunit ClpP [Wolbachia endosymbiont of Atemnus politus]
wMen1_aTRAM_RAST_-_ATP-dependent_Clp_protease_proteolytic_subunit_(EC_3.4.21.92)_CDS	WP_175938825.1	6.5e-102	380.9	208	WP_175938825.1 ATP-dependent Clp endopeptidase proteolytic subunit ClpP [Wolbachia endosymbiont of Litomosoides brasiliensis]
wMen1_aTRAM_RAST_-_ATP-dependent_Clp_protease_proteolytic_subunit_(EC_3.4.21.92)_CDS	WP_088413965.1	8.5e-102	380.6	207	WP_088413965.1 ATP-dependent Clp endopeptidase proteolytic subunit ClpP [Wolbachia endosymbiont of Wuchereria bancrofti]
wMen1_aTRAM_RAST_-_ATP-dependent_hsl_protease_ATP-binding_subunit_HslU_CDS	WP_041045051.1	5.3e-227	797.7	499	WP_041045051.1 ATP-dependent protease ATPase subunit HslU [Wolbachia endosymbiont of Cimex lectularius]
wMen1_aTRAM_RAST_-_ATP-dependent_hsl_protease_ATP-binding_subunit_HslU_CDS	WP_175937664.1	2e-226	795.8	499	WP_175937664.1 ATP-dependent protease ATPase subunit HslU [Wolbachia endosymbiont of Madathamugadia hiepei]
wMen1_aTRAM_RAST_-_ATP-dependent_hsl_protease_ATP-binding_subunit_HslU_CDS	WP_180211284.1	1.4e-224	789.6	499	WP_180211284.1 ATP-dependent protease ATPase subunit HslU [Wolbachia endosymbiont of Litomosoides sigmodontis]
wMen1_aTRAM_RAST_-_ATP-dependent_hsl_protease_ATP-binding_subunit_HslU_CDS	OWZ25700.1	9.3e-224	786.9	499	OWZ25700.1 ATP-dependent protease HslVU, ATPase subunit [Wolbachia endosymbiont of Wuchereria bancrofti]
wMen1_aTRAM_RAST_-_ATP-dependent_hsl_protease_ATP-binding_subunit_HslU_CDS	WP_175938959.1	2.1e-223	785.8	499	WP_175938959.1 ATP-dependent protease ATPase subunit HslU [Wolbachia endosymbiont of Litomosoides brasiliensis]
wMen1_aTRAM_RAST_-_ATP-dependent_protease_HslV_(EC_3.4.25.-)_CDS	WP_041045053.1	6.2e-88	334.3	185	WP_041045053.1 MULTISPECIES: ATP-dependent protease subunit HslV [unclassified Wolbachia]
wMen1_aTRAM_RAST_-_ATP-dependent_protease_HslV_(EC_3.4.25.-)_CDS	WP_182321246.1	1.8e-87	332.8	184	WP_182321246.1 ATP-dependent protease subunit HslV [Wolbachia pipientis]
wMen1_aTRAM_RAST_-_ATP-dependent_protease_HslV_(EC_3.4.25.-)_CDS	WP_077188416.1	2.4e-87	332.4	184	WP_077188416.1 ATP-dependent protease subunit HslV [Wolbachia pipientis]
wMen1_aTRAM_RAST_-_ATP-dependent_protease_HslV_(EC_3.4.25.-)_CDS	XP_011862174.1	4e-87	331.6	184	XP_011862174.1 PREDICTED: ATP-dependent protease subunit HslV-like [Vollenhovia emeryi]
wMen1_aTRAM_RAST_-_ATP-dependent_protease_HslV_(EC_3.4.25.-)_CDS	WP_167896161.1	4e-87	331.6	185	WP_167896161.1 ATP-dependent protease subunit HslV [Wolbachia endosymbiont of Brugia pahangi]
wMen1_aTRAM_RAST_-_ATP-dependent_protease_La_(EC_3.4.21.53)_Type_I_CDS	WP_041046350.1	0	1384	783	WP_041046350.1 endopeptidase La [Wolbachia endosymbiont of Cimex lectularius]
wMen1_aTRAM_RAST_-_ATP-dependent_protease_La_(EC_3.4.21.53)_Type_I_CDS	WP_175937132.1	0	1376.3	783	WP_175937132.1 endopeptidase La [Wolbachia endosymbiont of Madathamugadia hiepei]
wMen1_aTRAM_RAST_-_ATP-dependent_protease_La_(EC_3.4.21.53)_Type_I_CDS	WP_011256749.1	0	1343.6	784	WP_011256749.1 endopeptidase La [Wolbachia endosymbiont of Brugia malayi]
wMen1_aTRAM_RAST_-_ATP-dependent_protease_La_(EC_3.4.21.53)_Type_I_CDS	WP_088413961.1	0	1342	784	WP_088413961.1 endopeptidase La [Wolbachia endosymbiont of Wuchereria bancrofti]
wMen1_aTRAM_RAST_-_ATP-dependent_protease_La_(EC_3.4.21.53)_Type_I_CDS	WP_167895757.1	0	1341.3	784	WP_167895757.1 endopeptidase La [Wolbachia endosymbiont of Brugia pahangi]
wMen1_aTRAM_RAST_-_ATPase_provides_energy_for_both_assembly_of_type_IV_secretion_complex_and_secretion_of_T-DNA_complex_(VirB4)_CDS	WP_041046208.1	0	1476.5	801	WP_041046208.1 VirB4 family type IV secretion/conjugal transfer ATPase [Wolbachia endosymbiont of Cimex lectularius]
wMen1_aTRAM_RAST_-_ATPase_provides_energy_for_both_assembly_of_type_IV_secretion_complex_and_secretion_of_T-DNA_complex_(VirB4)_CDS	WP_175937002.1	0	1475.3	801	WP_175937002.1 VirB4 family type IV secretion/conjugal transfer ATPase [Wolbachia endosymbiont of Madathamugadia hiepei]
wMen1_aTRAM_RAST_-_ATPase_provides_energy_for_both_assembly_of_type_IV_secretion_complex_and_secretion_of_T-DNA_complex_(VirB4)_CDS	WP_011256994.1	0	1465.3	801	WP_011256994.1 VirB4 family type IV secretion/conjugal transfer ATPase [Wolbachia endosymbiont of Brugia malayi]
wMen1_aTRAM_RAST_-_ATPase_provides_energy_for_both_assembly_of_type_IV_secretion_complex_and_secretion_of_T-DNA_complex_(VirB4)_CDS	WP_063630671.1	0	1464.9	801	WP_063630671.1 VirB4 family type IV secretion/conjugal transfer ATPase [Wolbachia endosymbiont of Laodelphax striatellus]
wMen1_aTRAM_RAST_-_ATPase_provides_energy_for_both_assembly_of_type_IV_secretion_complex_and_secretion_of_T-DNA_complex_(VirB4)_CDS	WP_174132786.1	0	1464.9	801	WP_174132786.1 VirB4 family type IV secretion/conjugal transfer ATPase [Wolbachia endosymbiont of Atemnus politus]
wMen1_aTRAM_RAST_-_ATPase_provides_energy_for_both_assembly_of_type_IV_secretion_complex_and_secretion_of_T-DNA_complex_(VirB11)_CDS	BAA97435.1	6.1e-155	557.8	330	BAA97435.1 component of type IV secretion system [Wolbachia sp. wTai]
wMen1_aTRAM_RAST_-_ATPase_provides_energy_for_both_assembly_of_type_IV_secretion_complex_and_secretion_of_T-DNA_complex_(VirB11)_CDS	WP_168455840.1	6.1e-155	557.8	330	WP_168455840.1 P-type DNA transfer ATPase VirB11 [Wolbachia endosymbiont of Ctenocephalides felis wCfeJ]
wMen1_aTRAM_RAST_-_ATPase_provides_energy_for_both_assembly_of_type_IV_secretion_complex_and_secretion_of_T-DNA_complex_(VirB11)_CDS	WP_041044922.1	8e-155	557.4	330	WP_041044922.1 P-type DNA transfer ATPase VirB11 [Wolbachia endosymbiont of Cimex lectularius]
wMen1_aTRAM_RAST_-_ATPase_provides_energy_for_both_assembly_of_type_IV_secretion_complex_and_secretion_of_T-DNA_complex_(VirB11)_CDS	WP_174132861.1	1e-154	557	330	WP_174132861.1 P-type DNA transfer ATPase VirB11 [Wolbachia endosymbiont of Atemnus politus]
wMen1_aTRAM_RAST_-_ATPase_provides_energy_for_both_assembly_of_type_IV_secretion_complex_and_secretion_of_T-DNA_complex_(VirB11)_CDS	ACO52147.1	1.4e-154	556.6	324	ACO52147.1 VirB11 [Wolbachia endosymbiont of Segestria florentina]
wMen1_aTRAM_RAST_-_Bacterioferritin_CDS	WP_041046194.1	1.8e-67	266.2	159	WP_041046194.1 bacterioferritin [Wolbachia endosymbiont of Cimex lectularius]
wMen1_aTRAM_RAST_-_Bacterioferritin_CDS	WP_168455445.1	2.6e-58	235.7	159	WP_168455445.1 bacterioferritin [Wolbachia endosymbiont of Ctenocephalides felis wCfeJ]
wMen1_aTRAM_RAST_-_Bacterioferritin_CDS	WP_191110894.1	5.8e-58	234.6	159	WP_191110894.1 bacterioferritin [Candidatus Wolbachia massiliensis]
wMen1_aTRAM_RAST_-_Bacterioferritin_CDS	WP_065094446.1	3.7e-57	231.9	159	WP_065094446.1 MULTISPECIES: bacterioferritin [unclassified Wolbachia]
wMen1_aTRAM_RAST_-_Bacterioferritin_CDS	WP_174134084.1	4.9e-57	231.5	159	WP_174134084.1 bacterioferritin [Wolbachia endosymbiont of Atemnus politus]
wMen1_aTRAM_RAST_-_Believed_to_be_involved_in_assembly_of_Fe-S_clusters_CDS	WP_167896121.1	2.7e-22	114.8	64	WP_167896121.1 Fe-S cluster assembly protein IscX [Wolbachia endosymbiont of Brugia pahangi]
wMen1_aTRAM_RAST_-_Believed_to_be_involved_in_assembly_of_Fe-S_clusters_CDS	WP_088415196.1	4.6e-22	114	64	WP_088415196.1 Fe-S cluster assembly protein IscX [Wolbachia endosymbiont of Wuchereria bancrofti]
wMen1_aTRAM_RAST_-_Believed_to_be_involved_in_assembly_of_Fe-S_clusters_CDS	WP_011256860.1	6e-22	113.6	64	WP_011256860.1 Fe-S cluster assembly protein IscX [Wolbachia endosymbiont of Brugia malayi]
wMen1_aTRAM_RAST_-_Believed_to_be_involved_in_assembly_of_Fe-S_clusters_CDS	WP_175818440.1	7.9e-22	113.2	64	WP_175818440.1 Fe-S cluster assembly protein IscX [Wolbachia endosymbiont of Dirofilaria (Dirofilaria) immitis]
wMen1_aTRAM_RAST_-_Believed_to_be_involved_in_assembly_of_Fe-S_clusters_CDS	WP_175938586.1	2.3e-21	111.7	64	WP_175938586.1 Fe-S cluster assembly protein IscX [Wolbachia endosymbiont of Litomosoides brasiliensis]
wMen1_aTRAM_RAST_-_Bicyclomycin_resistance_protein_CDS	BAP00011.1	1.7e-170	609.8	390	BAP00011.1 bicyclomycin resistance protein [Wolbachia endosymbiont of Cimex lectularius]
wMen1_aTRAM_RAST_-_Bicyclomycin_resistance_protein_CDS	WP_041045846.1	1.1e-166	597	381	WP_041045846.1 multidrug effflux MFS transporter [Wolbachia endosymbiont of Cimex lectularius]
wMen1_aTRAM_RAST_-_Bicyclomycin_resistance_protein_CDS	AAS14110.1	1.1e-163	587	388	AAS14110.1 bicyclomycin resistance protein [Wolbachia endosymbiont of Drosophila melanogaster]
wMen1_aTRAM_RAST_-_Bicyclomycin_resistance_protein_CDS	WP_038198696.1	2.6e-163	585.9	388	WP_038198696.1 multidrug effflux MFS transporter [Wolbachia pipientis]
wMen1_aTRAM_RAST_-_Bicyclomycin_resistance_protein_CDS	WP_175937526.1	5.7e-163	584.7	381	WP_175937526.1 multidrug effflux MFS transporter [Wolbachia endosymbiont of Madathamugadia hiepei]
wMen1_aTRAM_RAST_-_Biotin_carboxylase_of_acetyl-CoA_carboxylase_(EC_6.3.4.14)_/_Biotin_carboxyl_carrier_protein_of_acetyl-CoA_carboxylase;_Propionyl-CoA_carboxylase_alpha_chain_(EC_6.4.1.3)_CDS	WP_088415440.1	7.4e-293	1016.9	656	WP_088415440.1 ATP-grasp domain-containing protein [Wolbachia endosymbiont of Wuchereria bancrofti]
wMen1_aTRAM_RAST_-_Biotin_carboxylase_of_acetyl-CoA_carboxylase_(EC_6.3.4.14)_/_Biotin_carboxyl_carrier_protein_of_acetyl-CoA_carboxylase;_Propionyl-CoA_carboxylase_alpha_chain_(EC_6.4.1.3)_CDS	WP_041045651.1	1.4e-291	1012.7	656	WP_041045651.1 ATP-grasp domain-containing protein [Wolbachia endosymbiont of Cimex lectularius]
wMen1_aTRAM_RAST_-_Biotin_carboxylase_of_acetyl-CoA_carboxylase_(EC_6.3.4.14)_/_Biotin_carboxyl_carrier_protein_of_acetyl-CoA_carboxylase;_Propionyl-CoA_carboxylase_alpha_chain_(EC_6.4.1.3)_CDS	WP_151807890.1	1.2e-290	1009.6	656	WP_151807890.1 acetyl-CoA carboxylase biotin carboxylase subunit [Wolbachia endosymbiont of Nasonia oneida]
wMen1_aTRAM_RAST_-_Biotin_carboxylase_of_acetyl-CoA_carboxylase_(EC_6.3.4.14)_/_Biotin_carboxyl_carrier_protein_of_acetyl-CoA_carboxylase;_Propionyl-CoA_carboxylase_alpha_chain_(EC_6.4.1.3)_CDS	WP_175938077.1	2e-290	1008.8	656	WP_175938077.1 ATP-grasp domain-containing protein [Wolbachia endosymbiont of Litomosoides brasiliensis]
wMen1_aTRAM_RAST_-_Biotin_carboxylase_of_acetyl-CoA_carboxylase_(EC_6.3.4.14)_/_Biotin_carboxyl_carrier_protein_of_acetyl-CoA_carboxylase;_Propionyl-CoA_carboxylase_alpha_chain_(EC_6.4.1.3)_CDS	WP_167895835.1	2e-290	1008.8	656	WP_167895835.1 ATP-grasp domain-containing protein [Wolbachia endosymbiont of Brugia pahangi]
wMen1_aTRAM_RAST_-_Biotin-protein_ligase_(EC_6.3.4.15)_CDS	WP_025264096.1	2.1e-84	323.2	264	WP_025264096.1 biotin--[acetyl-CoA-carboxylase] ligase [Wolbachia endosymbiont of Onchocerca volvulus]
wMen1_aTRAM_RAST_-_Biotin-protein_ligase_(EC_6.3.4.15)_CDS	WP_014869143.1	2.7e-84	322.8	264	WP_014869143.1 biotin--[acetyl-CoA-carboxylase] ligase [Wolbachia endosymbiont of Onchocerca ochengi]
wMen1_aTRAM_RAST_-_Biotin-protein_ligase_(EC_6.3.4.15)_CDS	WP_114517124.1	3.3e-82	315.8	261	WP_114517124.1 biotin--[acetyl-CoA-carboxylase] ligase [Wolbachia endosymbiont of Cylisticus convexus]
wMen1_aTRAM_RAST_-_Biotin-protein_ligase_(EC_6.3.4.15)_CDS	EAL60022.1	1.6e-81	313.5	289	EAL60022.1 biotin-acetyl-CoA-carboxylase ligase [Wolbachia endosymbiont of Drosophila simulans]
wMen1_aTRAM_RAST_-_Biotin-protein_ligase_(EC_6.3.4.15)_CDS	OJH31096.1	2.8e-81	312.8	285	OJH31096.1 Bifunctional ligase/repressor BirA [Wolbachia endosymbiont of Armadillidium vulgare]
wMen1_aTRAM_RAST_-_Bis(5'-nucleosyl)-tetraphosphatase_(asymmetrical)_(EC_3.6.1.17)_CDS	WP_006279578.1	1.7e-49	206.1	117	WP_006279578.1 MULTISPECIES: HIT domain-containing protein [Wolbachia]
wMen1_aTRAM_RAST_-_Bis(5'-nucleosyl)-tetraphosphatase_(asymmetrical)_(EC_3.6.1.17)_CDS	WP_182159175.1	2.9e-49	205.3	117	WP_182159175.1 HIT domain-containing protein [Wolbachia pipientis]
wMen1_aTRAM_RAST_-_Bis(5'-nucleosyl)-tetraphosphatase_(asymmetrical)_(EC_3.6.1.17)_CDS	WP_015589394.1	5e-49	204.5	117	WP_015589394.1 MULTISPECIES: HIT domain-containing protein [Wolbachia]
wMen1_aTRAM_RAST_-_Bis(5'-nucleosyl)-tetraphosphatase_(asymmetrical)_(EC_3.6.1.17)_CDS	WP_175937276.1	6.5e-49	204.1	116	WP_175937276.1 HIT domain-containing protein [Wolbachia endosymbiont of Madathamugadia hiepei]
wMen1_aTRAM_RAST_-_Bis(5'-nucleosyl)-tetraphosphatase_(asymmetrical)_(EC_3.6.1.17)_CDS	WP_174132738.1	8.5e-49	203.8	118	WP_174132738.1 HIT domain-containing protein [Wolbachia endosymbiont of Atemnus politus]
wMen1_aTRAM_RAST_-_Carbamoyl-phosphate_synthase_large_chain_(EC_6.3.5.5)_CDS	WP_041045384.1	0	1828.1	1075	WP_041045384.1 carbamoyl-phosphate synthase large subunit [Wolbachia endosymbiont of Cimex lectularius]
wMen1_aTRAM_RAST_-_Carbamoyl-phosphate_synthase_large_chain_(EC_6.3.5.5)_CDS	WP_175937313.1	0	1825.4	1075	WP_175937313.1 carbamoyl-phosphate synthase large subunit [Wolbachia endosymbiont of Madathamugadia hiepei]
wMen1_aTRAM_RAST_-_Carbamoyl-phosphate_synthase_large_chain_(EC_6.3.5.5)_CDS	WP_088414947.1	0	1798.5	1082	WP_088414947.1 carbamoyl-phosphate synthase large subunit [Wolbachia endosymbiont of Wuchereria bancrofti]
wMen1_aTRAM_RAST_-_Carbamoyl-phosphate_synthase_large_chain_(EC_6.3.5.5)_CDS	WP_168456051.1	0	1796.9	1098	WP_168456051.1 carbamoyl-phosphate synthase large subunit [Wolbachia endosymbiont of Ctenocephalides felis wCfeJ]
wMen1_aTRAM_RAST_-_Carbamoyl-phosphate_synthase_large_chain_(EC_6.3.5.5)_CDS	WP_191110733.1	0	1790.4	1098	WP_191110733.1 carbamoyl-phosphate synthase large subunit [Candidatus Wolbachia massiliensis]
wMen1_aTRAM_RAST_-_Carbamoyl-phosphate_synthase_small_chain_(EC_6.3.5.5)_CDS	WP_175937167.1	5.7e-176	627.9	380	WP_175937167.1 glutamine-hydrolyzing carbamoyl-phosphate synthase small subunit [Wolbachia endosymbiont of Madathamugadia hiepei]
wMen1_aTRAM_RAST_-_Carbamoyl-phosphate_synthase_small_chain_(EC_6.3.5.5)_CDS	WP_041046065.1	9.8e-176	627.1	379	WP_041046065.1 glutamine-hydrolyzing carbamoyl-phosphate synthase small subunit [Wolbachia endosymbiont of Cimex lectularius]
wMen1_aTRAM_RAST_-_Carbamoyl-phosphate_synthase_small_chain_(EC_6.3.5.5)_CDS	WP_088415242.1	7.8e-165	590.9	382	WP_088415242.1 glutamine-hydrolyzing carbamoyl-phosphate synthase small subunit [Wolbachia endosymbiont of Wuchereria bancrofti]
wMen1_aTRAM_RAST_-_Carbamoyl-phosphate_synthase_small_chain_(EC_6.3.5.5)_CDS	WP_174133534.1	4.3e-163	585.1	377	WP_174133534.1 glutamine-hydrolyzing carbamoyl-phosphate synthase small subunit [Wolbachia endosymbiont of Atemnus politus]
wMen1_aTRAM_RAST_-_Carbamoyl-phosphate_synthase_small_chain_(EC_6.3.5.5)_CDS	WP_175838038.1	5.6e-163	584.7	382	WP_175838038.1 glutamine-hydrolyzing carbamoyl-phosphate synthase small subunit [Wolbachia endosymbiont of Litomosoides sigmodontis]
wMen1_aTRAM_RAST_-_CDP-diacylglycerol--glycerol-3-phosphate_3-phosphatidyltransferase_(EC_2.7.8.5)_CDS	WP_175937440.1	8.5e-74	287.3	180	WP_175937440.1 CDP-diacylglycerol--glycerol-3-phosphate 3-phosphatidyltransferase [Wolbachia endosymbiont of Madathamugadia hiepei]
wMen1_aTRAM_RAST_-_CDP-diacylglycerol--glycerol-3-phosphate_3-phosphatidyltransferase_(EC_2.7.8.5)_CDS	WP_041045757.1	3.6e-72	282	180	WP_041045757.1 CDP-diacylglycerol--glycerol-3-phosphate 3-phosphatidyltransferase [Wolbachia endosymbiont of Cimex lectularius]
wMen1_aTRAM_RAST_-_CDP-diacylglycerol--glycerol-3-phosphate_3-phosphatidyltransferase_(EC_2.7.8.5)_CDS	WP_065095062.1	3e-71	278.9	180	WP_065095062.1 MULTISPECIES: CDP-diacylglycerol--glycerol-3-phosphate 3-phosphatidyltransferase [unclassified Wolbachia]
wMen1_aTRAM_RAST_-_CDP-diacylglycerol--glycerol-3-phosphate_3-phosphatidyltransferase_(EC_2.7.8.5)_CDS	WP_088414703.1	5.2e-71	278.1	180	WP_088414703.1 CDP-diacylglycerol--glycerol-3-phosphate 3-phosphatidyltransferase [Wolbachia endosymbiont of Wuchereria bancrofti]
wMen1_aTRAM_RAST_-_CDP-diacylglycerol--glycerol-3-phosphate_3-phosphatidyltransferase_(EC_2.7.8.5)_CDS	WP_167896131.1	6.7e-71	277.7	180	WP_167896131.1 CDP-diacylglycerol--glycerol-3-phosphate 3-phosphatidyltransferase [Wolbachia endosymbiont of Brugia pahangi]
wMen1_aTRAM_RAST_-_CDP-diacylglycerol--serine_O-phosphatidyltransferase_(EC_2.7.8.8)_CDS	WP_168455511.1	4.2e-119	438.3	253	WP_168455511.1 CDP-alcohol phosphatidyltransferase family protein [Wolbachia endosymbiont of Ctenocephalides felis wCfeJ]
wMen1_aTRAM_RAST_-_CDP-diacylglycerol--serine_O-phosphatidyltransferase_(EC_2.7.8.8)_CDS	WP_041045708.1	5.5e-119	438	251	WP_041045708.1 CDP-alcohol phosphatidyltransferase family protein [Wolbachia endosymbiont of Cimex lectularius]
wMen1_aTRAM_RAST_-_CDP-diacylglycerol--serine_O-phosphatidyltransferase_(EC_2.7.8.8)_CDS	WP_175937355.1	9.5e-119	437.2	251	WP_175937355.1 CDP-alcohol phosphatidyltransferase family protein [Wolbachia endosymbiont of Madathamugadia hiepei]
wMen1_aTRAM_RAST_-_CDP-diacylglycerol--serine_O-phosphatidyltransferase_(EC_2.7.8.8)_CDS	WP_014868939.1	1.2e-118	436.8	253	WP_014868939.1 MULTISPECIES: CDP-alcohol phosphatidyltransferase family protein [unclassified Wolbachia]
wMen1_aTRAM_RAST_-_CDP-diacylglycerol--serine_O-phosphatidyltransferase_(EC_2.7.8.8)_CDS	WP_011256623.1	4.7e-118	434.9	253	WP_011256623.1 MULTISPECIES: CDP-alcohol phosphatidyltransferase family protein [unclassified Wolbachia]
wMen1_aTRAM_RAST_-_Cell_division_protein_BolA_CDS	WP_175837872.1	7.6e-24	120.6	94	WP_175837872.1 BolA family transcriptional regulator [Wolbachia endosymbiont of Litomosoides sigmodontis]
wMen1_aTRAM_RAST_-_Cell_division_protein_BolA_CDS	WP_155969345.1	9.9e-24	120.2	92	WP_155969345.1 MULTISPECIES: BolA family transcriptional regulator [Wolbachia]
wMen1_aTRAM_RAST_-_Cell_division_protein_BolA_CDS	WP_175937046.1	1.7e-23	119.4	92	WP_175937046.1 BolA family transcriptional regulator [Wolbachia endosymbiont of Madathamugadia hiepei]
wMen1_aTRAM_RAST_-_Cell_division_protein_BolA_CDS	WP_007549117.1	3.8e-23	118.2	92	WP_007549117.1 MULTISPECIES: BolA family transcriptional regulator [Wolbachia]
wMen1_aTRAM_RAST_-_Cell_division_protein_BolA_CDS	WP_110409727.1	4.9e-23	117.9	92	WP_110409727.1 BolA family transcriptional regulator [Wolbachia endosymbiont of Folsomia candida]
wMen1_aTRAM_RAST_-_Cell_division_protein_FtsA_CDS	WP_175937669.1	4.8e-195	691.4	410	WP_175937669.1 cell division protein FtsA [Wolbachia endosymbiont of Madathamugadia hiepei]
wMen1_aTRAM_RAST_-_Cell_division_protein_FtsA_CDS	WP_041045268.1	9e-194	687.2	410	WP_041045268.1 cell division protein FtsA [Wolbachia endosymbiont of Cimex lectularius]
wMen1_aTRAM_RAST_-_Cell_division_protein_FtsA_CDS	WP_168455293.1	1.6e-190	676.4	410	WP_168455293.1 cell division protein FtsA [Wolbachia endosymbiont of Ctenocephalides felis wCfeJ]
wMen1_aTRAM_RAST_-_Cell_division_protein_FtsA_CDS	WP_006013467.1	1.1e-188	670.2	410	WP_006013467.1 MULTISPECIES: cell division protein FtsA [Wolbachia]
wMen1_aTRAM_RAST_-_Cell_division_protein_FtsA_CDS	WP_063630747.1	1.9e-188	669.5	410	WP_063630747.1 cell division protein FtsA [Wolbachia endosymbiont of Laodelphax striatellus]
wMen1_aTRAM_RAST_-_Cell_division_protein_FtsH_(EC_3.4.24.-)_CDS	WP_041046455.1	0	1105.9	609	WP_041046455.1 ATP-dependent zinc metalloprotease FtsH [Wolbachia endosymbiont of Cimex lectularius]
wMen1_aTRAM_RAST_-_Cell_division_protein_FtsH_(EC_3.4.24.-)_CDS	WP_168455651.1	0	1102	609	WP_168455651.1 ATP-dependent zinc metalloprotease FtsH [Wolbachia endosymbiont of Ctenocephalides felis wCfeJ]
wMen1_aTRAM_RAST_-_Cell_division_protein_FtsH_(EC_3.4.24.-)_CDS	WP_191111415.1	0	1101.3	609	WP_191111415.1 ATP-dependent zinc metalloprotease FtsH [Candidatus Wolbachia massiliensis]
wMen1_aTRAM_RAST_-_Cell_division_protein_FtsH_(EC_3.4.24.-)_CDS	WP_175937130.1	0	1100.9	609	WP_175937130.1 ATP-dependent zinc metalloprotease FtsH [Wolbachia endosymbiont of Madathamugadia hiepei]
wMen1_aTRAM_RAST_-_Cell_division_protein_FtsH_(EC_3.4.24.-)_CDS	WP_174133171.1	0	1091.3	609	WP_174133171.1 ATP-dependent zinc metalloprotease FtsH [Wolbachia endosymbiont of Atemnus politus]
wMen1_aTRAM_RAST_-_Cell_division_protein_FtsI_[Peptidoglycan_synthetase]_(EC_2.4.1.129)_CDS	WP_041046445.1	1.4e-203	719.9	477	WP_041046445.1 penicillin-binding protein [Wolbachia endosymbiont of Cimex lectularius]
wMen1_aTRAM_RAST_-_Cell_division_protein_FtsI_[Peptidoglycan_synthetase]_(EC_2.4.1.129)_CDS	WP_175937124.1	5.1e-203	718	477	WP_175937124.1 penicillin-binding protein [Wolbachia endosymbiont of Madathamugadia hiepei]
wMen1_aTRAM_RAST_-_Cell_division_protein_FtsI_[Peptidoglycan_synthetase]_(EC_2.4.1.129)_CDS	WP_174132753.1	1e-198	703.7	481	WP_174132753.1 penicillin-binding protein [Wolbachia endosymbiont of Atemnus politus]
wMen1_aTRAM_RAST_-_Cell_division_protein_FtsI_[Peptidoglycan_synthetase]_(EC_2.4.1.129)_CDS	WP_167896227.1	1.7e-198	703	481	WP_167896227.1 penicillin-binding protein [Wolbachia endosymbiont of Brugia pahangi]
wMen1_aTRAM_RAST_-_Cell_division_protein_FtsI_[Peptidoglycan_synthetase]_(EC_2.4.1.129)_CDS	WP_175939086.1	2.9e-198	702.2	482	WP_175939086.1 penicillin-binding protein [Wolbachia endosymbiont of Litomosoides brasiliensis]
wMen1_aTRAM_RAST_-_Cell_division_protein_FtsJ_/_Ribosomal_RNA_large_subunit_methyltransferase_E_(EC_2.1.1.-)_##_LSU_rRNA_Um2552_CDS	BAO99389.1	9.1e-46	193.7	129	BAO99389.1 23S rRNA methylase, partial [Wolbachia endosymbiont of Cimex lectularius]
wMen1_aTRAM_RAST_-_Cell_division_protein_FtsJ_/_Ribosomal_RNA_large_subunit_methyltransferase_E_(EC_2.1.1.-)_##_LSU_rRNA_Um2552_CDS	NUX00951.1	9.1e-46	193.7	129	NUX00951.1 methyltransferase domain-containing protein [Wolbachia endosymbiont of Madathamugadia hiepei]
wMen1_aTRAM_RAST_-_Cell_division_protein_FtsJ_/_Ribosomal_RNA_large_subunit_methyltransferase_E_(EC_2.1.1.-)_##_LSU_rRNA_Um2552_CDS	WP_041045012.1	9.1e-46	193.7	129	WP_041045012.1 RlmE family RNA methyltransferase [Wolbachia endosymbiont of Cimex lectularius]
wMen1_aTRAM_RAST_-_Cell_division_protein_FtsJ_/_Ribosomal_RNA_large_subunit_methyltransferase_E_(EC_2.1.1.-)_##_LSU_rRNA_Um2552_CDS	WP_175937033.1	9.1e-46	193.7	129	WP_175937033.1 RlmE family RNA methyltransferase [Wolbachia endosymbiont of Madathamugadia hiepei]
wMen1_aTRAM_RAST_-_Cell_division_protein_FtsJ_/_Ribosomal_RNA_large_subunit_methyltransferase_E_(EC_2.1.1.-)_##_LSU_rRNA_Um2552_CDS	WP_191110720.1	3.8e-44	188.3	130	WP_191110720.1 RlmE family RNA methyltransferase [Candidatus Wolbachia massiliensis]
wMen1_aTRAM_RAST_-_Cell_division_protein_FtsK_CDS	WP_175937413.1	3.3e-256	895.2	691	WP_175937413.1 DNA translocase FtsK [Wolbachia endosymbiont of Madathamugadia hiepei]
wMen1_aTRAM_RAST_-_Cell_division_protein_FtsK_CDS	WP_077188517.1	2e-253	885.9	691	WP_077188517.1 DNA translocase FtsK [Wolbachia pipientis]
wMen1_aTRAM_RAST_-_Cell_division_protein_FtsK_CDS	WP_006279516.1	4.4e-253	884.8	691	WP_006279516.1 MULTISPECIES: DNA translocase FtsK [Wolbachia]
wMen1_aTRAM_RAST_-_Cell_division_protein_FtsK_CDS	WP_041045762.1	1.3e-252	883.2	691	WP_041045762.1 DNA translocase FtsK 4TM domain-containing protein [Wolbachia endosymbiont of Cimex lectularius]
wMen1_aTRAM_RAST_-_Cell_division_protein_FtsK_CDS	WP_114517637.1	2.9e-252	882.1	689	WP_114517637.1 DNA translocase FtsK [Wolbachia endosymbiont of Cylisticus convexus]
wMen1_aTRAM_RAST_-_Cell_division_protein_FtsQ_CDS	WP_041045083.1	6.1e-30	141.4	128	WP_041045083.1 FtsQ-type POTRA domain-containing protein [Wolbachia endosymbiont of Cimex lectularius]
wMen1_aTRAM_RAST_-_Cell_division_protein_FtsQ_CDS	WP_088413995.1	1.4e-29	140.2	128	WP_088413995.1 FtsQ-type POTRA domain-containing protein [Wolbachia endosymbiont of Wuchereria bancrofti]
wMen1_aTRAM_RAST_-_Cell_division_protein_FtsQ_CDS	WP_191110714.1	2.3e-29	139.4	128	WP_191110714.1 FtsQ-type POTRA domain-containing protein [Candidatus Wolbachia massiliensis]
wMen1_aTRAM_RAST_-_Cell_division_protein_FtsQ_CDS	WP_167895747.1	2.3e-29	139.4	128	WP_167895747.1 FtsQ-type POTRA domain-containing protein [Wolbachia endosymbiont of Brugia pahangi]
wMen1_aTRAM_RAST_-_Cell_division_protein_FtsQ_CDS	WP_011256769.1	2.3e-29	139.4	128	WP_011256769.1 FtsQ-type POTRA domain-containing protein [Wolbachia endosymbiont of Brugia malayi]
wMen1_aTRAM_RAST_-_Cell_division_protein_FtsZ_(EC_3.4.24.-)_CDS	WP_041044986.1	6.8e-185	657.5	397	WP_041044986.1 cell division protein FtsZ [Wolbachia endosymbiont of Cimex lectularius]
wMen1_aTRAM_RAST_-_Cell_division_protein_FtsZ_(EC_3.4.24.-)_CDS	WP_164224442.1	2.2e-183	652.5	398	WP_164224442.1 cell division protein FtsZ [Wolbachia pipientis]
wMen1_aTRAM_RAST_-_Cell_division_protein_FtsZ_(EC_3.4.24.-)_CDS	WP_182159186.1	2.9e-183	652.1	398	WP_182159186.1 cell division protein FtsZ [Wolbachia pipientis]
wMen1_aTRAM_RAST_-_Cell_division_protein_FtsZ_(EC_3.4.24.-)_CDS	WP_006279437.1	4.9e-183	651.4	398	WP_006279437.1 MULTISPECIES: cell division protein FtsZ [Wolbachia]
wMen1_aTRAM_RAST_-_Cell_division_protein_FtsZ_(EC_3.4.24.-)_CDS	WP_182320476.1	8.3e-183	650.6	398	WP_182320476.1 cell division protein FtsZ [Wolbachia pipientis]
wMen1_aTRAM_RAST_-_Cell_division_trigger_factor_(EC_5.2.1.8)_CDS	WP_174133863.1	2.7e-174	622.5	446	WP_174133863.1 trigger factor [Wolbachia endosymbiont of Atemnus politus]
wMen1_aTRAM_RAST_-_Cell_division_trigger_factor_(EC_5.2.1.8)_CDS	WP_175937134.1	2.3e-173	619.4	446	WP_175937134.1 trigger factor [Wolbachia endosymbiont of Madathamugadia hiepei]
wMen1_aTRAM_RAST_-_Cell_division_trigger_factor_(EC_5.2.1.8)_CDS	WP_041046356.1	2.6e-172	615.9	446	WP_041046356.1 trigger factor [Wolbachia endosymbiont of Cimex lectularius]
wMen1_aTRAM_RAST_-_Cell_division_trigger_factor_(EC_5.2.1.8)_CDS	WP_167895756.1	1.8e-170	609.8	446	WP_167895756.1 trigger factor [Wolbachia endosymbiont of Brugia pahangi]
wMen1_aTRAM_RAST_-_Cell_division_trigger_factor_(EC_5.2.1.8)_CDS	WP_213862951.1	2.4e-170	609.4	445	WP_213862951.1 trigger factor [Wolbachia endosymbiont of Rhagoletis cerasi]
wMen1_aTRAM_RAST_-_Chaperone_protein_DnaJ_CDS	WP_175809644.1	3.5e-165	592	373	WP_175809644.1 molecular chaperone DnaJ [Wolbachia endosymbiont of Dipetalonema caudispina]
wMen1_aTRAM_RAST_-_Chaperone_protein_DnaJ_CDS	WP_167896264.1	1.5e-163	586.6	377	WP_167896264.1 molecular chaperone DnaJ [Wolbachia endosymbiont of Brugia pahangi]
wMen1_aTRAM_RAST_-_Chaperone_protein_DnaJ_CDS	WP_011256982.1	7.3e-163	584.3	377	WP_011256982.1 molecular chaperone DnaJ [Wolbachia endosymbiont of Brugia malayi]
wMen1_aTRAM_RAST_-_Chaperone_protein_DnaJ_CDS	WP_168456088.1	7.3e-163	584.3	377	WP_168456088.1 molecular chaperone DnaJ [Wolbachia endosymbiont of Ctenocephalides felis wCfeJ]
wMen1_aTRAM_RAST_-_Chaperone_protein_DnaJ_CDS	WP_175937797.1	9.5e-163	583.9	372	WP_175937797.1 molecular chaperone DnaJ [Wolbachia endosymbiont of Madathamugadia hiepei]
wMen1_aTRAM_RAST_-_Chaperone_protein_DnaK_CDS	WP_191111236.1	0	1094.7	643	WP_191111236.1 molecular chaperone DnaK [Candidatus Wolbachia massiliensis]
wMen1_aTRAM_RAST_-_Chaperone_protein_DnaK_CDS	WP_168455985.1	0	1092.4	642	WP_168455985.1 molecular chaperone DnaK [Wolbachia endosymbiont of Ctenocephalides felis wCfeJ]
wMen1_aTRAM_RAST_-_Chaperone_protein_DnaK_CDS	WP_063631104.1	0	1088.9	643	WP_063631104.1 molecular chaperone DnaK [Wolbachia endosymbiont of Laodelphax striatellus]
wMen1_aTRAM_RAST_-_Chaperone_protein_DnaK_CDS	WP_077188333.1	0	1088.2	643	WP_077188333.1 molecular chaperone DnaK [Wolbachia pipientis]
wMen1_aTRAM_RAST_-_Chaperone_protein_DnaK_CDS	WP_006279741.1	0	1087	643	WP_006279741.1 MULTISPECIES: molecular chaperone DnaK [Wolbachia]
wMen1_aTRAM_RAST_-_Chaperone_protein_HscA_CDS	WP_175937601.1	7.7e-252	880.6	611	WP_175937601.1 Hsp70 family protein [Wolbachia endosymbiont of Madathamugadia hiepei]
wMen1_aTRAM_RAST_-_Chaperone_protein_HscA_CDS	WP_168455719.1	7.7e-252	880.6	611	WP_168455719.1 Hsp70 family protein [Wolbachia endosymbiont of Ctenocephalides felis wCfeJ]
wMen1_aTRAM_RAST_-_Chaperone_protein_HscA_CDS	WP_070104830.1	1.6e-249	872.8	645	WP_070104830.1 Hsp70 family protein [Wolbachia endosymbiont of Cimex lectularius]
wMen1_aTRAM_RAST_-_Chaperone_protein_HscA_CDS	OAM00160.1	1.7e-243	852.8	612	OAM00160.1 molecular chaperone HscA [Wolbachia endosymbiont of Dactylopius coccus]
wMen1_aTRAM_RAST_-_Chaperone_protein_HscA_CDS	WP_065095132.1	1e-240	843.6	612	WP_065095132.1 MULTISPECIES: Hsp70 family protein [unclassified Wolbachia]
wMen1_aTRAM_RAST_-_Chaperone_protein_HscB_CDS	WP_070356935.1	6.5e-43	184.5	152	WP_070356935.1 molecular chaperone Hsc20 [Wolbachia endosymbiont of Drosophila incompta]
wMen1_aTRAM_RAST_-_Chaperone_protein_HscB_CDS	WP_182309602.1	1.1e-42	183.7	152	WP_182309602.1 molecular chaperone Hsc20 [Wolbachia pipientis]
wMen1_aTRAM_RAST_-_Chaperone_protein_HscB_CDS	WP_151808030.1	1.1e-42	183.7	150	WP_151808030.1 molecular chaperone Hsc20 [Wolbachia endosymbiont of Nasonia oneida]
wMen1_aTRAM_RAST_-_Chaperone_protein_HscB_CDS	WP_010962909.1	2.5e-42	182.6	152	WP_010962909.1 MULTISPECIES: molecular chaperone Hsc20 [Wolbachia]
wMen1_aTRAM_RAST_-_Chaperone_protein_HscB_CDS	WP_209473383.1	3.2e-42	182.2	152	WP_209473383.1 molecular chaperone Hsc20 [Wolbachia endosymbiont of Wiebesia pumilae]
wMen1_aTRAM_RAST_-_Chaperone_protein_HtpG_CDS	WP_114517575.1	3.1e-304	1054.7	632	WP_114517575.1 molecular chaperone HtpG [Wolbachia endosymbiont of Cylisticus convexus]
wMen1_aTRAM_RAST_-_Chaperone_protein_HtpG_CDS	WP_182367965.1	9.8e-303	1049.7	630	WP_182367965.1 molecular chaperone HtpG [Wolbachia pipientis]
wMen1_aTRAM_RAST_-_Chaperone_protein_HtpG_CDS	WP_168456241.1	1.3e-302	1049.3	630	WP_168456241.1 molecular chaperone HtpG [Wolbachia endosymbiont of Ctenocephalides felis wCfeJ]
wMen1_aTRAM_RAST_-_Chaperone_protein_HtpG_CDS	KLT21950.1	1.3e-302	1049.3	632	KLT21950.1 heat shock protein HtpG [Wolbachia endosymbiont of Armadillidium vulgare str. wVulC]
wMen1_aTRAM_RAST_-_Chaperone_protein_HtpG_CDS	WP_047759706.1	1.3e-302	1049.3	632	WP_047759706.1 molecular chaperone HtpG [Wolbachia endosymbiont of Armadillidium vulgare]
wMen1_aTRAM_RAST_-_Chromosomal_replication_initiator_protein_DnaA_CDS	WP_041044912.1	1.1e-210	743.4	460	WP_041044912.1 chromosomal replication initiator protein DnaA [Wolbachia endosymbiont of Cimex lectularius]
wMen1_aTRAM_RAST_-_Chromosomal_replication_initiator_protein_DnaA_CDS	WP_182318891.1	3.2e-210	741.9	460	WP_182318891.1 chromosomal replication initiator protein DnaA [Wolbachia pipientis]
wMen1_aTRAM_RAST_-_Chromosomal_replication_initiator_protein_DnaA_CDS	WP_095742599.1	4.2e-210	741.5	460	WP_095742599.1 MULTISPECIES: chromosomal replication initiator protein DnaA [Wolbachia]
wMen1_aTRAM_RAST_-_Chromosomal_replication_initiator_protein_DnaA_CDS	WP_175937090.1	9.3e-210	740.3	460	WP_175937090.1 chromosomal replication initiator protein DnaA [Wolbachia endosymbiont of Madathamugadia hiepei]
wMen1_aTRAM_RAST_-_Chromosomal_replication_initiator_protein_DnaA_CDS	WP_182366356.1	9.3e-210	740.3	460	WP_182366356.1 chromosomal replication initiator protein DnaA [Wolbachia pipientis]
wMen1_aTRAM_RAST_-_ClpB_protein_CDS	WP_108783979.1	0	1392.1	853	WP_108783979.1 ATP-dependent chaperone ClpB [Wolbachia endosymbiont of Bemisia tabaci]
wMen1_aTRAM_RAST_-_ClpB_protein_CDS	WP_175937731.1	0	1359.7	853	WP_175937731.1 ATP-dependent chaperone ClpB [Wolbachia endosymbiont of Madathamugadia hiepei]
wMen1_aTRAM_RAST_-_ClpB_protein_CDS	WP_114517141.1	0	1354	853	WP_114517141.1 ATP-dependent chaperone ClpB [Wolbachia endosymbiont of Cylisticus convexus]
wMen1_aTRAM_RAST_-_ClpB_protein_CDS	WP_047759389.1	0	1353.6	853	WP_047759389.1 ATP-dependent chaperone ClpB [Wolbachia endosymbiont of Armadillidium vulgare]
wMen1_aTRAM_RAST_-_ClpB_protein_CDS	WP_088415297.1	0	1339.3	853	WP_088415297.1 ATP-dependent chaperone ClpB [Wolbachia endosymbiont of Wuchereria bancrofti]
wMen1_aTRAM_RAST_-_COG1565:_Uncharacterized_conserved_protein_CDS	WP_041045787.1	1e-136	497.3	378	WP_041045787.1 SAM-dependent methyltransferase [Wolbachia endosymbiont of Cimex lectularius]
wMen1_aTRAM_RAST_-_COG1565:_Uncharacterized_conserved_protein_CDS	WP_174515846.1	5.1e-136	495	348	WP_174515846.1 SAM-dependent methyltransferase [Wolbachia endosymbiont of Cardiocondyla obscurior]
wMen1_aTRAM_RAST_-_COG1565:_Uncharacterized_conserved_protein_CDS	WP_065106845.1	1.9e-135	493	348	WP_065106845.1 SAM-dependent methyltransferase [Wolbachia endosymbiont of Nomada ferruginata]
wMen1_aTRAM_RAST_-_COG1565:_Uncharacterized_conserved_protein_CDS	WP_065095119.1	1.9e-135	493	348	WP_065095119.1 MULTISPECIES: SAM-dependent methyltransferase [unclassified Wolbachia]
wMen1_aTRAM_RAST_-_COG1565:_Uncharacterized_conserved_protein_CDS	WP_007549412.1	1.9e-135	493	348	WP_007549412.1 MULTISPECIES: SAM-dependent methyltransferase [Wolbachia]
wMen1_aTRAM_RAST_-_Cold_shock_protein_CspA_CDS	WP_175809381.1	9e-34	153.3	84	WP_175809381.1 cold-shock protein [Wolbachia endosymbiont of Dipetalonema caudispina]
wMen1_aTRAM_RAST_-_Cold_shock_protein_CspA_CDS	WP_175814329.1	3.4e-33	151.4	84	WP_175814329.1 cold shock domain-containing protein [Wolbachia endosymbiont of Cruorifilaria tuberocauda]
wMen1_aTRAM_RAST_-_Cold_shock_protein_CspA_CDS	WP_011256904.1	9.9e-33	149.8	84	WP_011256904.1 MULTISPECIES: cold shock domain-containing protein [unclassified Wolbachia]
wMen1_aTRAM_RAST_-_Cold_shock_protein_CspA_CDS	WP_168455534.1	1.7e-32	149.1	83	WP_168455534.1 cold shock domain-containing protein [Wolbachia endosymbiont of Ctenocephalides felis wCfeJ]
wMen1_aTRAM_RAST_-_Cold_shock_protein_CspA_CDS	WP_174133191.1	2.2e-32	148.7	83	WP_174133191.1 cold-shock protein [Wolbachia endosymbiont of Atemnus politus]
wMen1_aTRAM_RAST_-_competence_lipoprotein_ComL,_putative_CDS	WP_175937754.1	3.8e-79	305.4	229	WP_175937754.1 outer membrane protein assembly factor BamD [Wolbachia endosymbiont of Madathamugadia hiepei]
wMen1_aTRAM_RAST_-_competence_lipoprotein_ComL,_putative_CDS	WP_175837764.1	1.1e-78	303.9	227	WP_175837764.1 outer membrane protein assembly factor BamD [Wolbachia endosymbiont of Litomosoides sigmodontis]
wMen1_aTRAM_RAST_-_competence_lipoprotein_ComL,_putative_CDS	WP_052463200.1	9.4e-78	300.8	229	WP_052463200.1 outer membrane protein assembly factor BamD [Wolbachia endosymbiont of Cimex lectularius]
wMen1_aTRAM_RAST_-_competence_lipoprotein_ComL,_putative_CDS	WP_044471201.1	1.6e-77	300.1	227	WP_044471201.1 MULTISPECIES: outer membrane protein assembly factor BamD [Wolbachia]
wMen1_aTRAM_RAST_-_competence_lipoprotein_ComL,_putative_CDS	WP_209472811.1	2.1e-77	299.7	227	WP_209472811.1 outer membrane protein assembly factor BamD [Wolbachia endosymbiont of Wiebesia pumilae]
wMen1_aTRAM_RAST_-_conserved_hypothetical_protein_CDS	WP_175937062.1	1.2e-68	270.4	201	WP_175937062.1 DNA polymerase III subunit delta [Wolbachia endosymbiont of Madathamugadia hiepei]
wMen1_aTRAM_RAST_-_conserved_hypothetical_protein_CDS	WP_041045135.1	7.9e-68	267.7	201	WP_041045135.1 DNA polymerase III subunit delta [Wolbachia endosymbiont of Cimex lectularius]
wMen1_aTRAM_RAST_-_conserved_hypothetical_protein_CDS	WP_174515999.1	5.1e-67	265	202	WP_174515999.1 DNA polymerase III subunit delta [Wolbachia endosymbiont of Cardiocondyla obscurior]
wMen1_aTRAM_RAST_-_conserved_hypothetical_protein_CDS	WP_139686492.1	6.7e-67	264.6	202	WP_139686492.1 DNA polymerase III subunit delta [Wolbachia endosymbiont of Leptopilina clavipes]
wMen1_aTRAM_RAST_-_conserved_hypothetical_protein_CDS	MBR9984004.1	6.7e-67	264.6	202	MBR9984004.1 DNA polymerase III subunit delta [Wolbachia endosymbiont of Homalodisca vitripennis]
wMen1_aTRAM_RAST_-_CTP_synthase_(EC_6.3.4.2)_CDS	BAO99569.1	8.2e-258	900.2	535	BAO99569.1 CTP synthase [Wolbachia endosymbiont of Cimex lectularius]
wMen1_aTRAM_RAST_-_CTP_synthase_(EC_6.3.4.2)_CDS	WP_041045278.1	8.2e-258	900.2	535	WP_041045278.1 CTP synthase [Wolbachia endosymbiont of Cimex lectularius]
wMen1_aTRAM_RAST_-_CTP_synthase_(EC_6.3.4.2)_CDS	WP_175937499.1	2.4e-257	898.7	535	WP_175937499.1 CTP synthase [Wolbachia endosymbiont of Madathamugadia hiepei]
wMen1_aTRAM_RAST_-_CTP_synthase_(EC_6.3.4.2)_CDS	WP_168456014.1	1.1e-254	889.8	535	WP_168456014.1 CTP synthase [Wolbachia endosymbiont of Ctenocephalides felis wCfeJ]
wMen1_aTRAM_RAST_-_CTP_synthase_(EC_6.3.4.2)_CDS	WP_047758721.1	1.1e-254	889.8	533	WP_047758721.1 CTP synthase [Wolbachia endosymbiont of Armadillidium vulgare]
wMen1_aTRAM_RAST_-_Cystathionine_beta-lyase_(EC_4.4.1.8)_CDS	WP_175937047.1	6e-189	671	396	WP_175937047.1 cystathionine beta-lyase [Wolbachia endosymbiont of Madathamugadia hiepei]
wMen1_aTRAM_RAST_-_Cystathionine_beta-lyase_(EC_4.4.1.8)_CDS	WP_041045332.1	8.6e-188	667.2	396	WP_041045332.1 cystathionine beta-lyase [Wolbachia endosymbiont of Cimex lectularius]
wMen1_aTRAM_RAST_-_Cystathionine_beta-lyase_(EC_4.4.1.8)_CDS	WP_010407418.1	5.6e-187	664.5	396	WP_010407418.1 cystathionine beta-lyase [Wolbachia endosymbiont of Nasonia vitripennis]
wMen1_aTRAM_RAST_-_Cystathionine_beta-lyase_(EC_4.4.1.8)_CDS	WP_139686501.1	1.6e-186	662.9	396	WP_139686501.1 cystathionine beta-lyase [Wolbachia endosymbiont of Leptopilina clavipes]
wMen1_aTRAM_RAST_-_Cystathionine_beta-lyase_(EC_4.4.1.8)_CDS	WP_187296934.1	8.1e-186	660.6	396	WP_187296934.1 cystathionine beta-lyase [Wolbachia pipientis]
wMen1_aTRAM_RAST_-_Cysteine_desulfurase_(EC_2.8.1.7)_CDS	WP_041045861.1	2.7e-162	582.4	378	WP_041045861.1 cysteine desulfurase [Wolbachia endosymbiont of Cimex lectularius]
wMen1_aTRAM_RAST_-_Cysteine_desulfurase_(EC_2.8.1.7)_CDS	WP_175937455.1	6.6e-161	577.8	378	WP_175937455.1 cysteine desulfurase [Wolbachia endosymbiont of Madathamugadia hiepei]
wMen1_aTRAM_RAST_-_Cysteine_desulfurase_(EC_2.8.1.7)_CDS	WP_174133484.1	5.3e-158	568.2	366	WP_174133484.1 cysteine desulfurase [Wolbachia endosymbiont of Atemnus politus]
wMen1_aTRAM_RAST_-_Cysteine_desulfurase_(EC_2.8.1.7)_CDS	WP_168455331.1	4.9e-156	561.6	377	WP_168455331.1 cysteine desulfurase [Wolbachia endosymbiont of Ctenocephalides felis wCfeJ]
wMen1_aTRAM_RAST_-_Cysteine_desulfurase_(EC_2.8.1.7)_CDS	CCF78345.1	5.4e-155	558.1	365	CCF78345.1 cysteine sulfinate desulfinasecysteine desulfurase [Wolbachia endosymbiont of Onchocerca ochengi]
wMen1_aTRAM_RAST_-_Cysteine_desulfurase_(EC_2.8.1.7),_IscS_subfamily_CDS	WP_041045648.1	4.5e-203	718	414	WP_041045648.1 IscS subfamily cysteine desulfurase [Wolbachia endosymbiont of Cimex lectularius]
wMen1_aTRAM_RAST_-_Cysteine_desulfurase_(EC_2.8.1.7),_IscS_subfamily_CDS	BAO99868.1	4.5e-203	718	414	BAO99868.1 cysteine desulfurase [Wolbachia endosymbiont of Cimex lectularius]
wMen1_aTRAM_RAST_-_Cysteine_desulfurase_(EC_2.8.1.7),_IscS_subfamily_CDS	WP_175937507.1	7.6e-203	717.2	414	WP_175937507.1 IscS subfamily cysteine desulfurase [Wolbachia endosymbiont of Madathamugadia hiepei]
wMen1_aTRAM_RAST_-_Cysteine_desulfurase_(EC_2.8.1.7),_IscS_subfamily_CDS	WP_182367351.1	1.6e-200	709.5	414	WP_182367351.1 IscS subfamily cysteine desulfurase [Wolbachia pipientis]
wMen1_aTRAM_RAST_-_Cysteine_desulfurase_(EC_2.8.1.7),_IscS_subfamily_CDS	WP_006280131.1	1.6e-200	709.5	414	WP_006280131.1 MULTISPECIES: IscS subfamily cysteine desulfurase [Wolbachia]
wMen1_aTRAM_RAST_-_Cysteinyl-tRNA_synthetase_(EC_6.1.1.16)_CDS	WP_175937594.1	4e-199	704.9	419	WP_175937594.1 cysteine--tRNA ligase [Wolbachia endosymbiont of Madathamugadia hiepei]
wMen1_aTRAM_RAST_-_Cysteinyl-tRNA_synthetase_(EC_6.1.1.16)_CDS	WP_145971850.1	6.8e-199	704.1	419	WP_145971850.1 cysteine--tRNA ligase [Wolbachia endosymbiont of Cimex lectularius]
wMen1_aTRAM_RAST_-_Cysteinyl-tRNA_synthetase_(EC_6.1.1.16)_CDS	BAO99859.1	6.8e-199	704.1	419	BAO99859.1 cysteinyl-tRNA synthetase [Wolbachia endosymbiont of Cimex lectularius]
wMen1_aTRAM_RAST_-_Cysteinyl-tRNA_synthetase_(EC_6.1.1.16)_CDS	WP_136132017.1	2e-195	692.6	419	WP_136132017.1 cysteine--tRNA ligase [Wolbachia endosymbiont of Brugia malayi]
wMen1_aTRAM_RAST_-_Cysteinyl-tRNA_synthetase_(EC_6.1.1.16)_CDS	Q5GRV6.1	2e-195	692.6	419	Q5GRV6.1 RecName: Full=Cysteine--tRNA ligase; AltName: Full=Cysteinyl-tRNA synthetase; Short=CysRS [Wolbachia endosymbiont strain TRS of Brugia malayi]
wMen1_aTRAM_RAST_-_Cytochrome_c_heme_lyase_subunit_CcmF_CDS	WP_175937487.1	8.3e-233	817.4	618	WP_175937487.1 heme lyase CcmF/NrfE family subunit [Wolbachia endosymbiont of Madathamugadia hiepei]
wMen1_aTRAM_RAST_-_Cytochrome_c_heme_lyase_subunit_CcmF_CDS	WP_168455826.1	4.1e-232	815.1	619	WP_168455826.1 heme lyase CcmF/NrfE family subunit [Wolbachia endosymbiont of Ctenocephalides felis wCfeJ]
wMen1_aTRAM_RAST_-_Cytochrome_c_heme_lyase_subunit_CcmF_CDS	WP_175809867.1	1.2e-226	797	623	WP_175809867.1 heme lyase CcmF/NrfE family subunit [Wolbachia endosymbiont of Dipetalonema caudispina]
wMen1_aTRAM_RAST_-_Cytochrome_c_heme_lyase_subunit_CcmF_CDS	WP_175818444.1	5.7e-226	794.7	625	WP_175818444.1 heme lyase CcmF/NrfE family subunit [Wolbachia endosymbiont of Dirofilaria (Dirofilaria) immitis]
wMen1_aTRAM_RAST_-_Cytochrome_c_heme_lyase_subunit_CcmF_CDS	WP_088415168.1	2.8e-225	792.3	622	WP_088415168.1 heme lyase CcmF/NrfE family subunit [Wolbachia endosymbiont of Wuchereria bancrofti]
wMen1_aTRAM_RAST_-_Cytochrome_c_oxidase_polypeptide_I_(EC_1.9.3.1)_CDS	WP_175809631.1	1.1e-259	906.4	508	WP_175809631.1 cytochrome c oxidase subunit I [Wolbachia endosymbiont of Dipetalonema caudispina]
wMen1_aTRAM_RAST_-_Cytochrome_c_oxidase_polypeptide_I_(EC_1.9.3.1)_CDS	WP_168456041.1	5.1e-257	897.5	508	WP_168456041.1 cytochrome c oxidase subunit I [Wolbachia endosymbiont of Ctenocephalides felis wCfeJ]
wMen1_aTRAM_RAST_-_Cytochrome_c_oxidase_polypeptide_I_(EC_1.9.3.1)_CDS	WP_088414111.1	2.5e-256	895.2	508	WP_088414111.1 cytochrome c oxidase subunit I [Wolbachia endosymbiont of Wuchereria bancrofti]
wMen1_aTRAM_RAST_-_Cytochrome_c_oxidase_polypeptide_I_(EC_1.9.3.1)_CDS	WP_041045519.1	1.3e-255	892.9	508	WP_041045519.1 cytochrome c oxidase subunit I [Wolbachia endosymbiont of Cimex lectularius]
wMen1_aTRAM_RAST_-_Cytochrome_c_oxidase_polypeptide_I_(EC_1.9.3.1)_CDS	WP_007302762.1	2.8e-255	891.7	508	WP_007302762.1 MULTISPECIES: cytochrome c oxidase subunit I [unclassified Wolbachia]
wMen1_aTRAM_RAST_-_Cytochrome_c_oxidase_polypeptide_II_(EC_1.9.3.1)_CDS	OAM04596.1	1.8e-117	433	255	OAM04596.1 cytochrome C oxidase subunit II [Wolbachia endosymbiont of Dactylopius coccus]
wMen1_aTRAM_RAST_-_Cytochrome_c_oxidase_polypeptide_II_(EC_1.9.3.1)_CDS	WP_017532270.1	1.1e-116	430.3	255	WP_017532270.1 MULTISPECIES: cytochrome c oxidase subunit II [unclassified Wolbachia]
wMen1_aTRAM_RAST_-_Cytochrome_c_oxidase_polypeptide_II_(EC_1.9.3.1)_CDS	WP_127463576.1	1.1e-116	430.3	255	WP_127463576.1 cytochrome c oxidase subunit II [Wolbachia endosymbiont of Bemisia tabaci]
wMen1_aTRAM_RAST_-_Cytochrome_c_oxidase_polypeptide_II_(EC_1.9.3.1)_CDS	MBR9983902.1	1.5e-116	429.9	255	MBR9983902.1 cytochrome c oxidase subunit II [Wolbachia endosymbiont of Homalodisca vitripennis]
wMen1_aTRAM_RAST_-_Cytochrome_c_oxidase_polypeptide_II_(EC_1.9.3.1)_CDS	WP_211908222.1	2e-116	429.5	255	WP_211908222.1 cytochrome c oxidase subunit II [Wolbachia endosymbiont of Spodoptera picta]
wMen1_aTRAM_RAST_-_Cytochrome_c_oxidase_polypeptide_III_(EC_1.9.3.1)_CDS	WP_041045605.1	3.9e-99	372.1	261	WP_041045605.1 cytochrome c oxidase subunit 3 [Wolbachia endosymbiont of Cimex lectularius]
wMen1_aTRAM_RAST_-_Cytochrome_c_oxidase_polypeptide_III_(EC_1.9.3.1)_CDS	WP_182183194.1	5.1e-99	371.7	264	WP_182183194.1 cytochrome c oxidase subunit 3 [Wolbachia pipientis]
wMen1_aTRAM_RAST_-_Cytochrome_c_oxidase_polypeptide_III_(EC_1.9.3.1)_CDS	WP_029237660.1	8.6e-99	370.9	264	WP_029237660.1 MULTISPECIES: cytochrome c oxidase subunit 3 [unclassified Wolbachia]
wMen1_aTRAM_RAST_-_Cytochrome_c_oxidase_polypeptide_III_(EC_1.9.3.1)_CDS	WP_108784007.1	1.1e-98	370.5	264	WP_108784007.1 cytochrome c oxidase subunit 3 [Wolbachia endosymbiont of Bemisia tabaci]
wMen1_aTRAM_RAST_-_Cytochrome_c_oxidase_polypeptide_III_(EC_1.9.3.1)_CDS	WP_164225154.1	1.9e-98	369.8	264	WP_164225154.1 cytochrome c oxidase subunit 3 [Wolbachia pipientis]
wMen1_aTRAM_RAST_-_Cytochrome_c-type_biogenesis_protein_CcmC,_putative_heme_lyase_for_CcmE_CDS	WP_175937427.1	1.1e-94	357.1	236	WP_175937427.1 heme ABC transporter permease CcmC [Wolbachia endosymbiont of Madathamugadia hiepei]
wMen1_aTRAM_RAST_-_Cytochrome_c-type_biogenesis_protein_CcmC,_putative_heme_lyase_for_CcmE_CDS	WP_041046697.1	1.9e-94	356.3	236	WP_041046697.1 heme ABC transporter permease CcmC [Wolbachia endosymbiont of Cimex lectularius]
wMen1_aTRAM_RAST_-_Cytochrome_c-type_biogenesis_protein_CcmC,_putative_heme_lyase_for_CcmE_CDS	WP_175838014.1	2.1e-93	352.8	233	WP_175838014.1 heme ABC transporter permease CcmC [Wolbachia endosymbiont of Litomosoides sigmodontis]
wMen1_aTRAM_RAST_-_Cytochrome_c-type_biogenesis_protein_CcmC,_putative_heme_lyase_for_CcmE_CDS	WP_174132669.1	2.8e-93	352.4	236	WP_174132669.1 heme ABC transporter permease CcmC [Wolbachia endosymbiont of Atemnus politus]
wMen1_aTRAM_RAST_-_Cytochrome_c-type_biogenesis_protein_CcmC,_putative_heme_lyase_for_CcmE_CDS	WP_182366738.1	3.7e-93	352.1	236	WP_182366738.1 heme ABC transporter permease CcmC [Wolbachia pipientis]
wMen1_aTRAM_RAST_-_Cytochrome_c-type_biogenesis_protein_CcmE,_heme_chaperone_CDS	WP_191110708.1	9.4e-46	193.7	132	WP_191110708.1 cytochrome c maturation protein CcmE [Candidatus Wolbachia massiliensis]
wMen1_aTRAM_RAST_-_Cytochrome_c-type_biogenesis_protein_CcmE,_heme_chaperone_CDS	WP_068651940.1	9.8e-43	183.7	131	WP_068651940.1 cytochrome c maturation protein CcmE [Wolbachia endosymbiont of Trichogramma pretiosum]
wMen1_aTRAM_RAST_-_Cytochrome_c-type_biogenesis_protein_CcmE,_heme_chaperone_CDS	WP_211907602.1	1.7e-42	183	131	WP_211907602.1 cytochrome c maturation protein CcmE [Wolbachia endosymbiont of Spodoptera picta]
wMen1_aTRAM_RAST_-_Cytochrome_c-type_biogenesis_protein_CcmE,_heme_chaperone_CDS	WP_041045176.1	2.2e-42	182.6	133	WP_041045176.1 cytochrome c maturation protein CcmE [Wolbachia endosymbiont of Cimex lectularius]
wMen1_aTRAM_RAST_-_Cytochrome_c-type_biogenesis_protein_CcmE,_heme_chaperone_CDS	WP_175838175.1	2.8e-42	182.2	132	WP_175838175.1 cytochrome c maturation protein CcmE [Wolbachia endosymbiont of Litomosoides sigmodontis]
wMen1_aTRAM_RAST_-_Cytochrome_oxidase_biogenesis_protein_Cox11-CtaG,_copper_delivery_to_Cox1_CDS	WP_174133518.1	5.7e-66	261.2	157	WP_174133518.1 cytochrome c oxidase assembly protein [Wolbachia endosymbiont of Atemnus politus]
wMen1_aTRAM_RAST_-_Cytochrome_oxidase_biogenesis_protein_Cox11-CtaG,_copper_delivery_to_Cox1_CDS	WP_182309586.1	6.3e-65	257.7	157	WP_182309586.1 cytochrome c oxidase assembly protein [Wolbachia pipientis]
wMen1_aTRAM_RAST_-_Cytochrome_oxidase_biogenesis_protein_Cox11-CtaG,_copper_delivery_to_Cox1_CDS	WP_213863166.1	6.3e-65	257.7	157	WP_213863166.1 cytochrome c oxidase assembly protein [Wolbachia endosymbiont of Rhagoletis cerasi]
wMen1_aTRAM_RAST_-_Cytochrome_oxidase_biogenesis_protein_Cox11-CtaG,_copper_delivery_to_Cox1_CDS	WP_174515690.1	1.8e-64	256.1	157	WP_174515690.1 cytochrome c oxidase assembly protein [Wolbachia endosymbiont of Cardiocondyla obscurior]
wMen1_aTRAM_RAST_-_Cytochrome_oxidase_biogenesis_protein_Cox11-CtaG,_copper_delivery_to_Cox1_CDS	WP_006279376.1	1.8e-64	256.1	157	WP_006279376.1 MULTISPECIES: cytochrome c oxidase assembly protein [Wolbachia]
wMen1_aTRAM_RAST_-_Cytochrome_oxidase_biogenesis_protein_Sco1/SenC/PrrC,_putative_copper_metallochaperone_CDS	WP_014869229.1	2e-82	316.2	205	WP_014869229.1 SCO family protein [Wolbachia endosymbiont of Onchocerca ochengi]
wMen1_aTRAM_RAST_-_Cytochrome_oxidase_biogenesis_protein_Sco1/SenC/PrrC,_putative_copper_metallochaperone_CDS	WP_025264151.1	2e-82	316.2	205	WP_025264151.1 SCO family protein [Wolbachia endosymbiont of Onchocerca volvulus]
wMen1_aTRAM_RAST_-_Cytochrome_oxidase_biogenesis_protein_Sco1/SenC/PrrC,_putative_copper_metallochaperone_CDS	WP_191111525.1	1.7e-81	313.2	201	WP_191111525.1 SCO family protein [Candidatus Wolbachia massiliensis]
wMen1_aTRAM_RAST_-_Cytochrome_oxidase_biogenesis_protein_Sco1/SenC/PrrC,_putative_copper_metallochaperone_CDS	WP_168455865.1	2.2e-81	312.8	204	WP_168455865.1 SCO family protein [Wolbachia endosymbiont of Ctenocephalides felis wCfeJ]
wMen1_aTRAM_RAST_-_Cytochrome_oxidase_biogenesis_protein_Sco1/SenC/PrrC,_putative_copper_metallochaperone_CDS	WP_174132839.1	2.2e-81	312.8	205	WP_174132839.1 SCO family protein [Wolbachia endosymbiont of Atemnus politus]
wMen1_aTRAM_RAST_-_Cytochrome_oxidase_biogenesis_protein_Surf1,_facilitates_heme_A_insertion_CDS	WP_175937362.1	2.6e-74	289.3	204	WP_175937362.1 SURF1 family protein [Wolbachia endosymbiont of Madathamugadia hiepei]
wMen1_aTRAM_RAST_-_Cytochrome_oxidase_biogenesis_protein_Surf1,_facilitates_heme_A_insertion_CDS	WP_041046196.1	4.4e-74	288.5	204	WP_041046196.1 SURF1 family protein [Wolbachia endosymbiont of Cimex lectularius]
wMen1_aTRAM_RAST_-_Cytochrome_oxidase_biogenesis_protein_Surf1,_facilitates_heme_A_insertion_CDS	WP_174132986.1	2.4e-72	282.7	206	WP_174132986.1 SURF1 family protein [Wolbachia endosymbiont of Atemnus politus]
wMen1_aTRAM_RAST_-_Cytochrome_oxidase_biogenesis_protein_Surf1,_facilitates_heme_A_insertion_CDS	TVS91754.1	9.1e-72	280.8	204	TVS91754.1 SURF1 family protein [Wolbachia pipientis]
wMen1_aTRAM_RAST_-_Cytochrome_oxidase_biogenesis_protein_Surf1,_facilitates_heme_A_insertion_CDS	OAL99106.1	1.6e-71	280	203	OAL99106.1 hypothetical protein TV42_04225 [Wolbachia endosymbiont of Dactylopius coccus]
wMen1_aTRAM_RAST_-_Cytosol_aminopeptidase_PepA_(EC_3.4.11.1)_CDS	WP_175937435.1	8.3e-197	697.2	420	WP_175937435.1 leucyl aminopeptidase [Wolbachia endosymbiont of Madathamugadia hiepei]
wMen1_aTRAM_RAST_-_Cytosol_aminopeptidase_PepA_(EC_3.4.11.1)_CDS	WP_209473180.1	1.1e-196	696.8	420	WP_209473180.1 leucyl aminopeptidase [Wolbachia endosymbiont of Wiebesia pumilae]
wMen1_aTRAM_RAST_-_Cytosol_aminopeptidase_PepA_(EC_3.4.11.1)_CDS	QEF49757.1	1.1e-196	696.8	420	QEF49757.1 cytosol aminopeptidase family, catalytic domain protein [Wolbachia endosymbiont of Drosophila ananassae]
wMen1_aTRAM_RAST_-_Cytosol_aminopeptidase_PepA_(EC_3.4.11.1)_CDS	WP_010962337.1	1.1e-196	696.8	420	WP_010962337.1 MULTISPECIES: leucyl aminopeptidase [Wolbachia]
wMen1_aTRAM_RAST_-_Cytosol_aminopeptidase_PepA_(EC_3.4.11.1)_CDS	AGJ99536.1	1.1e-196	696.8	420	AGJ99536.1 Putative cytosol aminopeptidase [Wolbachia endosymbiont of Drosophila simulans wHa]
wMen1_aTRAM_RAST_-_D-alanine--D-alanine_ligase_(EC_6.3.2.4)_CDS	WP_182159138.1	1.5e-129	473.4	324	WP_182159138.1 D-alanine--D-alanine ligase [Wolbachia pipientis]
wMen1_aTRAM_RAST_-_D-alanine--D-alanine_ligase_(EC_6.3.2.4)_CDS	WP_164224531.1	5.6e-129	471.5	324	WP_164224531.1 D-alanine--D-alanine ligase [Wolbachia pipientis]
wMen1_aTRAM_RAST_-_D-alanine--D-alanine_ligase_(EC_6.3.2.4)_CDS	WP_187297344.1	9.6e-129	470.7	324	WP_187297344.1 D-alanine--D-alanine ligase [Wolbachia pipientis]
wMen1_aTRAM_RAST_-_D-alanine--D-alanine_ligase_(EC_6.3.2.4)_CDS	TVS92529.1	3.6e-128	468.8	324	TVS92529.1 D-alanine--D-alanine ligase [Wolbachia pipientis]
wMen1_aTRAM_RAST_-_D-alanine--D-alanine_ligase_(EC_6.3.2.4)_CDS	XP_011861365.1	3.6e-128	468.8	324	XP_011861365.1 PREDICTED: uncharacterized protein LOC105558353 [Vollenhovia emeryi]
wMen1_aTRAM_RAST_-_D-alanyl-D-alanine_carboxypeptidase_(EC_3.4.16.4)_CDS	BAO99636.1	1.4e-171	613.2	369	BAO99636.1 D-alanyl-D-alanine carboxypeptidase [Wolbachia endosymbiont of Cimex lectularius]
wMen1_aTRAM_RAST_-_D-alanyl-D-alanine_carboxypeptidase_(EC_3.4.16.4)_CDS	WP_041046585.1	4e-171	611.7	366	WP_041046585.1 D-alanyl-D-alanine carboxypeptidase [Wolbachia endosymbiont of Cimex lectularius]
wMen1_aTRAM_RAST_-_D-alanyl-D-alanine_carboxypeptidase_(EC_3.4.16.4)_CDS	WP_175937814.1	9e-171	610.5	366	WP_175937814.1 D-alanyl-D-alanine carboxypeptidase [Wolbachia endosymbiont of Madathamugadia hiepei]
wMen1_aTRAM_RAST_-_D-alanyl-D-alanine_carboxypeptidase_(EC_3.4.16.4)_CDS	WP_191110869.1	3e-166	595.5	366	WP_191110869.1 D-alanyl-D-alanine carboxypeptidase [Candidatus Wolbachia massiliensis]
wMen1_aTRAM_RAST_-_D-alanyl-D-alanine_carboxypeptidase_(EC_3.4.16.4)_CDS	WP_182182979.1	5.1e-166	594.7	366	WP_182182979.1 D-alanyl-D-alanine carboxypeptidase [Wolbachia pipientis]
wMen1_aTRAM_RAST_-_Deoxycytidine_triphosphate_deaminase_(EC_3.5.4.13)_CDS	WP_168464434.1	7.1e-92	347.4	185	WP_168464434.1 dCTP deaminase [Wolbachia endosymbiont of Ctenocephalides felis wCfeT]
wMen1_aTRAM_RAST_-_Deoxycytidine_triphosphate_deaminase_(EC_3.5.4.13)_CDS	WP_015588408.1	4.3e-89	338.2	185	WP_015588408.1 dCTP deaminase [Wolbachia endosymbiont of Drosophila simulans]
wMen1_aTRAM_RAST_-_Deoxycytidine_triphosphate_deaminase_(EC_3.5.4.13)_CDS	WP_211907943.1	4.3e-89	338.2	185	WP_211907943.1 dCTP deaminase [Wolbachia endosymbiont of Spodoptera picta]
wMen1_aTRAM_RAST_-_Deoxycytidine_triphosphate_deaminase_(EC_3.5.4.13)_CDS	WP_143689076.1	4.3e-89	338.2	185	WP_143689076.1 dCTP deaminase [Wolbachia endosymbiont of Nilaparvata lugens]
wMen1_aTRAM_RAST_-_Deoxycytidine_triphosphate_deaminase_(EC_3.5.4.13)_CDS	WP_006012513.1	9.6e-89	337	185	WP_006012513.1 MULTISPECIES: dCTP deaminase [Wolbachia]
wMen1_aTRAM_RAST_-_Deoxyuridine_5'-triphosphate_nucleotidohydrolase_(EC_3.6.1.23)_CDS	WP_191111133.1	7.8e-60	240.7	151	WP_191111133.1 dUTP diphosphatase [Candidatus Wolbachia massiliensis]
wMen1_aTRAM_RAST_-_Deoxyuridine_5'-triphosphate_nucleotidohydrolase_(EC_3.6.1.23)_CDS	OAM00683.1	1.7e-59	239.6	151	OAM00683.1 deoxyuridine 5'-triphosphate nucleotidohydrolase [Wolbachia endosymbiont of Dactylopius coccus]
wMen1_aTRAM_RAST_-_Deoxyuridine_5'-triphosphate_nucleotidohydrolase_(EC_3.6.1.23)_CDS	QIT36082.1	2.3e-59	239.2	151	QIT36082.1 dUTP diphosphatase family protein [Wolbachia endosymbiont of Brugia pahangi]
wMen1_aTRAM_RAST_-_Deoxyuridine_5'-triphosphate_nucleotidohydrolase_(EC_3.6.1.23)_CDS	TVS98687.1	2.3e-59	239.2	151	TVS98687.1 dUTP diphosphatase [Wolbachia pipientis]
wMen1_aTRAM_RAST_-_Deoxyuridine_5'-triphosphate_nucleotidohydrolase_(EC_3.6.1.23)_CDS	WP_167896308.1	2.3e-59	239.2	151	WP_167896308.1 dUTP diphosphatase [Wolbachia endosymbiont of Brugia pahangi]
wMen1_aTRAM_RAST_-_Diaminohydroxyphosphoribosylaminopyrimidine_deaminase_(EC_3.5.4.26)_/_5-amino-6-(5-phosphoribosylamino)uracil_reductase_(EC_1.1.1.193)_CDS	WP_174134055.1	3.4e-157	565.5	357	WP_174134055.1 bifunctional diaminohydroxyphosphoribosylaminopyrimidine deaminase/5-amino-6-(5-phosphoribosylamino)uracil reductase RibD [Wolbachia endosymbiont of Atemnus politus]
wMen1_aTRAM_RAST_-_Diaminohydroxyphosphoribosylaminopyrimidine_deaminase_(EC_3.5.4.26)_/_5-amino-6-(5-phosphoribosylamino)uracil_reductase_(EC_1.1.1.193)_CDS	WP_041045850.1	8.3e-156	560.8	357	WP_041045850.1 bifunctional diaminohydroxyphosphoribosylaminopyrimidine deaminase/5-amino-6-(5-phosphoribosylamino)uracil reductase RibD [Wolbachia endosymbiont of Cimex lectularius]
wMen1_aTRAM_RAST_-_Diaminohydroxyphosphoribosylaminopyrimidine_deaminase_(EC_3.5.4.26)_/_5-amino-6-(5-phosphoribosylamino)uracil_reductase_(EC_1.1.1.193)_CDS	WP_175937460.1	2.7e-154	555.8	357	WP_175937460.1 bifunctional diaminohydroxyphosphoribosylaminopyrimidine deaminase/5-amino-6-(5-phosphoribosylamino)uracil reductase RibD [Wolbachia endosymbiont of Madathamugadia hiepei]
wMen1_aTRAM_RAST_-_Diaminohydroxyphosphoribosylaminopyrimidine_deaminase_(EC_3.5.4.26)_/_5-amino-6-(5-phosphoribosylamino)uracil_reductase_(EC_1.1.1.193)_CDS	WP_151808051.1	1e-153	553.9	357	WP_151808051.1 bifunctional diaminohydroxyphosphoribosylaminopyrimidine deaminase/5-amino-6-(5-phosphoribosylamino)uracil reductase RibD [Wolbachia endosymbiont of Nasonia oneida]
wMen1_aTRAM_RAST_-_Diaminohydroxyphosphoribosylaminopyrimidine_deaminase_(EC_3.5.4.26)_/_5-amino-6-(5-phosphoribosylamino)uracil_reductase_(EC_1.1.1.193)_CDS	WP_182319404.1	2.9e-153	552.4	357	WP_182319404.1 bifunctional diaminohydroxyphosphoribosylaminopyrimidine deaminase/5-amino-6-(5-phosphoribosylamino)uracil reductase RibD [Wolbachia pipientis]
wMen1_aTRAM_RAST_-_Diaminopimelate_epimerase_(EC_5.1.1.7)_CDS	WP_044135512.1	7.7e-108	401	255	WP_044135512.1 diaminopimelate epimerase [Wolbachia endosymbiont of Onchocerca ochengi]
wMen1_aTRAM_RAST_-_Diaminopimelate_epimerase_(EC_5.1.1.7)_CDS	VDM91664.1	7.7e-108	401	255	VDM91664.1 unnamed protein product [Onchocerca ochengi]
wMen1_aTRAM_RAST_-_Diaminopimelate_epimerase_(EC_5.1.1.7)_CDS	CCF78437.1	7.7e-108	401	255	CCF78437.1 diaminopimelate epimerase [Wolbachia endosymbiont of Onchocerca ochengi]
wMen1_aTRAM_RAST_-_Diaminopimelate_epimerase_(EC_5.1.1.7)_CDS	WP_168455858.1	1e-107	400.6	261	WP_168455858.1 diaminopimelate epimerase [Wolbachia endosymbiont of Ctenocephalides felis wCfeJ]
wMen1_aTRAM_RAST_-_Diaminopimelate_epimerase_(EC_5.1.1.7)_CDS	WP_025264147.1	3.8e-107	398.7	255	WP_025264147.1 diaminopimelate epimerase [Wolbachia endosymbiont of Onchocerca volvulus]
wMen1_aTRAM_RAST_-_Dihydrolipoamide_acetyltransferase_component_of_pyruvate_dehydrogenase_complex_(EC_2.3.1.12)_CDS	WP_168455774.1	5.8e-158	568.2	425	WP_168455774.1 pyruvate dehydrogenase complex dihydrolipoamide acetyltransferase [Wolbachia endosymbiont of Ctenocephalides felis wCfeJ]
wMen1_aTRAM_RAST_-_Dihydrolipoamide_acetyltransferase_component_of_pyruvate_dehydrogenase_complex_(EC_2.3.1.12)_CDS	WP_167896184.1	3.2e-156	562.4	421	WP_167896184.1 pyruvate dehydrogenase complex dihydrolipoamide acetyltransferase [Wolbachia endosymbiont of Brugia pahangi]
wMen1_aTRAM_RAST_-_Dihydrolipoamide_acetyltransferase_component_of_pyruvate_dehydrogenase_complex_(EC_2.3.1.12)_CDS	WP_017532261.1	4.1e-156	562	418	WP_017532261.1 pyruvate dehydrogenase complex dihydrolipoamide acetyltransferase [Wolbachia endosymbiont of Diaphorina citri]
wMen1_aTRAM_RAST_-_Dihydrolipoamide_acetyltransferase_component_of_pyruvate_dehydrogenase_complex_(EC_2.3.1.12)_CDS	WP_007302203.1	1.2e-155	560.5	418	WP_007302203.1 MULTISPECIES: pyruvate dehydrogenase complex dihydrolipoamide acetyltransferase [unclassified Wolbachia]
wMen1_aTRAM_RAST_-_Dihydrolipoamide_acetyltransferase_component_of_pyruvate_dehydrogenase_complex_(EC_2.3.1.12)_CDS	WP_011256944.1	1.2e-155	560.5	423	WP_011256944.1 pyruvate dehydrogenase complex dihydrolipoamide acetyltransferase [Wolbachia endosymbiont of Brugia malayi]
wMen1_aTRAM_RAST_-_Dihydrolipoamide_dehydrogenase_of_2-oxoglutarate_dehydrogenase_(EC_1.8.1.4)_CDS	WP_175937371.1	1e-203	720.3	466	WP_175937371.1 dihydrolipoyl dehydrogenase [Wolbachia endosymbiont of Madathamugadia hiepei]
wMen1_aTRAM_RAST_-_Dihydrolipoamide_dehydrogenase_of_2-oxoglutarate_dehydrogenase_(EC_1.8.1.4)_CDS	WP_041045291.1	7.2e-202	714.1	466	WP_041045291.1 dihydrolipoyl dehydrogenase [Wolbachia endosymbiont of Cimex lectularius]
wMen1_aTRAM_RAST_-_Dihydrolipoamide_dehydrogenase_of_2-oxoglutarate_dehydrogenase_(EC_1.8.1.4)_CDS	WP_209472660.1	8e-201	710.7	466	WP_209472660.1 dihydrolipoyl dehydrogenase [Wolbachia endosymbiont of Wiebesia pumilae]
wMen1_aTRAM_RAST_-_Dihydrolipoamide_dehydrogenase_of_2-oxoglutarate_dehydrogenase_(EC_1.8.1.4)_CDS	WP_114517084.1	1.4e-200	709.9	466	WP_114517084.1 dihydrolipoyl dehydrogenase [Wolbachia endosymbiont of Cylisticus convexus]
wMen1_aTRAM_RAST_-_Dihydrolipoamide_dehydrogenase_of_2-oxoglutarate_dehydrogenase_(EC_1.8.1.4)_CDS	WP_168455983.1	5.2e-200	708	466	WP_168455983.1 dihydrolipoyl dehydrogenase [Wolbachia endosymbiont of Ctenocephalides felis wCfeJ]
wMen1_aTRAM_RAST_-_Dihydrolipoamide_succinyltransferase_component_(E2)_of_2-oxoglutarate_dehydrogenase_complex_(EC_2.3.1.61)_CDS	WP_168455794.1	7.1e-158	567.8	400	WP_168455794.1 2-oxoglutarate dehydrogenase complex dihydrolipoyllysine-residue succinyltransferase [Wolbachia endosymbiont of Ctenocephalides felis wCfeJ]
wMen1_aTRAM_RAST_-_Dihydrolipoamide_succinyltransferase_component_(E2)_of_2-oxoglutarate_dehydrogenase_complex_(EC_2.3.1.61)_CDS	WP_191110896.1	3.9e-156	562	400	WP_191110896.1 2-oxoglutarate dehydrogenase complex dihydrolipoyllysine-residue succinyltransferase [Candidatus Wolbachia massiliensis]
wMen1_aTRAM_RAST_-_Dihydrolipoamide_succinyltransferase_component_(E2)_of_2-oxoglutarate_dehydrogenase_complex_(EC_2.3.1.61)_CDS	WP_213862867.1	5.1e-156	561.6	402	WP_213862867.1 2-oxoglutarate dehydrogenase complex dihydrolipoyllysine-residue succinyltransferase [Wolbachia endosymbiont of Rhagoletis cerasi]
wMen1_aTRAM_RAST_-_Dihydrolipoamide_succinyltransferase_component_(E2)_of_2-oxoglutarate_dehydrogenase_complex_(EC_2.3.1.61)_CDS	XP_011861221.1	1.9e-155	559.7	402	XP_011861221.1 PREDICTED: dihydrolipoyllysine-residue succinyltransferase component of 2-oxoglutarate dehydrogenase complex 1, mitochondrial-like [Vollenhovia emeryi]
wMen1_aTRAM_RAST_-_Dihydrolipoamide_succinyltransferase_component_(E2)_of_2-oxoglutarate_dehydrogenase_complex_(EC_2.3.1.61)_CDS	WP_114517565.1	2.5e-155	559.3	397	WP_114517565.1 2-oxoglutarate dehydrogenase complex dihydrolipoyllysine-residue succinyltransferase [Wolbachia endosymbiont of Cylisticus convexus]
wMen1_aTRAM_RAST_-_Dihydroorotase_(EC_3.5.2.3)_CDS	WP_041045721.1	1.8e-205	726.1	447	WP_041045721.1 dihydroorotase [Wolbachia endosymbiont of Cimex lectularius]
wMen1_aTRAM_RAST_-_Dihydroorotase_(EC_3.5.2.3)_CDS	WP_191111099.1	5.2e-205	724.5	446	WP_191111099.1 dihydroorotase [Candidatus Wolbachia massiliensis]
wMen1_aTRAM_RAST_-_Dihydroorotase_(EC_3.5.2.3)_CDS	MBR9983700.1	1.5e-204	723	444	MBR9983700.1 dihydroorotase [Wolbachia endosymbiont of Homalodisca vitripennis]
wMen1_aTRAM_RAST_-_Dihydroorotase_(EC_3.5.2.3)_CDS	WP_164224735.1	2e-204	722.6	447	WP_164224735.1 dihydroorotase [Wolbachia pipientis]
wMen1_aTRAM_RAST_-_Dihydroorotase_(EC_3.5.2.3)_CDS	WP_168455452.1	3.3e-204	721.8	446	WP_168455452.1 dihydroorotase [Wolbachia endosymbiont of Ctenocephalides felis wCfeJ]
wMen1_aTRAM_RAST_-_Dihydroorotate_dehydrogenase_(EC_1.3.3.1)_CDS	WP_182368026.1	2.2e-155	559.3	338	WP_182368026.1 quinone-dependent dihydroorotate dehydrogenase [Wolbachia pipientis]
wMen1_aTRAM_RAST_-_Dihydroorotate_dehydrogenase_(EC_1.3.3.1)_CDS	BAO99680.1	1.4e-154	556.6	347	BAO99680.1 dihydroorotate dehydrogenase [Wolbachia endosymbiont of Cimex lectularius]
wMen1_aTRAM_RAST_-_Dihydroorotate_dehydrogenase_(EC_1.3.3.1)_CDS	WP_151807528.1	1.9e-154	556.2	345	WP_151807528.1 MULTISPECIES: quinone-dependent dihydroorotate dehydrogenase [Wolbachia]
wMen1_aTRAM_RAST_-_Dihydroorotate_dehydrogenase_(EC_1.3.3.1)_CDS	WP_174133340.1	1.9e-154	556.2	341	WP_174133340.1 quinone-dependent dihydroorotate dehydrogenase [Wolbachia endosymbiont of Atemnus politus]
wMen1_aTRAM_RAST_-_Dihydroorotate_dehydrogenase_(EC_1.3.3.1)_CDS	WP_182319802.1	2.5e-154	555.8	345	WP_182319802.1 quinone-dependent dihydroorotate dehydrogenase [Wolbachia pipientis]
wMen1_aTRAM_RAST_-_Dioxygenases_related_to_2-nitropropane_dioxygenase_CDS	WP_168455792.1	8.5e-243	850.1	468	WP_168455792.1 nitronate monooxygenase [Wolbachia endosymbiont of Ctenocephalides felis wCfeJ]
wMen1_aTRAM_RAST_-_Dioxygenases_related_to_2-nitropropane_dioxygenase_CDS	WP_065095028.1	1.2e-241	846.3	468	WP_065095028.1 MULTISPECIES: nitronate monooxygenase [unclassified Wolbachia]
wMen1_aTRAM_RAST_-_Dioxygenases_related_to_2-nitropropane_dioxygenase_CDS	BAP00040.1	2.1e-241	845.5	468	BAP00040.1 putative oxidoreductase 2-nitropropane dioxygenase family [Wolbachia endosymbiont of Cimex lectularius]
wMen1_aTRAM_RAST_-_Dioxygenases_related_to_2-nitropropane_dioxygenase_CDS	WP_041046687.1	3.6e-241	844.7	468	WP_041046687.1 nitronate monooxygenase [Wolbachia endosymbiont of Cimex lectularius]
wMen1_aTRAM_RAST_-_Dioxygenases_related_to_2-nitropropane_dioxygenase_CDS	WP_191111060.1	7.9e-241	843.6	468	WP_191111060.1 nitronate monooxygenase [Candidatus Wolbachia massiliensis]
wMen1_aTRAM_RAST_-_DNA_gyrase_subunit_A_(EC_5.99.1.3)_CDS	WP_041045912.1	0	1472.2	883	WP_041045912.1 DNA gyrase subunit A [Wolbachia endosymbiont of Cimex lectularius]
wMen1_aTRAM_RAST_-_DNA_gyrase_subunit_A_(EC_5.99.1.3)_CDS	WP_191111467.1	0	1464.5	883	WP_191111467.1 DNA topoisomerase (ATP-hydrolyzing) subunit A [Candidatus Wolbachia massiliensis]
wMen1_aTRAM_RAST_-_DNA_gyrase_subunit_A_(EC_5.99.1.3)_CDS	WP_014868850.1	0	1458.4	887	WP_014868850.1 DNA gyrase subunit A [Wolbachia endosymbiont of Onchocerca ochengi]
wMen1_aTRAM_RAST_-_DNA_gyrase_subunit_A_(EC_5.99.1.3)_CDS	WP_168455482.1	0	1457.6	883	WP_168455482.1 DNA topoisomerase (ATP-hydrolyzing) subunit A [Wolbachia endosymbiont of Ctenocephalides felis wCfeJ]
wMen1_aTRAM_RAST_-_DNA_gyrase_subunit_A_(EC_5.99.1.3)_CDS	WP_025264352.1	0	1455.7	887	WP_025264352.1 DNA gyrase subunit A [Wolbachia endosymbiont of Onchocerca volvulus]
wMen1_aTRAM_RAST_-_DNA_gyrase_subunit_B_(EC_5.99.1.3)_CDS	WP_041045294.1	0	1281.2	796	WP_041045294.1 DNA topoisomerase (ATP-hydrolyzing) subunit B [Wolbachia endosymbiont of Cimex lectularius]
wMen1_aTRAM_RAST_-_DNA_gyrase_subunit_B_(EC_5.99.1.3)_CDS	WP_175937369.1	0	1278.1	794	WP_175937369.1 DNA topoisomerase (ATP-hydrolyzing) subunit B [Wolbachia endosymbiont of Madathamugadia hiepei]
wMen1_aTRAM_RAST_-_DNA_gyrase_subunit_B_(EC_5.99.1.3)_CDS	WP_175837302.1	0	1267.7	796	WP_175837302.1 DNA topoisomerase (ATP-hydrolyzing) subunit B [Wolbachia endosymbiont of Litomosoides sigmodontis]
wMen1_aTRAM_RAST_-_DNA_gyrase_subunit_B_(EC_5.99.1.3)_CDS	WP_174132636.1	0	1267.7	794	WP_174132636.1 DNA topoisomerase (ATP-hydrolyzing) subunit B [Wolbachia endosymbiont of Atemnus politus]
wMen1_aTRAM_RAST_-_DNA_gyrase_subunit_B_(EC_5.99.1.3)_CDS	WP_047759780.1	0	1264.2	794	WP_047759780.1 DNA topoisomerase (ATP-hydrolyzing) subunit B [Wolbachia endosymbiont of Armadillidium vulgare]
wMen1_aTRAM_RAST_-_DNA_ligase_(EC_6.5.1.2)_CDS	WP_175937177.1	1.1e-275	959.9	680	WP_175937177.1 NAD-dependent DNA ligase LigA [Wolbachia endosymbiont of Madathamugadia hiepei]
wMen1_aTRAM_RAST_-_DNA_ligase_(EC_6.5.1.2)_CDS	WP_168455912.1	2.3e-273	952.2	680	WP_168455912.1 NAD-dependent DNA ligase LigA [Wolbachia endosymbiont of Ctenocephalides felis wCfeJ]
wMen1_aTRAM_RAST_-_DNA_ligase_(EC_6.5.1.2)_CDS	WP_041045601.1	3e-273	951.8	680	WP_041045601.1 NAD-dependent DNA ligase LigA [Wolbachia endosymbiont of Cimex lectularius]
wMen1_aTRAM_RAST_-_DNA_ligase_(EC_6.5.1.2)_CDS	WP_175818289.1	2e-272	949.1	680	WP_175818289.1 NAD-dependent DNA ligase LigA [Wolbachia endosymbiont of Dirofilaria (Dirofilaria) immitis]
wMen1_aTRAM_RAST_-_DNA_ligase_(EC_6.5.1.2)_CDS	WP_014869069.1	4.2e-267	931.4	680	WP_014869069.1 NAD-dependent DNA ligase LigA [Wolbachia endosymbiont of Onchocerca ochengi]
wMen1_aTRAM_RAST_-_DNA_polymerase_I_(EC_2.7.7.7)_CDS	WP_047759778.1	1.7e-108	403.3	275	WP_047759778.1 DNA polymerase I [Wolbachia endosymbiont of Armadillidium vulgare]
wMen1_aTRAM_RAST_-_DNA_polymerase_I_(EC_2.7.7.7)_CDS	WP_168456189.1	3.1e-107	399.1	275	WP_168456189.1 DNA polymerase I [Wolbachia endosymbiont of Ctenocephalides felis wCfeJ]
wMen1_aTRAM_RAST_-_DNA_polymerase_I_(EC_2.7.7.7)_CDS	WP_063631021.1	7e-107	397.9	275	WP_063631021.1 DNA polymerase I [Wolbachia endosymbiont of Laodelphax striatellus]
wMen1_aTRAM_RAST_-_DNA_polymerase_I_(EC_2.7.7.7)_CDS	WP_143689168.1	7e-107	397.9	275	WP_143689168.1 DNA polymerase I [Wolbachia endosymbiont of Nilaparvata lugens]
wMen1_aTRAM_RAST_-_DNA_polymerase_I_(EC_2.7.7.7)_CDS	WP_211907798.1	1.2e-106	397.1	275	WP_211907798.1 DNA polymerase I [Wolbachia endosymbiont of Spodoptera picta]
wMen1_aTRAM_RAST_-_DNA_polymerase_III_alpha_subunit_(EC_2.7.7.7)_CDS	WP_011256697.1	0	1748.4	1113	WP_011256697.1 DNA polymerase III subunit alpha [Wolbachia endosymbiont of Brugia malayi]
wMen1_aTRAM_RAST_-_DNA_polymerase_III_alpha_subunit_(EC_2.7.7.7)_CDS	WP_167895797.1	0	1748	1113	WP_167895797.1 DNA polymerase III subunit alpha [Wolbachia endosymbiont of Brugia pahangi]
wMen1_aTRAM_RAST_-_DNA_polymerase_III_alpha_subunit_(EC_2.7.7.7)_CDS	WP_211908632.1	0	1742.2	1113	WP_211908632.1 DNA polymerase III subunit alpha [Wolbachia endosymbiont of Spodoptera picta]
wMen1_aTRAM_RAST_-_DNA_polymerase_III_alpha_subunit_(EC_2.7.7.7)_CDS	WP_088414496.1	0	1741.5	1113	WP_088414496.1 DNA polymerase III subunit alpha [Wolbachia endosymbiont of Wuchereria bancrofti]
wMen1_aTRAM_RAST_-_DNA_polymerase_III_alpha_subunit_(EC_2.7.7.7)_CDS	WP_135352989.1	0	1740.7	1113	WP_135352989.1 MULTISPECIES: DNA polymerase III subunit alpha [unclassified Wolbachia]
wMen1_aTRAM_RAST_-_DNA_polymerase_III_beta_subunit_(EC_2.7.7.7)_CDS	WP_041046137.1	2.4e-142	516.2	384	WP_041046137.1 DNA polymerase III subunit beta [Wolbachia endosymbiont of Cimex lectularius]
wMen1_aTRAM_RAST_-_DNA_polymerase_III_beta_subunit_(EC_2.7.7.7)_CDS	WP_174134225.1	6.9e-142	514.6	384	WP_174134225.1 DNA polymerase III subunit beta [Wolbachia endosymbiont of Atemnus politus]
wMen1_aTRAM_RAST_-_DNA_polymerase_III_beta_subunit_(EC_2.7.7.7)_CDS	WP_175937431.1	9.1e-142	514.2	384	WP_175937431.1 DNA polymerase III subunit beta [Wolbachia endosymbiont of Madathamugadia hiepei]
wMen1_aTRAM_RAST_-_DNA_polymerase_III_beta_subunit_(EC_2.7.7.7)_CDS	WP_174133233.1	1.3e-140	510.4	384	WP_174133233.1 DNA polymerase III subunit beta [Wolbachia endosymbiont of Atemnus politus]
wMen1_aTRAM_RAST_-_DNA_polymerase_III_beta_subunit_(EC_2.7.7.7)_CDS	WP_007302325.1	3.8e-140	508.8	385	WP_007302325.1 MULTISPECIES: DNA polymerase III subunit beta [unclassified Wolbachia]
wMen1_aTRAM_RAST_-_DNA_polymerase_III_delta_prime_subunit_(EC_2.7.7.7)_CDS	WP_041046018.1	1e-102	384	275	WP_041046018.1 DNA polymerase III subunit delta' [Wolbachia endosymbiont of Cimex lectularius]
wMen1_aTRAM_RAST_-_DNA_polymerase_III_delta_prime_subunit_(EC_2.7.7.7)_CDS	WP_175809194.1	3.7e-97	365.5	275	WP_175809194.1 AAA family ATPase [Wolbachia endosymbiont of Dipetalonema caudispina]
wMen1_aTRAM_RAST_-_DNA_polymerase_III_delta_prime_subunit_(EC_2.7.7.7)_CDS	WP_175937638.1	3.7e-97	365.5	275	WP_175937638.1 DNA polymerase III subunit delta' [Wolbachia endosymbiont of Madathamugadia hiepei]
wMen1_aTRAM_RAST_-_DNA_polymerase_III_delta_prime_subunit_(EC_2.7.7.7)_CDS	WP_010407428.1	5.3e-96	361.7	273	WP_010407428.1 DNA polymerase III subunit delta' [Wolbachia endosymbiont of Nasonia vitripennis]
wMen1_aTRAM_RAST_-_DNA_polymerase_III_delta_prime_subunit_(EC_2.7.7.7)_CDS	WP_139686505.1	5.3e-96	361.7	273	WP_139686505.1 DNA polymerase III subunit delta' [Wolbachia endosymbiont of Leptopilina clavipes]
wMen1_aTRAM_RAST_-_DNA_polymerase_III_epsilon_subunit_(EC_2.7.7.7)_CDS	WP_175809598.1	3.1e-100	375.6	228	WP_175809598.1 DNA polymerase III subunit epsilon [Wolbachia endosymbiont of Dipetalonema caudispina]
wMen1_aTRAM_RAST_-_DNA_polymerase_III_epsilon_subunit_(EC_2.7.7.7)_CDS	WP_175814213.1	6.1e-96	361.3	228	WP_175814213.1 DNA polymerase III subunit epsilon [Wolbachia endosymbiont of Cruorifilaria tuberocauda]
wMen1_aTRAM_RAST_-_DNA_polymerase_III_epsilon_subunit_(EC_2.7.7.7)_CDS	WP_187297393.1	1e-95	360.5	229	WP_187297393.1 DNA polymerase III subunit epsilon [Wolbachia pipientis]
wMen1_aTRAM_RAST_-_DNA_polymerase_III_epsilon_subunit_(EC_2.7.7.7)_CDS	WP_151807751.1	1.4e-95	360.1	229	WP_151807751.1 DNA polymerase III subunit epsilon [Wolbachia endosymbiont of Nasonia oneida]
wMen1_aTRAM_RAST_-_DNA_polymerase_III_epsilon_subunit_(EC_2.7.7.7)_CDS	WP_068652612.1	2.3e-95	359.4	228	WP_068652612.1 DNA polymerase III subunit epsilon [Wolbachia endosymbiont of Trichogramma pretiosum]
wMen1_aTRAM_RAST_-_DNA_polymerase_III_subunits_gamma_and_tau_(EC_2.7.7.7)_CDS	WP_175937157.1	3.8e-201	711.8	497	WP_175937157.1 DNA polymerase III subunit gamma/tau [Wolbachia endosymbiont of Madathamugadia hiepei]
wMen1_aTRAM_RAST_-_DNA_polymerase_III_subunits_gamma_and_tau_(EC_2.7.7.7)_CDS	WP_041044946.1	6.5e-201	711.1	497	WP_041044946.1 DNA polymerase III subunit gamma/tau [Wolbachia endosymbiont of Cimex lectularius]
wMen1_aTRAM_RAST_-_DNA_polymerase_III_subunits_gamma_and_tau_(EC_2.7.7.7)_CDS	WP_174133025.1	5.2e-198	701.4	495	WP_174133025.1 DNA polymerase III subunit gamma/tau [Wolbachia endosymbiont of Atemnus politus]
wMen1_aTRAM_RAST_-_DNA_polymerase_III_subunits_gamma_and_tau_(EC_2.7.7.7)_CDS	WP_174133879.1	3.3e-197	698.7	495	WP_174133879.1 DNA polymerase III subunit gamma/tau [Wolbachia endosymbiont of Atemnus politus]
wMen1_aTRAM_RAST_-_DNA_polymerase_III_subunits_gamma_and_tau_(EC_2.7.7.7)_CDS	WP_164224302.1	4.1e-195	691.8	497	WP_164224302.1 DNA polymerase III subunit gamma/tau [Wolbachia pipientis]
wMen1_aTRAM_RAST_-_DNA_primase_(EC_2.7.7.-)_CDS	WP_041045363.1	1e-229	807	584	WP_041045363.1 DNA primase [Wolbachia endosymbiont of Cimex lectularius]
wMen1_aTRAM_RAST_-_DNA_primase_(EC_2.7.7.-)_CDS	WP_175937629.1	3.3e-228	802	584	WP_175937629.1 DNA primase [Wolbachia endosymbiont of Madathamugadia hiepei]
wMen1_aTRAM_RAST_-_DNA_primase_(EC_2.7.7.-)_CDS	MBR9983991.1	1.7e-224	789.6	583	MBR9983991.1 DNA primase [Wolbachia endosymbiont of Homalodisca vitripennis]
wMen1_aTRAM_RAST_-_DNA_primase_(EC_2.7.7.-)_CDS	WP_214250102.1	8.4e-224	787.3	581	WP_214250102.1 DNA primase [Wolbachia endosymbiont of Anopheles demeilloni]
wMen1_aTRAM_RAST_-_DNA_primase_(EC_2.7.7.-)_CDS	WP_214242042.1	4.2e-223	785	583	WP_214242042.1 unnamed protein product
wMen1_aTRAM_RAST_-_DNA_recombination_protein_RmuC_CDS	WP_191110981.1	3.7e-182	648.7	436	WP_191110981.1 DNA recombination protein RmuC [Candidatus Wolbachia massiliensis]
wMen1_aTRAM_RAST_-_DNA_recombination_protein_RmuC_CDS	WP_182365542.1	1.4e-181	646.7	437	WP_182365542.1 DNA recombination protein RmuC [Wolbachia pipientis]
wMen1_aTRAM_RAST_-_DNA_recombination_protein_RmuC_CDS	WP_182319058.1	1.8e-181	646.4	437	WP_182319058.1 DNA recombination protein RmuC [Wolbachia pipientis]
wMen1_aTRAM_RAST_-_DNA_recombination_protein_RmuC_CDS	WP_190321173.1	4.1e-181	645.2	437	WP_190321173.1 DNA recombination protein RmuC [Wolbachia pipientis]
wMen1_aTRAM_RAST_-_DNA_recombination_protein_RmuC_CDS	WP_038199773.1	4.1e-181	645.2	437	WP_038199773.1 MULTISPECIES: DNA recombination protein RmuC [Wolbachia]
wMen1_aTRAM_RAST_-_DNA_topoisomerase_I_(EC_5.99.1.2)_CDS	WP_191111035.1	0	1175.6	760	WP_191111035.1 type I DNA topoisomerase [Candidatus Wolbachia massiliensis]
wMen1_aTRAM_RAST_-_DNA_topoisomerase_I_(EC_5.99.1.2)_CDS	WP_041046419.1	0	1174.8	760	WP_041046419.1 type I DNA topoisomerase [Wolbachia endosymbiont of Cimex lectularius]
wMen1_aTRAM_RAST_-_DNA_topoisomerase_I_(EC_5.99.1.2)_CDS	WP_168455414.1	0	1170.2	760	WP_168455414.1 type I DNA topoisomerase [Wolbachia endosymbiont of Ctenocephalides felis wCfeJ]
wMen1_aTRAM_RAST_-_DNA_topoisomerase_I_(EC_5.99.1.2)_CDS	MBR9983787.1	0	1167.1	760	MBR9983787.1 type I DNA topoisomerase [Wolbachia endosymbiont of Homalodisca vitripennis]
wMen1_aTRAM_RAST_-_DNA_topoisomerase_I_(EC_5.99.1.2)_CDS	WP_047758868.1	0	1165.2	760	WP_047758868.1 type I DNA topoisomerase [Wolbachia endosymbiont of Armadillidium vulgare]
wMen1_aTRAM_RAST_-_DNA-directed_RNA_polymerase_alpha_subunit_(EC_2.7.7.6)_CDS	WP_175937309.1	2.1e-164	589.3	365	WP_175937309.1 DNA-directed RNA polymerase subunit alpha [Wolbachia endosymbiont of Madathamugadia hiepei]
wMen1_aTRAM_RAST_-_DNA-directed_RNA_polymerase_alpha_subunit_(EC_2.7.7.6)_CDS	WP_041045242.1	1.4e-163	586.6	365	WP_041045242.1 DNA-directed RNA polymerase subunit alpha [Wolbachia endosymbiont of Cimex lectularius]
wMen1_aTRAM_RAST_-_DNA-directed_RNA_polymerase_alpha_subunit_(EC_2.7.7.6)_CDS	WP_088414089.1	3.4e-162	582	365	WP_088414089.1 DNA-directed RNA polymerase subunit alpha [Wolbachia endosymbiont of Wuchereria bancrofti]
wMen1_aTRAM_RAST_-_DNA-directed_RNA_polymerase_alpha_subunit_(EC_2.7.7.6)_CDS	WP_175837597.1	1.3e-161	580.1	365	WP_175837597.1 DNA-directed RNA polymerase subunit alpha [Wolbachia endosymbiont of Litomosoides sigmodontis]
wMen1_aTRAM_RAST_-_DNA-directed_RNA_polymerase_alpha_subunit_(EC_2.7.7.6)_CDS	WP_175809683.1	2.2e-161	579.3	366	WP_175809683.1 DNA-directed RNA polymerase subunit alpha [Wolbachia endosymbiont of Dipetalonema caudispina]
wMen1_aTRAM_RAST_-_DNA-directed_RNA_polymerase_beta_subunit_(EC_2.7.7.6)_/_DNA-directed_RNA_polymerase_beta'_subunit_(EC_2.7.7.6)_CDS	WP_175937185.1	0	5040.7	2828	WP_175937185.1 DNA-directed RNA polymerase subunit beta/beta' [Wolbachia endosymbiont of Madathamugadia hiepei]
wMen1_aTRAM_RAST_-_DNA-directed_RNA_polymerase_beta_subunit_(EC_2.7.7.6)_/_DNA-directed_RNA_polymerase_beta'_subunit_(EC_2.7.7.6)_CDS	WP_041046077.1	0	5037.2	2828	WP_041046077.1 DNA-directed RNA polymerase subunit beta/beta' [Wolbachia endosymbiont of Cimex lectularius]
wMen1_aTRAM_RAST_-_DNA-directed_RNA_polymerase_beta_subunit_(EC_2.7.7.6)_/_DNA-directed_RNA_polymerase_beta'_subunit_(EC_2.7.7.6)_CDS	WP_191111219.1	0	4965.2	2828	WP_191111219.1 DNA-directed RNA polymerase subunit beta/beta' [Candidatus Wolbachia massiliensis]
wMen1_aTRAM_RAST_-_DNA-directed_RNA_polymerase_beta_subunit_(EC_2.7.7.6)_/_DNA-directed_RNA_polymerase_beta'_subunit_(EC_2.7.7.6)_CDS	WP_174132807.1	0	4963.3	2825	WP_174132807.1 DNA-directed RNA polymerase subunit beta/beta' [Wolbachia endosymbiont of Atemnus politus]
wMen1_aTRAM_RAST_-_DNA-directed_RNA_polymerase_beta_subunit_(EC_2.7.7.6)_/_DNA-directed_RNA_polymerase_beta'_subunit_(EC_2.7.7.6)_CDS	WP_174134011.1	0	4960.6	2825	WP_174134011.1 DNA-directed RNA polymerase subunit beta/beta' [Wolbachia endosymbiont of Atemnus politus]
wMen1_aTRAM_RAST_-_DNA-directed_RNA_polymerase_omega_subunit_(EC_2.7.7.6)_CDS	WP_175938411.1	6.2e-35	157.9	136	WP_175938411.1 DNA-directed RNA polymerase subunit omega [Wolbachia endosymbiont of Litomosoides brasiliensis]
wMen1_aTRAM_RAST_-_DNA-directed_RNA_polymerase_omega_subunit_(EC_2.7.7.6)_CDS	WP_041046089.1	4e-34	155.2	132	WP_041046089.1 DNA-directed RNA polymerase subunit omega [Wolbachia endosymbiont of Cimex lectularius]
wMen1_aTRAM_RAST_-_DNA-directed_RNA_polymerase_omega_subunit_(EC_2.7.7.6)_CDS	WP_168455640.1	4.4e-33	151.8	132	WP_168455640.1 DNA-directed RNA polymerase subunit omega [Wolbachia endosymbiont of Ctenocephalides felis wCfeJ]
wMen1_aTRAM_RAST_-_DNA-directed_RNA_polymerase_omega_subunit_(EC_2.7.7.6)_CDS	WP_191110740.1	7.5e-33	151	126	WP_191110740.1 DNA-directed RNA polymerase subunit omega [Candidatus Wolbachia massiliensis]
wMen1_aTRAM_RAST_-_DNA-directed_RNA_polymerase_omega_subunit_(EC_2.7.7.6)_CDS	WP_175837983.1	9.8e-33	150.6	139	WP_175837983.1 DNA-directed RNA polymerase subunit omega [Wolbachia endosymbiont of Litomosoides sigmodontis]
wMen1_aTRAM_RAST_-_Endonuclease_III_(EC_4.2.99.18)_CDS	WP_151807622.1	2.5e-90	342.4	206	WP_151807622.1 endonuclease III [Wolbachia endosymbiont of Nasonia oneida]
wMen1_aTRAM_RAST_-_Endonuclease_III_(EC_4.2.99.18)_CDS	WP_175937803.1	5.7e-90	341.3	206	WP_175937803.1 endonuclease III [Wolbachia endosymbiont of Madathamugadia hiepei]
wMen1_aTRAM_RAST_-_Endonuclease_III_(EC_4.2.99.18)_CDS	WP_006279797.1	7.4e-90	340.9	206	WP_006279797.1 MULTISPECIES: endonuclease III [Wolbachia]
wMen1_aTRAM_RAST_-_Endonuclease_III_(EC_4.2.99.18)_CDS	WP_182367067.1	1.3e-89	340.1	206	WP_182367067.1 endonuclease III [Wolbachia pipientis]
wMen1_aTRAM_RAST_-_Endonuclease_III_(EC_4.2.99.18)_CDS	WP_214249518.1	1.3e-89	340.1	206	WP_214249518.1 endonuclease III [Wolbachia endosymbiont of Anopheles demeilloni]
wMen1_aTRAM_RAST_-_Enolase_(EC_4.2.1.11)_CDS	WP_155968474.1	2.4e-188	669.1	420	WP_155968474.1 MULTISPECIES: phosphopyruvate hydratase [Wolbachia]
wMen1_aTRAM_RAST_-_Enolase_(EC_4.2.1.11)_CDS	WP_213863511.1	9.3e-188	667.2	420	WP_213863511.1 phosphopyruvate hydratase [Wolbachia endosymbiont of Ceratitis capitata]
wMen1_aTRAM_RAST_-_Enolase_(EC_4.2.1.11)_CDS	WP_213862793.1	1.3e-186	663.3	420	WP_213862793.1 phosphopyruvate hydratase [Wolbachia endosymbiont of Rhagoletis cerasi]
wMen1_aTRAM_RAST_-_Enolase_(EC_4.2.1.11)_CDS	WP_182183564.1	1.7e-186	662.9	420	WP_182183564.1 phosphopyruvate hydratase [Wolbachia pipientis]
wMen1_aTRAM_RAST_-_Enolase_(EC_4.2.1.11)_CDS	WP_014868905.1	3.9e-186	661.8	420	WP_014868905.1 phosphopyruvate hydratase [Wolbachia endosymbiont of Onchocerca ochengi]
wMen1_aTRAM_RAST_-_Enoyl-[acyl-carrier-protein]_reductase_[FMN]_(EC_1.3.1.9)_CDS	WP_175937825.1	5.1e-165	591.3	331	WP_175937825.1 nitronate monooxygenase [Wolbachia endosymbiont of Madathamugadia hiepei]
wMen1_aTRAM_RAST_-_Enoyl-[acyl-carrier-protein]_reductase_[FMN]_(EC_1.3.1.9)_CDS	WP_041045454.1	7.4e-164	587.4	331	WP_041045454.1 nitronate monooxygenase [Wolbachia endosymbiont of Cimex lectularius]
wMen1_aTRAM_RAST_-_Enoyl-[acyl-carrier-protein]_reductase_[FMN]_(EC_1.3.1.9)_CDS	WP_175818593.1	4.5e-161	578.2	330	WP_175818593.1 nitronate monooxygenase [Wolbachia endosymbiont of Dirofilaria (Dirofilaria) immitis]
wMen1_aTRAM_RAST_-_Enoyl-[acyl-carrier-protein]_reductase_[FMN]_(EC_1.3.1.9)_CDS	WP_174132716.1	2.2e-160	575.9	332	WP_174132716.1 nitronate monooxygenase [Wolbachia endosymbiont of Atemnus politus]
wMen1_aTRAM_RAST_-_Enoyl-[acyl-carrier-protein]_reductase_[FMN]_(EC_1.3.1.9)_CDS	WP_025264322.1	3.8e-160	575.1	330	WP_025264322.1 nitronate monooxygenase [Wolbachia endosymbiont of Onchocerca volvulus]
wMen1_aTRAM_RAST_-_Enoyl-[acyl-carrier-protein]_reductase_[NADH]_(EC_1.3.1.9)_CDS	WP_175937742.1	1.5e-124	456.4	261	WP_175937742.1 SDR family oxidoreductase [Wolbachia endosymbiont of Madathamugadia hiepei]
wMen1_aTRAM_RAST_-_Enoyl-[acyl-carrier-protein]_reductase_[NADH]_(EC_1.3.1.9)_CDS	WP_041046022.1	4.5e-124	454.9	261	WP_041046022.1 SDR family oxidoreductase [Wolbachia endosymbiont of Cimex lectularius]
wMen1_aTRAM_RAST_-_Enoyl-[acyl-carrier-protein]_reductase_[NADH]_(EC_1.3.1.9)_CDS	WP_174133942.1	5.8e-124	454.5	262	WP_174133942.1 SDR family oxidoreductase [Wolbachia endosymbiont of Atemnus politus]
wMen1_aTRAM_RAST_-_Enoyl-[acyl-carrier-protein]_reductase_[NADH]_(EC_1.3.1.9)_CDS	WP_191110763.1	5.8e-124	454.5	261	WP_191110763.1 SDR family oxidoreductase [Candidatus Wolbachia massiliensis]
wMen1_aTRAM_RAST_-_Enoyl-[acyl-carrier-protein]_reductase_[NADH]_(EC_1.3.1.9)_CDS	WP_213863081.1	1.7e-123	453	261	WP_213863081.1 SDR family oxidoreductase [Wolbachia endosymbiont of Rhagoletis cerasi]
wMen1_aTRAM_RAST_-_Excinuclease_ABC_subunit_A_CDS	WP_041046012.1	0	1539.2	933	WP_041046012.1 excinuclease ABC subunit UvrA [Wolbachia endosymbiont of Cimex lectularius]
wMen1_aTRAM_RAST_-_Excinuclease_ABC_subunit_A_CDS	WP_175937686.1	0	1536.9	933	WP_175937686.1 excinuclease ABC subunit UvrA [Wolbachia endosymbiont of Madathamugadia hiepei]
wMen1_aTRAM_RAST_-_Excinuclease_ABC_subunit_A_CDS	WP_213863951.1	0	1535.8	930	WP_213863951.1 excinuclease ABC subunit UvrA [Wolbachia endosymbiont of Rhagoletis cerasi]
wMen1_aTRAM_RAST_-_Excinuclease_ABC_subunit_A_CDS	WP_214303497.1	0	1534.2	930	WP_214303497.1 excinuclease ABC subunit UvrA [Wolbachia endosymbiont of Erebia cassioides]
wMen1_aTRAM_RAST_-_Excinuclease_ABC_subunit_A_CDS	WP_149168830.1	0	1533.9	930	WP_149168830.1 excinuclease ABC subunit UvrA [Wolbachia endosymbiont of Chrysomya megacephala]
wMen1_aTRAM_RAST_-_Excinuclease_ABC_subunit_B_CDS	WP_041045069.1	0	1103.6	642	WP_041045069.1 excinuclease ABC subunit UvrB [Wolbachia endosymbiont of Cimex lectularius]
wMen1_aTRAM_RAST_-_Excinuclease_ABC_subunit_B_CDS	WP_175937211.1	0	1077	643	WP_175937211.1 excinuclease ABC subunit UvrB [Wolbachia endosymbiont of Madathamugadia hiepei]
wMen1_aTRAM_RAST_-_Excinuclease_ABC_subunit_B_CDS	WP_168455907.1	3.1e-304	1054.7	642	WP_168455907.1 excinuclease ABC subunit UvrB [Wolbachia endosymbiont of Ctenocephalides felis wCfeJ]
wMen1_aTRAM_RAST_-_Excinuclease_ABC_subunit_B_CDS	WP_052264709.1	7e-304	1053.5	642	WP_052264709.1 MULTISPECIES: excinuclease ABC subunit UvrB [Wolbachia]
wMen1_aTRAM_RAST_-_Excinuclease_ABC_subunit_B_CDS	WP_127463827.1	1.6e-303	1052.4	642	WP_127463827.1 excinuclease ABC subunit UvrB [Wolbachia endosymbiont of Bemisia tabaci]
wMen1_aTRAM_RAST_-_Excinuclease_ABC_subunit_C_CDS	WP_041045154.1	4.4e-252	881.3	603	WP_041045154.1 excinuclease ABC subunit UvrC [Wolbachia endosymbiont of Cimex lectularius]
wMen1_aTRAM_RAST_-_Excinuclease_ABC_subunit_C_CDS	WP_175937337.1	4.2e-250	874.8	603	WP_175937337.1 excinuclease ABC subunit UvrC [Wolbachia endosymbiont of Madathamugadia hiepei]
wMen1_aTRAM_RAST_-_Excinuclease_ABC_subunit_C_CDS	WP_168456279.1	3.5e-249	871.7	601	WP_168456279.1 excinuclease ABC subunit UvrC [Wolbachia endosymbiont of Ctenocephalides felis wCfeJ]
wMen1_aTRAM_RAST_-_Excinuclease_ABC_subunit_C_CDS	WP_175837432.1	6.9e-245	857.4	603	WP_175837432.1 excinuclease ABC subunit UvrC [Wolbachia endosymbiont of Litomosoides sigmodontis]
wMen1_aTRAM_RAST_-_Excinuclease_ABC_subunit_C_CDS	WP_175939039.1	1.1e-242	850.1	603	WP_175939039.1 excinuclease ABC subunit UvrC [Wolbachia endosymbiont of Litomosoides brasiliensis]
wMen1_aTRAM_RAST_-_Exodeoxyribonuclease_III_(EC_3.1.11.2)_CDS	WP_052463286.1	8.2e-110	407.5	262	WP_052463286.1 exodeoxyribonuclease III [Wolbachia endosymbiont of Cimex lectularius]
wMen1_aTRAM_RAST_-_Exodeoxyribonuclease_III_(EC_3.1.11.2)_CDS	WP_175937801.1	3.1e-109	405.6	262	WP_175937801.1 exodeoxyribonuclease III [Wolbachia endosymbiont of Madathamugadia hiepei]
wMen1_aTRAM_RAST_-_Exodeoxyribonuclease_III_(EC_3.1.11.2)_CDS	WP_110409697.1	4.5e-108	401.7	258	WP_110409697.1 exodeoxyribonuclease III [Wolbachia endosymbiont of Folsomia candida]
wMen1_aTRAM_RAST_-_Exodeoxyribonuclease_III_(EC_3.1.11.2)_CDS	WP_038249491.1	7.6e-108	401	258	WP_038249491.1 exodeoxyribonuclease III [Wolbachia endosymbiont of Glossina morsitans morsitans]
wMen1_aTRAM_RAST_-_Exodeoxyribonuclease_III_(EC_3.1.11.2)_CDS	WP_006279450.1	2.9e-107	399.1	258	WP_006279450.1 MULTISPECIES: exodeoxyribonuclease III [Wolbachia]
wMen1_aTRAM_RAST_-_exopolysaccharide_synthesis_protein_ExoD-related_protein_CDS	WP_041045638.1	1.5e-83	320.1	215	WP_041045638.1 exopolysaccharide biosynthesis protein [Wolbachia endosymbiont of Cimex lectularius]
wMen1_aTRAM_RAST_-_exopolysaccharide_synthesis_protein_ExoD-related_protein_CDS	WP_206759916.1	5.6e-83	318.2	212	WP_206759916.1 exopolysaccharide biosynthesis protein [Wolbachia endosymbiont of Kradibia gibbosae]
wMen1_aTRAM_RAST_-_exopolysaccharide_synthesis_protein_ExoD-related_protein_CDS	WP_015588796.1	1.2e-82	317	212	WP_015588796.1 MULTISPECIES: exopolysaccharide biosynthesis protein [unclassified Wolbachia]
wMen1_aTRAM_RAST_-_exopolysaccharide_synthesis_protein_ExoD-related_protein_CDS	WP_182318995.1	1.2e-82	317	212	WP_182318995.1 exopolysaccharide biosynthesis protein [Wolbachia pipientis]
wMen1_aTRAM_RAST_-_exopolysaccharide_synthesis_protein_ExoD-related_protein_CDS	WP_209452352.1	2.1e-82	316.2	218	WP_209452352.1 exopolysaccharide biosynthesis protein [Wolbachia endosymbiont of Ceratosolen solmsi]
wMen1_aTRAM_RAST_-_Ferredoxin_CDS	WP_047759015.1	5.3e-59	237.7	123	WP_047759015.1 ferredoxin family protein [Wolbachia endosymbiont of Armadillidium vulgare]
wMen1_aTRAM_RAST_-_Ferredoxin_CDS	WP_015588529.1	5.3e-59	237.7	123	WP_015588529.1 MULTISPECIES: ferredoxin family protein [Wolbachia]
wMen1_aTRAM_RAST_-_Ferredoxin_CDS	WP_168455975.1	2.6e-58	235.3	123	WP_168455975.1 ferredoxin family protein [Wolbachia endosymbiont of Ctenocephalides felis wCfeJ]
wMen1_aTRAM_RAST_-_Ferredoxin_CDS	WP_025264209.1	3.4e-58	235	123	WP_025264209.1 ferredoxin family protein [Wolbachia endosymbiont of Onchocerca volvulus]
wMen1_aTRAM_RAST_-_Ferredoxin_CDS	MBR9983734.1	3.4e-58	235	123	MBR9983734.1 ferredoxin family protein [Wolbachia endosymbiont of Homalodisca vitripennis]
wMen1_aTRAM_RAST_-_Ferredoxin,_2Fe-2S_CDS	WP_077190463.1	4.6e-47	198	119	WP_077190463.1 ferredoxin family 2Fe-2S iron-sulfur cluster binding protein [Wolbachia pipientis]
wMen1_aTRAM_RAST_-_Ferredoxin,_2Fe-2S_CDS	WP_077188202.1	4.6e-47	198	119	WP_077188202.1 MULTISPECIES: ferredoxin family 2Fe-2S iron-sulfur cluster binding protein [Wolbachia]
wMen1_aTRAM_RAST_-_Ferredoxin,_2Fe-2S_CDS	WP_182365771.1	6e-47	197.6	119	WP_182365771.1 ferredoxin family 2Fe-2S iron-sulfur cluster binding protein [Wolbachia pipientis]
wMen1_aTRAM_RAST_-_Ferredoxin,_2Fe-2S_CDS	WP_191110908.1	6e-47	197.6	118	WP_191110908.1 ferredoxin family 2Fe-2S iron-sulfur cluster binding protein [Candidatus Wolbachia massiliensis]
wMen1_aTRAM_RAST_-_Ferredoxin,_2Fe-2S_CDS	WP_182319541.1	1e-46	196.8	119	WP_182319541.1 ferredoxin family 2Fe-2S iron-sulfur cluster binding protein [Wolbachia pipientis]
wMen1_aTRAM_RAST_-_FIG000557:_hypothetical_protein_co-occurring_with_RecR_CDS	AGK00306.1	7.4e-44	187.2	110	AGK00306.1 YbaB family protein [Wolbachia endosymbiont of Drosophila simulans wHa]
wMen1_aTRAM_RAST_-_FIG000557:_hypothetical_protein_co-occurring_with_RecR_CDS	WP_191111578.1	9.6e-44	186.8	111	WP_191111578.1 YbaB/EbfC family nucleoid-associated protein [Candidatus Wolbachia massiliensis]
wMen1_aTRAM_RAST_-_FIG000557:_hypothetical_protein_co-occurring_with_RecR_CDS	OAL99814.1	9.6e-44	186.8	110	OAL99814.1 hypothetical protein TV42_03230 [Wolbachia endosymbiont of Dactylopius coccus]
wMen1_aTRAM_RAST_-_FIG000557:_hypothetical_protein_co-occurring_with_RecR_CDS	KLT21690.1	9.6e-44	186.8	110	KLT21690.1 YbaB/EbfC DNA-binding family [Wolbachia endosymbiont of Armadillidium vulgare str. wVulC]
wMen1_aTRAM_RAST_-_FIG000557:_hypothetical_protein_co-occurring_with_RecR_CDS	RDD33617.1	1.3e-43	186.4	110	RDD33617.1 nucleoid-associated protein, YbaB/EbfC family [Wolbachia endosymbiont of Cylisticus convexus]
wMen1_aTRAM_RAST_-_FIG000859:_hypothetical_protein_YebC_CDS	WP_065095065.1	3.9e-90	342	241	WP_065095065.1 MULTISPECIES: YebC/PmpR family DNA-binding transcriptional regulator [unclassified Wolbachia]
wMen1_aTRAM_RAST_-_FIG000859:_hypothetical_protein_YebC_CDS	WP_017532516.1	8.7e-90	340.9	241	WP_017532516.1 YebC/PmpR family DNA-binding transcriptional regulator [Wolbachia endosymbiont of Diaphorina citri]
wMen1_aTRAM_RAST_-_FIG000859:_hypothetical_protein_YebC_CDS	CAD7414644.1	1.5e-89	340.1	241	CAD7414644.1 unnamed protein product [Timema poppensis]
wMen1_aTRAM_RAST_-_FIG000859:_hypothetical_protein_YebC_CDS	WP_213862789.1	1.5e-89	340.1	241	WP_213862789.1 YebC/PmpR family DNA-binding transcriptional regulator [Wolbachia endosymbiont of Rhagoletis cerasi]
wMen1_aTRAM_RAST_-_FIG000859:_hypothetical_protein_YebC_CDS	WP_143689105.1	1.5e-89	340.1	242	WP_143689105.1 YebC/PmpR family DNA-binding transcriptional regulator [Wolbachia endosymbiont of Nilaparvata lugens]
wMen1_aTRAM_RAST_-_FIG005935:_membrane_protein_CDS	MBR9983253.1	2e-107	399.4	239	MBR9983253.1 Bax inhibitor-1/YccA family protein [Wolbachia endosymbiont of Homalodisca vitripennis]
wMen1_aTRAM_RAST_-_FIG005935:_membrane_protein_CDS	WP_143689342.1	2.7e-107	399.1	238	WP_143689342.1 Bax inhibitor-1/YccA family protein [Wolbachia endosymbiont of Nilaparvata lugens]
wMen1_aTRAM_RAST_-_FIG005935:_membrane_protein_CDS	WP_007302228.1	5.9e-107	397.9	239	WP_007302228.1 MULTISPECIES: Bax inhibitor-1/YccA family protein [Wolbachia]
wMen1_aTRAM_RAST_-_FIG005935:_membrane_protein_CDS	WP_015588059.1	7.8e-107	397.5	239	WP_015588059.1 MULTISPECIES: Bax inhibitor-1/YccA family protein [unclassified Wolbachia]
wMen1_aTRAM_RAST_-_FIG005935:_membrane_protein_CDS	WP_017531931.1	1e-106	397.1	238	WP_017531931.1 Bax inhibitor-1/YccA family protein [Wolbachia endosymbiont of Diaphorina citri]
wMen1_aTRAM_RAST_-_FIG041266:_ATP-dependent_nuclease_subunit_B_CDS	WP_175937476.1	0	1140.6	884	WP_175937476.1 PD-(D/E)XK nuclease family protein [Wolbachia endosymbiont of Madathamugadia hiepei]
wMen1_aTRAM_RAST_-_FIG041266:_ATP-dependent_nuclease_subunit_B_CDS	WP_041045386.1	0	1119.4	888	WP_041045386.1 PD-(D/E)XK nuclease family protein [Wolbachia endosymbiont of Cimex lectularius]
wMen1_aTRAM_RAST_-_FIG041266:_ATP-dependent_nuclease_subunit_B_CDS	WP_174134111.1	0	1095.1	855	WP_174134111.1 PD-(D/E)XK nuclease family protein [Wolbachia endosymbiont of Atemnus politus]
wMen1_aTRAM_RAST_-_FIG041266:_ATP-dependent_nuclease_subunit_B_CDS	WP_047758694.1	1.5e-306	1062.8	852	WP_047758694.1 PD-(D/E)XK nuclease family protein [Wolbachia endosymbiont of Armadillidium vulgare]
wMen1_aTRAM_RAST_-_FIG041266:_ATP-dependent_nuclease_subunit_B_CDS	WP_187296943.1	2.9e-305	1058.5	857	WP_187296943.1 PD-(D/E)XK nuclease family protein [Wolbachia pipientis]
wMen1_aTRAM_RAST_-_FIG061771:_ATP-dependent_nuclease_subunit_A_CDS	WP_175937063.1	0	1390.6	1147	WP_175937063.1 UvrD-helicase domain-containing protein [Wolbachia endosymbiont of Madathamugadia hiepei]
wMen1_aTRAM_RAST_-_FIG061771:_ATP-dependent_nuclease_subunit_A_CDS	OJH31241.1	0	1376.7	1110	OJH31241.1 ATP-dependent helicase/nuclease subunit A [Wolbachia endosymbiont of Armadillidium vulgare]
wMen1_aTRAM_RAST_-_FIG061771:_ATP-dependent_nuclease_subunit_A_CDS	BAO99464.1	0	1376.3	1168	BAO99464.1 helicase UvrD/Rep/AddA family [Wolbachia endosymbiont of Cimex lectularius]
wMen1_aTRAM_RAST_-_FIG061771:_ATP-dependent_nuclease_subunit_A_CDS	WP_191110917.1	0	1376.3	1151	WP_191110917.1 UvrD-helicase domain-containing protein [Candidatus Wolbachia massiliensis]
wMen1_aTRAM_RAST_-_FIG061771:_ATP-dependent_nuclease_subunit_A_CDS	WP_182309430.1	0	1352	1105	WP_182309430.1 UvrD-helicase domain-containing protein [Wolbachia pipientis]
wMen1_aTRAM_RAST_-_FIG00385055:_hypothetical_protein_CDS	WP_041046164.1	1.2e-134	490.3	308	WP_041046164.1 AEC family transporter [Wolbachia endosymbiont of Cimex lectularius]
wMen1_aTRAM_RAST_-_FIG00385055:_hypothetical_protein_CDS	WP_174133075.1	7.5e-134	487.6	309	WP_174133075.1 AEC family transporter [Wolbachia endosymbiont of Atemnus politus]
wMen1_aTRAM_RAST_-_FIG00385055:_hypothetical_protein_CDS	WP_168455505.1	1.3e-133	486.9	309	WP_168455505.1 AEC family transporter [Wolbachia endosymbiont of Ctenocephalides felis wCfeJ]
wMen1_aTRAM_RAST_-_FIG00385055:_hypothetical_protein_CDS	WP_014868950.1	3.7e-133	485.3	309	WP_014868950.1 MULTISPECIES: permease [unclassified Wolbachia]
wMen1_aTRAM_RAST_-_FIG00385055:_hypothetical_protein_CDS	WP_175813892.1	4.9e-133	485	309	WP_175813892.1 permease [Wolbachia endosymbiont of Cruorifilaria tuberocauda]
wMen1_aTRAM_RAST_-_FIG01207547:_hypothetical_protein_CDS	WP_175939123.1	7.1e-59	237.7	162	WP_175939123.1 RDD family protein [Wolbachia endosymbiont of Litomosoides brasiliensis]
wMen1_aTRAM_RAST_-_FIG01207547:_hypothetical_protein_CDS	WP_167896045.1	1e-57	233.8	161	WP_167896045.1 RDD family protein [Wolbachia endosymbiont of Brugia pahangi]
wMen1_aTRAM_RAST_-_FIG01207547:_hypothetical_protein_CDS	WP_088414827.1	1.3e-57	233.4	161	WP_088414827.1 RDD family protein [Wolbachia endosymbiont of Wuchereria bancrofti]
wMen1_aTRAM_RAST_-_FIG01207547:_hypothetical_protein_CDS	WP_011256344.1	1.3e-57	233.4	161	WP_011256344.1 RDD family protein [Wolbachia endosymbiont of Brugia malayi]
wMen1_aTRAM_RAST_-_FIG01207547:_hypothetical_protein_CDS	OWZ25309.1	1.3e-57	233.4	161	OWZ25309.1 RDD family protein [Wolbachia endosymbiont of Wuchereria bancrofti]
wMen1_aTRAM_RAST_-_FIG01207574:_hypothetical_protein_CDS	WP_168456194.1	1.8e-83	320.1	284	WP_168456194.1 hypothetical protein [Wolbachia endosymbiont of Ctenocephalides felis wCfeJ]
wMen1_aTRAM_RAST_-_FIG01207574:_hypothetical_protein_CDS	WP_175937202.1	9.7e-77	297.7	274	WP_175937202.1 hypothetical protein [Wolbachia endosymbiont of Madathamugadia hiepei]
wMen1_aTRAM_RAST_-_FIG01207574:_hypothetical_protein_CDS	WP_077188415.1	5.9e-74	288.5	278	WP_077188415.1 hypothetical protein [Wolbachia pipientis]
wMen1_aTRAM_RAST_-_FIG01207574:_hypothetical_protein_CDS	WP_006279842.1	2.2e-73	286.6	278	WP_006279842.1 MULTISPECIES: hypothetical protein [Wolbachia]
wMen1_aTRAM_RAST_-_FIG01207574:_hypothetical_protein_CDS	WP_209472377.1	8.5e-73	284.6	265	WP_209472377.1 hypothetical protein [Wolbachia endosymbiont of Wiebesia pumilae]
wMen1_aTRAM_RAST_-_FIG01207609:_hypothetical_protein_CDS	WP_151807775.1	1.2e-46	196.8	137	WP_151807775.1 DedA family protein [Wolbachia endosymbiont of Nasonia oneida]
wMen1_aTRAM_RAST_-_FIG01207609:_hypothetical_protein_CDS	WP_077188498.1	2.1e-46	196.1	137	WP_077188498.1 MULTISPECIES: hypothetical protein [Wolbachia]
wMen1_aTRAM_RAST_-_FIG01207609:_hypothetical_protein_CDS	OAL99952.1	3.6e-46	195.3	137	OAL99952.1 hypothetical protein TV42_03150 [Wolbachia endosymbiont of Dactylopius coccus]
wMen1_aTRAM_RAST_-_FIG01207609:_hypothetical_protein_CDS	MBA8769725.1	8e-46	194.1	137	MBA8769725.1 DedA family protein [Wolbachia pipientis]
wMen1_aTRAM_RAST_-_FIG01207609:_hypothetical_protein_CDS	MBA8757613.1	8e-46	194.1	137	MBA8757613.1 DedA family protein [Wolbachia pipientis]
wMen1_aTRAM_RAST_-_FIG01207721:_hypothetical_protein_CDS	WP_041045409.1	1.1e-45	193.4	121	WP_041045409.1 hypothetical protein [Wolbachia endosymbiont of Cimex lectularius]
wMen1_aTRAM_RAST_-_FIG01207721:_hypothetical_protein_CDS	WP_175937673.1	1.1e-43	186.8	121	WP_175937673.1 hypothetical protein [Wolbachia endosymbiont of Madathamugadia hiepei]
wMen1_aTRAM_RAST_-_FIG01207721:_hypothetical_protein_CDS	WP_175938095.1	1.2e-42	183.3	123	WP_175938095.1 hypothetical protein [Wolbachia endosymbiont of Litomosoides brasiliensis]
wMen1_aTRAM_RAST_-_FIG01207721:_hypothetical_protein_CDS	WP_088415334.1	4.5e-42	181.4	123	WP_088415334.1 hypothetical protein [Wolbachia endosymbiont of Wuchereria bancrofti]
wMen1_aTRAM_RAST_-_FIG01207721:_hypothetical_protein_CDS	WP_175838178.1	5.9e-42	181	123	WP_175838178.1 hypothetical protein [Wolbachia endosymbiont of Litomosoides sigmodontis]
wMen1_aTRAM_RAST_-_FIG01207727:_hypothetical_protein_CDS	WP_041046718.1	3.5e-21	111.3	70	WP_041046718.1 helix-turn-helix domain-containing protein [Wolbachia endosymbiont of Cimex lectularius]
wMen1_aTRAM_RAST_-_FIG01207727:_hypothetical_protein_CDS	WP_175937555.1	4.6e-21	110.9	70	WP_175937555.1 helix-turn-helix domain-containing protein [Wolbachia endosymbiont of Madathamugadia hiepei]
wMen1_aTRAM_RAST_-_FIG01207727:_hypothetical_protein_CDS	WP_168455639.1	9.6e-19	103.2	69	WP_168455639.1 helix-turn-helix domain-containing protein [Wolbachia endosymbiont of Ctenocephalides felis wCfeJ]
wMen1_aTRAM_RAST_-_FIG01207727:_hypothetical_protein_CDS	WP_174134097.1	2.1e-18	102.1	70	WP_174134097.1 helix-turn-helix domain-containing protein [Wolbachia endosymbiont of Atemnus politus]
wMen1_aTRAM_RAST_-_FIG01207727:_hypothetical_protein_CDS	WP_011256584.1	8.2e-18	100.1	70	WP_011256584.1 MULTISPECIES: helix-turn-helix domain-containing protein [unclassified Wolbachia]
wMen1_aTRAM_RAST_-_FIG01207835:_hypothetical_protein_CDS	WP_175937486.1	8e-41	177.6	157	WP_175937486.1 hypothetical protein [Wolbachia endosymbiont of Madathamugadia hiepei]
wMen1_aTRAM_RAST_-_FIG01207835:_hypothetical_protein_CDS	WP_174133968.1	6.8e-40	174.5	157	WP_174133968.1 hypothetical protein [Wolbachia endosymbiont of Atemnus politus]
wMen1_aTRAM_RAST_-_FIG01207835:_hypothetical_protein_CDS	WP_168455626.1	8.8e-40	174.1	157	WP_168455626.1 hypothetical protein [Wolbachia endosymbiont of Ctenocephalides felis wCfeJ]
wMen1_aTRAM_RAST_-_FIG01207835:_hypothetical_protein_CDS	WP_138264784.1	1.2e-39	173.7	157	WP_138264784.1 MULTISPECIES: hypothetical protein [unclassified Wolbachia]
wMen1_aTRAM_RAST_-_FIG01207835:_hypothetical_protein_CDS	WP_175838018.1	2e-39	172.9	157	WP_175838018.1 hypothetical protein [Wolbachia endosymbiont of Litomosoides sigmodontis]
wMen1_aTRAM_RAST_-_FIG01207846:_hypothetical_protein_CDS	WP_191110739.1	4.1e-15	91.3	80	WP_191110739.1 multiple resistance and pH regulation protein F (MrpF / PhaF) superfamily [Candidatus Wolbachia massiliensis]
wMen1_aTRAM_RAST_-_FIG01207846:_hypothetical_protein_CDS	WP_175937557.1	2.6e-14	88.6	72	WP_175937557.1 multiple resistance and pH regulation protein F (MrpF / PhaF) superfamily [Wolbachia endosymbiont of Madathamugadia hiepei]
wMen1_aTRAM_RAST_-_FIG01207846:_hypothetical_protein_CDS	WP_175809368.1	2.6e-14	88.6	79	WP_175809368.1 multiple resistance and pH regulation protein F (MrpF / PhaF) superfamily [Wolbachia endosymbiont of Dipetalonema caudispina]
wMen1_aTRAM_RAST_-_FIG01207846:_hypothetical_protein_CDS	WP_084221193.1	3.5e-14	88.2	72	WP_084221193.1 multiple resistance and pH regulation protein F (MrpF / PhaF) superfamily [Wolbachia endosymbiont of Cimex lectularius]
wMen1_aTRAM_RAST_-_FIG01207846:_hypothetical_protein_CDS	WP_174133395.1	3.5e-14	88.2	79	WP_174133395.1 multiple resistance and pH regulation protein F (MrpF / PhaF) superfamily [Wolbachia endosymbiont of Atemnus politus]
wMen1_aTRAM_RAST_-_FIG01207935:_hypothetical_protein_CDS	WP_065095280.1	7.6e-127	465.3	612	WP_065095280.1 MULTISPECIES: hypothetical protein [unclassified Wolbachia]
wMen1_aTRAM_RAST_-_FIG01207935:_hypothetical_protein_CDS	WP_065095031.1	2.2e-126	463.8	612	WP_065095031.1 TM1812 family CRISPR-associated protein [Wolbachia endosymbiont of Nomada panzeri]
wMen1_aTRAM_RAST_-_FIG01207935:_hypothetical_protein_CDS	OAM00167.1	1.9e-125	460.7	618	OAM00167.1 hypothetical protein TV42_02745 [Wolbachia endosymbiont of Dactylopius coccus]
wMen1_aTRAM_RAST_-_FIG01207935:_hypothetical_protein_CDS	WP_191110757.1	1.9e-114	424.1	599	WP_191110757.1 hypothetical protein [Candidatus Wolbachia massiliensis]
wMen1_aTRAM_RAST_-_FIG01207935:_hypothetical_protein_CDS	WP_041045369.1	1.9e-109	407.5	603	WP_041045369.1 hypothetical protein [Wolbachia endosymbiont of Cimex lectularius]
wMen1_aTRAM_RAST_-_FIG01207944:_hypothetical_protein_CDS	WP_175937397.1	1.2e-98	370.9	355	WP_175937397.1 hypothetical protein [Wolbachia endosymbiont of Madathamugadia hiepei]
wMen1_aTRAM_RAST_-_FIG01207944:_hypothetical_protein_CDS	WP_175818136.1	4.5e-98	369	350	WP_175818136.1 hypothetical protein [Wolbachia endosymbiont of Dirofilaria (Dirofilaria) immitis]
wMen1_aTRAM_RAST_-_FIG01207944:_hypothetical_protein_CDS	WP_012673281.1	3.2e-96	362.8	332	WP_012673281.1 MULTISPECIES: hypothetical protein [Wolbachia]
wMen1_aTRAM_RAST_-_FIG01207944:_hypothetical_protein_CDS	WP_182321046.1	4.2e-96	362.5	332	WP_182321046.1 hypothetical protein [Wolbachia pipientis]
wMen1_aTRAM_RAST_-_FIG01207944:_hypothetical_protein_CDS	WP_209452464.1	7.1e-96	361.7	332	WP_209452464.1 hypothetical protein [Wolbachia endosymbiont of Ceratosolen solmsi]
wMen1_aTRAM_RAST_-_FIG01208044:_hypothetical_protein_CDS	BAO99601.1	5.5e-210	741.9	836	BAO99601.1 putative outer membrane protein [Wolbachia endosymbiont of Cimex lectularius]
wMen1_aTRAM_RAST_-_FIG01208044:_hypothetical_protein_CDS	WP_191111101.1	4.9e-150	542.7	845	WP_191111101.1 hypothetical protein [Candidatus Wolbachia massiliensis]
wMen1_aTRAM_RAST_-_FIG01208044:_hypothetical_protein_CDS	WP_182366388.1	2.7e-148	537	844	WP_182366388.1 porin [Wolbachia pipientis]
wMen1_aTRAM_RAST_-_FIG01208044:_hypothetical_protein_CDS	WP_182365678.1	7.8e-148	535.4	844	WP_182365678.1 porin [Wolbachia pipientis]
wMen1_aTRAM_RAST_-_FIG01208044:_hypothetical_protein_CDS	WP_182318934.1	6.6e-147	532.3	844	WP_182318934.1 porin [Wolbachia pipientis]
wMen1_aTRAM_RAST_-_FIG01208253:_hypothetical_protein_CDS	WP_175818141.1	2e-59	239.6	178	WP_175818141.1 hypothetical protein [Wolbachia endosymbiont of Dirofilaria (Dirofilaria) immitis]
wMen1_aTRAM_RAST_-_FIG01208253:_hypothetical_protein_CDS	WP_174133152.1	8.4e-58	234.2	177	WP_174133152.1 hypothetical protein [Wolbachia endosymbiont of Atemnus politus]
wMen1_aTRAM_RAST_-_FIG01208253:_hypothetical_protein_CDS	WP_014868756.1	1.9e-57	233	179	WP_014868756.1 hypothetical protein [Wolbachia endosymbiont of Onchocerca ochengi]
wMen1_aTRAM_RAST_-_FIG01208253:_hypothetical_protein_CDS	WP_025264272.1	4.2e-57	231.9	179	WP_025264272.1 hypothetical protein [Wolbachia endosymbiont of Onchocerca volvulus]
wMen1_aTRAM_RAST_-_FIG01208253:_hypothetical_protein_CDS	WP_175838113.1	2.7e-56	229.2	174	WP_175838113.1 hypothetical protein [Wolbachia endosymbiont of Litomosoides sigmodontis]
wMen1_aTRAM_RAST_-_FIG01208263:_hypothetical_protein_CDS	WP_174132935.1	5.4e-89	339	352	WP_174132935.1 hypothetical protein [Wolbachia endosymbiont of Atemnus politus]
wMen1_aTRAM_RAST_-_FIG01208263:_hypothetical_protein_CDS	WP_041045376.1	3.5e-88	336.3	388	WP_041045376.1 hypothetical protein [Wolbachia endosymbiont of Cimex lectularius]
wMen1_aTRAM_RAST_-_FIG01208263:_hypothetical_protein_CDS	WP_065095123.1	1.7e-87	334	370	WP_065095123.1 MULTISPECIES: hypothetical protein [unclassified Wolbachia]
wMen1_aTRAM_RAST_-_FIG01208263:_hypothetical_protein_CDS	WP_175937317.1	1.1e-86	331.3	353	WP_175937317.1 hypothetical protein [Wolbachia endosymbiont of Madathamugadia hiepei]
wMen1_aTRAM_RAST_-_FIG01208263:_hypothetical_protein_CDS	WP_182159306.1	4.3e-86	329.3	381	WP_182159306.1 hypothetical protein [Wolbachia pipientis]
wMen1_aTRAM_RAST_-_FIG01208433:_hypothetical_protein_CDS	WP_041045141.1	1.6e-292	1016.1	841	WP_041045141.1 hypothetical protein [Wolbachia endosymbiont of Cimex lectularius]
wMen1_aTRAM_RAST_-_FIG01208433:_hypothetical_protein_CDS	WP_175937543.1	4e-291	1011.5	841	WP_175937543.1 hypothetical protein [Wolbachia endosymbiont of Madathamugadia hiepei]
wMen1_aTRAM_RAST_-_FIG01208433:_hypothetical_protein_CDS	WP_174132897.1	3e-270	942.2	843	WP_174132897.1 hypothetical protein [Wolbachia endosymbiont of Atemnus politus]
wMen1_aTRAM_RAST_-_FIG01208433:_hypothetical_protein_CDS	WP_065094783.1	2.2e-265	926	842	WP_065094783.1 MULTISPECIES: hypothetical protein [unclassified Wolbachia]
wMen1_aTRAM_RAST_-_FIG01208433:_hypothetical_protein_CDS	WP_191111122.1	2.2e-265	926	844	WP_191111122.1 hypothetical protein [Candidatus Wolbachia massiliensis]
wMen1_aTRAM_RAST_-_FIG01208493:_hypothetical_protein_CDS	WP_041046503.1	5.5e-60	241.1	143	WP_041046503.1 hypothetical protein [Wolbachia endosymbiont of Cimex lectularius]
wMen1_aTRAM_RAST_-_FIG01208493:_hypothetical_protein_CDS	WP_182367460.1	4.7e-59	238	143	WP_182367460.1 hypothetical protein [Wolbachia pipientis]
wMen1_aTRAM_RAST_-_FIG01208493:_hypothetical_protein_CDS	WP_191111486.1	4.7e-59	238	143	WP_191111486.1 hypothetical protein [Candidatus Wolbachia massiliensis]
wMen1_aTRAM_RAST_-_FIG01208493:_hypothetical_protein_CDS	WP_175937160.1	4.7e-59	238	143	WP_175937160.1 hypothetical protein [Wolbachia endosymbiont of Madathamugadia hiepei]
wMen1_aTRAM_RAST_-_FIG01208493:_hypothetical_protein_CDS	WP_065094506.1	4.7e-59	238	143	WP_065094506.1 MULTISPECIES: hypothetical protein [unclassified Wolbachia]
wMen1_aTRAM_RAST_-_Folate-dependent_protein_for_Fe/S_cluster_synthesis/repair_in_oxidative_stress_CDS	WP_088414859.1	4.6e-100	375.2	267	WP_088414859.1 folate-binding protein YgfZ [Wolbachia endosymbiont of Wuchereria bancrofti]
wMen1_aTRAM_RAST_-_Folate-dependent_protein_for_Fe/S_cluster_synthesis/repair_in_oxidative_stress_CDS	WP_011256547.1	4.6e-100	375.2	267	WP_011256547.1 folate-binding protein YgfZ [Wolbachia endosymbiont of Brugia malayi]
wMen1_aTRAM_RAST_-_Folate-dependent_protein_for_Fe/S_cluster_synthesis/repair_in_oxidative_stress_CDS	WP_167895907.1	1e-99	374	267	WP_167895907.1 folate-binding protein YgfZ [Wolbachia endosymbiont of Brugia pahangi]
wMen1_aTRAM_RAST_-_Folate-dependent_protein_for_Fe/S_cluster_synthesis/repair_in_oxidative_stress_CDS	WP_175937677.1	7.3e-98	367.9	265	WP_175937677.1 folate-binding protein YgfZ [Wolbachia endosymbiont of Madathamugadia hiepei]
wMen1_aTRAM_RAST_-_Folate-dependent_protein_for_Fe/S_cluster_synthesis/repair_in_oxidative_stress_CDS	WP_175814140.1	7.3e-98	367.9	267	WP_175814140.1 folate-binding protein YgfZ [Wolbachia endosymbiont of Cruorifilaria tuberocauda]
wMen1_aTRAM_RAST_-_Forms_the_bulk_of_type_IV_secretion_complex_that_spans_outer_membrane_and_periplasm_(VirB9)_CDS	WP_187296951.1	3.5e-116	428.7	258	WP_187296951.1 P-type conjugative transfer protein VirB9 [Wolbachia pipientis]
wMen1_aTRAM_RAST_-_Forms_the_bulk_of_type_IV_secretion_complex_that_spans_outer_membrane_and_periplasm_(VirB9)_CDS	WP_175938054.1	3.5e-116	428.7	258	WP_175938054.1 P-type conjugative transfer protein VirB9 [Wolbachia endosymbiont of Litomosoides brasiliensis]
wMen1_aTRAM_RAST_-_Forms_the_bulk_of_type_IV_secretion_complex_that_spans_outer_membrane_and_periplasm_(VirB9)_CDS	WP_041045008.1	1e-115	427.2	258	WP_041045008.1 P-type conjugative transfer protein VirB9 [Wolbachia endosymbiont of Cimex lectularius]
wMen1_aTRAM_RAST_-_Forms_the_bulk_of_type_IV_secretion_complex_that_spans_outer_membrane_and_periplasm_(VirB9)_CDS	WP_175937029.1	3e-115	425.6	258	WP_175937029.1 P-type conjugative transfer protein VirB9 [Wolbachia endosymbiont of Madathamugadia hiepei]
wMen1_aTRAM_RAST_-_Forms_the_bulk_of_type_IV_secretion_complex_that_spans_outer_membrane_and_periplasm_(VirB9)_CDS	WP_182159352.1	1.1e-114	423.7	258	WP_182159352.1 P-type conjugative transfer protein VirB9 [Wolbachia pipientis]
wMen1_aTRAM_RAST_-_Fructose-1,6-bisphosphatase,_GlpX_type_(EC_3.1.3.11)_CDS	WP_171816622.1	2.7e-128	469.2	310	WP_171816622.1 class II fructose-bisphosphatase [Wolbachia endosymbiont of Cimex lectularius]
wMen1_aTRAM_RAST_-_Fructose-1,6-bisphosphatase,_GlpX_type_(EC_3.1.3.11)_CDS	CAD7414531.1	3e-127	465.7	305	CAD7414531.1 unnamed protein product [Timema poppensis]
wMen1_aTRAM_RAST_-_Fructose-1,6-bisphosphatase,_GlpX_type_(EC_3.1.3.11)_CDS	WP_174132728.1	3.9e-127	465.3	310	WP_174132728.1 class II fructose-bisphosphatase [Wolbachia endosymbiont of Atemnus politus]
wMen1_aTRAM_RAST_-_Fructose-1,6-bisphosphatase,_GlpX_type_(EC_3.1.3.11)_CDS	WP_151807620.1	1.1e-126	463.8	309	WP_151807620.1 class II fructose-bisphosphatase [Wolbachia endosymbiont of Nasonia oneida]
wMen1_aTRAM_RAST_-_Fructose-1,6-bisphosphatase,_GlpX_type_(EC_3.1.3.11)_CDS	WP_175937772.1	2.5e-126	462.6	310	WP_175937772.1 class II fructose-bisphosphatase [Wolbachia endosymbiont of Madathamugadia hiepei]
wMen1_aTRAM_RAST_-_Fructose-bisphosphate_aldolase_class_I_(EC_4.1.2.13)_CDS	QIT35920.1	5.8e-136	494.6	299	QIT35920.1 deoC/LacD aldolase family protein [Wolbachia endosymbiont of Brugia pahangi]
wMen1_aTRAM_RAST_-_Fructose-bisphosphate_aldolase_class_I_(EC_4.1.2.13)_CDS	BAP00172.1	1.3e-135	493.4	298	BAP00172.1 fructose-bisphosphate aldolase [Wolbachia endosymbiont of Cimex lectularius]
wMen1_aTRAM_RAST_-_Fructose-bisphosphate_aldolase_class_I_(EC_4.1.2.13)_CDS	WP_167896282.1	1.7e-135	493	298	WP_167896282.1 class I fructose-bisphosphate aldolase [Wolbachia endosymbiont of Brugia pahangi]
wMen1_aTRAM_RAST_-_Fructose-bisphosphate_aldolase_class_I_(EC_4.1.2.13)_CDS	AAW70689.1	3.8e-135	491.9	299	AAW70689.1 DhnA-type fructose-1,6-bisphosphate aldolase [Wolbachia endosymbiont strain TRS of Brugia malayi]
wMen1_aTRAM_RAST_-_Fructose-bisphosphate_aldolase_class_I_(EC_4.1.2.13)_CDS	WP_041046710.1	3.8e-135	491.9	297	WP_041046710.1 class I fructose-bisphosphate aldolase [Wolbachia endosymbiont of Cimex lectularius]
wMen1_aTRAM_RAST_-_Fumarate_hydratase_class_II_(EC_4.2.1.2)_CDS	WP_041046664.1	1.1e-218	770	463	WP_041046664.1 class II fumarate hydratase [Wolbachia endosymbiont of Cimex lectularius]
wMen1_aTRAM_RAST_-_Fumarate_hydratase_class_II_(EC_4.2.1.2)_CDS	WP_175937099.1	1.4e-216	763.1	463	WP_175937099.1 class II fumarate hydratase [Wolbachia endosymbiont of Madathamugadia hiepei]
wMen1_aTRAM_RAST_-_Fumarate_hydratase_class_II_(EC_4.2.1.2)_CDS	WP_168455351.1	9.7e-215	756.9	458	WP_168455351.1 class II fumarate hydratase [Wolbachia endosymbiont of Ctenocephalides felis wCfeJ]
wMen1_aTRAM_RAST_-_Fumarate_hydratase_class_II_(EC_4.2.1.2)_CDS	WP_011256702.1	2.7e-212	748.8	462	WP_011256702.1 MULTISPECIES: class II fumarate hydratase [unclassified Wolbachia]
wMen1_aTRAM_RAST_-_Fumarate_hydratase_class_II_(EC_4.2.1.2)_CDS	WP_017532669.1	4.5e-212	748	462	WP_017532669.1 MULTISPECIES: class II fumarate hydratase [unclassified Wolbachia]
wMen1_aTRAM_RAST_-_Glutamate_synthase_[NADPH]_small_chain_(EC_1.4.1.13)_CDS	WP_041046226.1	0	1446.4	977	WP_041046226.1 FAD-dependent oxidoreductase [Wolbachia endosymbiont of Cimex lectularius]
wMen1_aTRAM_RAST_-_Glutamate_synthase_[NADPH]_small_chain_(EC_1.4.1.13)_CDS	OAM06192.1	0	1410.2	966	OAM06192.1 glutamate synthase subunit beta [Wolbachia endosymbiont of Dactylopius coccus]
wMen1_aTRAM_RAST_-_Glutamate_synthase_[NADPH]_small_chain_(EC_1.4.1.13)_CDS	WP_175937087.1	0	1402.1	1060	WP_175937087.1 FAD-dependent oxidoreductase [Wolbachia endosymbiont of Madathamugadia hiepei]
wMen1_aTRAM_RAST_-_Glutamate_synthase_[NADPH]_small_chain_(EC_1.4.1.13)_CDS	WP_139686647.1	0	1401.3	968	WP_139686647.1 FAD-dependent oxidoreductase [Wolbachia endosymbiont of Leptopilina clavipes]
wMen1_aTRAM_RAST_-_Glutamate_synthase_[NADPH]_small_chain_(EC_1.4.1.13)_CDS	WP_047759404.1	0	1400.6	968	WP_047759404.1 FAD-dependent oxidoreductase [Wolbachia endosymbiont of Armadillidium vulgare]
wMen1_aTRAM_RAST_-_Glutamate_synthase_[NADPH]_small_chain_(EC_1.4.1.13)_CDS	WP_168455674.1	4.5e-87	331.6	202	WP_168455674.1 oxidoreductase [Wolbachia endosymbiont of Ctenocephalides felis wCfeJ]
wMen1_aTRAM_RAST_-_Glutamate_synthase_[NADPH]_small_chain_(EC_1.4.1.13)_CDS	WP_041046573.1	1.3e-86	330.1	202	WP_041046573.1 oxidoreductase NAD-binding domain protein [Wolbachia endosymbiont of Cimex lectularius]
wMen1_aTRAM_RAST_-_Glutamate_synthase_[NADPH]_small_chain_(EC_1.4.1.13)_CDS	BAO99599.1	1.3e-86	330.1	202	BAO99599.1 putative uncharacterized protein [Wolbachia endosymbiont of Cimex lectularius]
wMen1_aTRAM_RAST_-_Glutamate_synthase_[NADPH]_small_chain_(EC_1.4.1.13)_CDS	WP_175937784.1	8.6e-86	327.4	202	WP_175937784.1 oxidoreductase [Wolbachia endosymbiont of Madathamugadia hiepei]
wMen1_aTRAM_RAST_-_Glutamate_synthase_[NADPH]_small_chain_(EC_1.4.1.13)_CDS	WP_174132703.1	2.5e-85	325.9	202	WP_174132703.1 oxidoreductase [Wolbachia endosymbiont of Atemnus politus]
wMen1_aTRAM_RAST_-_Glutamyl-tRNA_synthetase_(EC_6.1.1.17)_CDS	WP_041045649.1	2.8e-193	685.6	461	WP_041045649.1 glutamate--tRNA ligase [Wolbachia endosymbiont of Cimex lectularius]
wMen1_aTRAM_RAST_-_Glutamyl-tRNA_synthetase_(EC_6.1.1.17)_CDS	WP_175937240.1	1.4e-192	683.3	460	WP_175937240.1 glutamate--tRNA ligase [Wolbachia endosymbiont of Madathamugadia hiepei]
wMen1_aTRAM_RAST_-_Glutamyl-tRNA_synthetase_(EC_6.1.1.17)_CDS	WP_167895837.1	2.4e-192	682.6	461	WP_167895837.1 glutamate--tRNA ligase [Wolbachia endosymbiont of Brugia pahangi]
wMen1_aTRAM_RAST_-_Glutamyl-tRNA_synthetase_(EC_6.1.1.17)_CDS	WP_011256651.1	4e-192	681.8	461	WP_011256651.1 glutamate--tRNA ligase [Wolbachia endosymbiont of Brugia malayi]
wMen1_aTRAM_RAST_-_Glutamyl-tRNA_synthetase_(EC_6.1.1.17)_CDS	WP_168455543.1	6.9e-192	681	460	WP_168455543.1 glutamate--tRNA ligase [Wolbachia endosymbiont of Ctenocephalides felis wCfeJ]
wMen1_aTRAM_RAST_-_Glutamyl-tRNA(Gln)_synthetase_(EC_6.1.1.24)_CDS	WP_041046680.1	2e-196	696	443	WP_041046680.1 glutamate--tRNA ligase [Wolbachia endosymbiont of Cimex lectularius]
wMen1_aTRAM_RAST_-_Glutamyl-tRNA(Gln)_synthetase_(EC_6.1.1.24)_CDS	WP_175937442.1	4.3e-196	694.9	443	WP_175937442.1 glutamate--tRNA ligase [Wolbachia endosymbiont of Madathamugadia hiepei]
wMen1_aTRAM_RAST_-_Glutamyl-tRNA(Gln)_synthetase_(EC_6.1.1.24)_CDS	WP_167895841.1	7.7e-193	684.1	443	WP_167895841.1 glutamate--tRNA ligase [Wolbachia endosymbiont of Brugia pahangi]
wMen1_aTRAM_RAST_-_Glutamyl-tRNA(Gln)_synthetase_(EC_6.1.1.24)_CDS	WP_175837356.1	3.2e-191	678.7	442	WP_175837356.1 glutamate--tRNA ligase [Wolbachia endosymbiont of Litomosoides sigmodontis]
wMen1_aTRAM_RAST_-_Glutamyl-tRNA(Gln)_synthetase_(EC_6.1.1.24)_CDS	WP_175939267.1	4.2e-191	678.3	442	WP_175939267.1 glutamate--tRNA ligase [Wolbachia endosymbiont of Litomosoides brasiliensis]
wMen1_aTRAM_RAST_-_Glutaredoxin_3_(Grx2)_CDS	WP_088414324.1	8.7e-41	177.2	127	WP_088414324.1 glutaredoxin [Wolbachia endosymbiont of Wuchereria bancrofti]
wMen1_aTRAM_RAST_-_Glutaredoxin_3_(Grx2)_CDS	WP_167895861.1	1.9e-40	176	127	WP_167895861.1 glutaredoxin [Wolbachia endosymbiont of Brugia pahangi]
wMen1_aTRAM_RAST_-_Glutaredoxin_3_(Grx2)_CDS	WP_011256613.1	3.3e-40	175.3	127	WP_011256613.1 glutaredoxin [Wolbachia endosymbiont of Brugia malayi]
wMen1_aTRAM_RAST_-_Glutaredoxin_3_(Grx2)_CDS	WP_175939374.1	4.3e-40	174.9	121	WP_175939374.1 glutaredoxin family protein [Wolbachia endosymbiont of Litomosoides brasiliensis]
wMen1_aTRAM_RAST_-_Glutaredoxin_3_(Grx2)_CDS	WP_041046415.1	4.8e-39	171.4	127	WP_041046415.1 glutaredoxin [Wolbachia endosymbiont of Cimex lectularius]
wMen1_aTRAM_RAST_-_Glutathione-regulated_potassium-efflux_system_protein_KefKL_CDS	WP_175937363.1	1.4e-276	962.6	572	WP_175937363.1 monovalent cation:proton antiporter-2 (CPA2) family protein [Wolbachia endosymbiont of Madathamugadia hiepei]
wMen1_aTRAM_RAST_-_Glutathione-regulated_potassium-efflux_system_protein_KefKL_CDS	WP_041046198.1	1.9e-276	962.2	572	WP_041046198.1 monovalent cation:proton antiporter-2 (CPA2) family protein [Wolbachia endosymbiont of Cimex lectularius]
wMen1_aTRAM_RAST_-_Glutathione-regulated_potassium-efflux_system_protein_KefKL_CDS	WP_168455476.1	2.1e-275	958.7	572	WP_168455476.1 monovalent cation:proton antiporter-2 (CPA2) family protein [Wolbachia endosymbiont of Ctenocephalides felis wCfeJ]
wMen1_aTRAM_RAST_-_Glutathione-regulated_potassium-efflux_system_protein_KefKL_CDS	WP_174134083.1	3.9e-274	954.5	572	WP_174134083.1 monovalent cation:proton antiporter-2 (CPA2) family protein [Wolbachia endosymbiont of Atemnus politus]
wMen1_aTRAM_RAST_-_Glutathione-regulated_potassium-efflux_system_protein_KefKL_CDS	WP_025264358.1	1.1e-271	946.4	572	WP_025264358.1 monovalent cation:proton antiporter-2 (CPA2) family protein [Wolbachia endosymbiont of Onchocerca volvulus]
wMen1_aTRAM_RAST_-_Glycerate_kinase_(EC_2.7.1.31)_CDS	WP_041046169.1	1.8e-100	376.7	302	WP_041046169.1 FKBP-type peptidyl-prolyl cis-trans isomerase [Wolbachia endosymbiont of Cimex lectularius]
wMen1_aTRAM_RAST_-_Glycerate_kinase_(EC_2.7.1.31)_CDS	WP_175937535.1	4.4e-99	372.1	302	WP_175937535.1 FKBP-type peptidyl-prolyl cis-trans isomerase [Wolbachia endosymbiont of Madathamugadia hiepei]
wMen1_aTRAM_RAST_-_Glycerate_kinase_(EC_2.7.1.31)_CDS	WP_191111051.1	1.6e-93	353.6	303	WP_191111051.1 FKBP-type peptidyl-prolyl cis-trans isomerase [Candidatus Wolbachia massiliensis]
wMen1_aTRAM_RAST_-_Glycerate_kinase_(EC_2.7.1.31)_CDS	TVS83788.1	3.6e-93	352.4	302	TVS83788.1 FKBP-type peptidyl-prolyl cis-trans isomerase [Wolbachia pipientis]
wMen1_aTRAM_RAST_-_Glycerate_kinase_(EC_2.7.1.31)_CDS	OAL99589.1	8e-93	351.3	302	OAL99589.1 peptidylprolyl isomerase [Wolbachia endosymbiont of Dactylopius coccus]
wMen1_aTRAM_RAST_-_Glycerol-3-phosphate_dehydrogenase_[NAD(P)+]_(EC_1.1.1.94)_CDS	WP_175937419.1	2.1e-131	479.6	327	WP_175937419.1 NAD(P)H-dependent glycerol-3-phosphate dehydrogenase [Wolbachia endosymbiont of Madathamugadia hiepei]
wMen1_aTRAM_RAST_-_Glycerol-3-phosphate_dehydrogenase_[NAD(P)+]_(EC_1.1.1.94)_CDS	WP_191111269.1	2.7e-131	479.2	327	WP_191111269.1 NAD(P)H-dependent glycerol-3-phosphate dehydrogenase [Candidatus Wolbachia massiliensis]
wMen1_aTRAM_RAST_-_Glycerol-3-phosphate_dehydrogenase_[NAD(P)+]_(EC_1.1.1.94)_CDS	WP_041044970.1	4.7e-131	478.4	327	WP_041044970.1 NAD(P)H-dependent glycerol-3-phosphate dehydrogenase [Wolbachia endosymbiont of Cimex lectularius]
wMen1_aTRAM_RAST_-_Glycerol-3-phosphate_dehydrogenase_[NAD(P)+]_(EC_1.1.1.94)_CDS	WP_174133049.1	2.6e-126	462.6	327	WP_174133049.1 NAD(P)H-dependent glycerol-3-phosphate dehydrogenase [Wolbachia endosymbiont of Atemnus politus]
wMen1_aTRAM_RAST_-_Glycerol-3-phosphate_dehydrogenase_[NAD(P)+]_(EC_1.1.1.94)_CDS	WP_182159198.1	5.9e-126	461.5	325	WP_182159198.1 NAD(P)H-dependent glycerol-3-phosphate dehydrogenase [Wolbachia pipientis]
wMen1_aTRAM_RAST_-_Glycyl-tRNA_synthetase_alpha_chain_(EC_6.1.1.14)_CDS	WP_084221169.1	2.1e-132	482.6	279	WP_084221169.1 glycine--tRNA ligase subunit alpha [Wolbachia endosymbiont of Cimex lectularius]
wMen1_aTRAM_RAST_-_Glycyl-tRNA_synthetase_alpha_chain_(EC_6.1.1.14)_CDS	WP_077188493.1	2.8e-132	482.3	279	WP_077188493.1 glycine--tRNA ligase subunit alpha [Wolbachia pipientis]
wMen1_aTRAM_RAST_-_Glycyl-tRNA_synthetase_alpha_chain_(EC_6.1.1.14)_CDS	WP_077190083.1	3.6e-132	481.9	279	WP_077190083.1 glycine--tRNA ligase subunit alpha [Wolbachia pipientis]
wMen1_aTRAM_RAST_-_Glycyl-tRNA_synthetase_alpha_chain_(EC_6.1.1.14)_CDS	WP_182309140.1	4.7e-132	481.5	279	WP_182309140.1 glycine--tRNA ligase subunit alpha [Wolbachia pipientis]
wMen1_aTRAM_RAST_-_Glycyl-tRNA_synthetase_alpha_chain_(EC_6.1.1.14)_CDS	WP_155968808.1	8.1e-132	480.7	279	WP_155968808.1 MULTISPECIES: glycine--tRNA ligase subunit alpha [Wolbachia]
wMen1_aTRAM_RAST_-_Glycyl-tRNA_synthetase_beta_chain_(EC_6.1.1.14)_CDS	WP_041045151.1	6.7e-265	924.1	683	WP_041045151.1 glycine--tRNA ligase subunit beta [Wolbachia endosymbiont of Cimex lectularius]
wMen1_aTRAM_RAST_-_Glycyl-tRNA_synthetase_beta_chain_(EC_6.1.1.14)_CDS	WP_175937338.1	2e-264	922.5	681	WP_175937338.1 glycine--tRNA ligase subunit beta [Wolbachia endosymbiont of Madathamugadia hiepei]
wMen1_aTRAM_RAST_-_Glycyl-tRNA_synthetase_beta_chain_(EC_6.1.1.14)_CDS	WP_011256569.1	3.1e-262	915.2	683	WP_011256569.1 glycine--tRNA ligase subunit beta [Wolbachia endosymbiont of Brugia malayi]
wMen1_aTRAM_RAST_-_Glycyl-tRNA_synthetase_beta_chain_(EC_6.1.1.14)_CDS	WP_167895889.1	2e-261	912.5	684	WP_167895889.1 glycine--tRNA ligase subunit beta [Wolbachia endosymbiont of Brugia pahangi]
wMen1_aTRAM_RAST_-_Glycyl-tRNA_synthetase_beta_chain_(EC_6.1.1.14)_CDS	WP_175837434.1	7.7e-261	910.6	683	WP_175837434.1 glycine--tRNA ligase subunit beta [Wolbachia endosymbiont of Litomosoides sigmodontis]
wMen1_aTRAM_RAST_-_GMP_synthase_[glutamine-hydrolyzing]_(EC_6.3.5.2)_CDS	WP_041046429.1	3.4e-232	815.1	523	WP_041046429.1 glutamine-hydrolyzing GMP synthase [Wolbachia endosymbiont of Cimex lectularius]
wMen1_aTRAM_RAST_-_GMP_synthase_[glutamine-hydrolyzing]_(EC_6.3.5.2)_CDS	MBR9984017.1	2.1e-229	805.8	523	MBR9984017.1 glutamine-hydrolyzing GMP synthase [Wolbachia endosymbiont of Homalodisca vitripennis]
wMen1_aTRAM_RAST_-_GMP_synthase_[glutamine-hydrolyzing]_(EC_6.3.5.2)_CDS	WP_149168946.1	2.7e-229	805.4	523	WP_149168946.1 glutamine-hydrolyzing GMP synthase [Wolbachia endosymbiont of Chrysomya megacephala]
wMen1_aTRAM_RAST_-_GMP_synthase_[glutamine-hydrolyzing]_(EC_6.3.5.2)_CDS	WP_006015419.1	4.6e-229	804.7	523	WP_006015419.1 MULTISPECIES: glutamine-hydrolyzing GMP synthase [Wolbachia]
wMen1_aTRAM_RAST_-_GMP_synthase_[glutamine-hydrolyzing]_(EC_6.3.5.2)_CDS	WP_019236616.1	4.6e-229	804.7	523	WP_019236616.1 glutamine-hydrolyzing GMP synthase [Wolbachia pipientis]
wMen1_aTRAM_RAST_-_GTP-binding_and_nucleic_acid-binding_protein_YchF_CDS	WP_041045359.1	4.7e-156	561.6	364	WP_041045359.1 redox-regulated ATPase YchF [Wolbachia endosymbiont of Cimex lectularius]
wMen1_aTRAM_RAST_-_GTP-binding_and_nucleic_acid-binding_protein_YchF_CDS	WP_015588985.1	4e-155	558.5	364	WP_015588985.1 MULTISPECIES: redox-regulated ATPase YchF [unclassified Wolbachia]
wMen1_aTRAM_RAST_-_GTP-binding_and_nucleic_acid-binding_protein_YchF_CDS	WP_213862918.1	5.2e-155	558.1	364	WP_213862918.1 redox-regulated ATPase YchF [Wolbachia endosymbiont of Rhagoletis cerasi]
wMen1_aTRAM_RAST_-_GTP-binding_and_nucleic_acid-binding_protein_YchF_CDS	WP_010962597.1	6.8e-155	557.8	364	WP_010962597.1 MULTISPECIES: redox-regulated ATPase YchF [Wolbachia]
wMen1_aTRAM_RAST_-_GTP-binding_and_nucleic_acid-binding_protein_YchF_CDS	WP_174515877.1	6.8e-155	557.8	364	WP_174515877.1 redox-regulated ATPase YchF [Wolbachia endosymbiont of Cardiocondyla obscurior]
wMen1_aTRAM_RAST_-_GTP-binding_protein_EngA_CDS	WP_041046306.1	1.1e-181	647.1	466	WP_041046306.1 ribosome biogenesis GTPase Der [Wolbachia endosymbiont of Cimex lectularius]
wMen1_aTRAM_RAST_-_GTP-binding_protein_EngA_CDS	WP_175937329.1	4.1e-181	645.2	466	WP_175937329.1 ribosome biogenesis GTPase Der [Wolbachia endosymbiont of Madathamugadia hiepei]
wMen1_aTRAM_RAST_-_GTP-binding_protein_EngA_CDS	WP_088414019.1	6.2e-177	631.3	472	WP_088414019.1 ribosome biogenesis GTPase Der [Wolbachia endosymbiont of Wuchereria bancrofti]
wMen1_aTRAM_RAST_-_GTP-binding_protein_EngA_CDS	WP_167895741.1	1.1e-176	630.6	472	WP_167895741.1 ribosome biogenesis GTPase Der [Wolbachia endosymbiont of Brugia pahangi]
wMen1_aTRAM_RAST_-_GTP-binding_protein_EngA_CDS	OAL99140.1	3.1e-176	629	469	OAL99140.1 ribosome biogenesis GTPase Der [Wolbachia endosymbiont of Dactylopius coccus]
wMen1_aTRAM_RAST_-_GTP-binding_protein_Era_CDS	WP_041046234.1	2.3e-113	419.5	294	WP_041046234.1 GTPase Era [Wolbachia endosymbiont of Cimex lectularius]
wMen1_aTRAM_RAST_-_GTP-binding_protein_Era_CDS	WP_187297120.1	1.7e-111	413.3	294	WP_187297120.1 GTPase Era [Wolbachia pipientis]
wMen1_aTRAM_RAST_-_GTP-binding_protein_Era_CDS	WP_065094885.1	1.7e-111	413.3	294	WP_065094885.1 MULTISPECIES: GTPase Era [unclassified Wolbachia]
wMen1_aTRAM_RAST_-_GTP-binding_protein_Era_CDS	OAM03162.1	2.2e-111	412.9	294	OAM03162.1 GTPase Era [Wolbachia endosymbiont of Dactylopius coccus]
wMen1_aTRAM_RAST_-_GTP-binding_protein_Era_CDS	WP_077188232.1	2.2e-111	412.9	294	WP_077188232.1 GTPase Era [Wolbachia pipientis]
wMen1_aTRAM_RAST_-_GTP-binding_protein_Obg_CDS	WP_041046332.1	6.4e-136	494.6	301	WP_041046332.1 GTPase ObgE [Wolbachia endosymbiont of Cimex lectularius]
wMen1_aTRAM_RAST_-_GTP-binding_protein_Obg_CDS	WP_168455765.1	1.9e-135	493	301	WP_168455765.1 GTPase ObgE [Wolbachia endosymbiont of Ctenocephalides felis wCfeJ]
wMen1_aTRAM_RAST_-_GTP-binding_protein_Obg_CDS	OAM03186.1	6e-134	488	301	OAM03186.1 GTPase ObgE [Wolbachia endosymbiont of Dactylopius coccus]
wMen1_aTRAM_RAST_-_GTP-binding_protein_Obg_CDS	WP_191111376.1	1.8e-133	486.5	301	WP_191111376.1 GTPase ObgE [Candidatus Wolbachia massiliensis]
wMen1_aTRAM_RAST_-_GTP-binding_protein_Obg_CDS	WP_182183566.1	5.1e-133	485	329	WP_182183566.1 GTPase ObgE [Wolbachia pipientis]
wMen1_aTRAM_RAST_-_GTP-binding_protein_TypA/BipA_CDS	WP_168456034.1	7.8e-289	1003.4	607	WP_168456034.1 translational GTPase TypA [Wolbachia endosymbiont of Ctenocephalides felis wCfeJ]
wMen1_aTRAM_RAST_-_GTP-binding_protein_TypA/BipA_CDS	WP_182160036.1	1e-288	1003	609	WP_182160036.1 translational GTPase TypA [Wolbachia pipientis]
wMen1_aTRAM_RAST_-_GTP-binding_protein_TypA/BipA_CDS	TVS89777.1	3e-288	1001.5	609	TVS89777.1 translational GTPase TypA [Wolbachia pipientis]
wMen1_aTRAM_RAST_-_GTP-binding_protein_TypA/BipA_CDS	WP_041045312.1	3.9e-288	1001.1	609	WP_041045312.1 translational GTPase TypA [Wolbachia endosymbiont of Cimex lectularius]
wMen1_aTRAM_RAST_-_GTP-binding_protein_TypA/BipA_CDS	OAM03494.1	6.6e-288	1000.3	609	OAM03494.1 GTP-binding protein TypA [Wolbachia endosymbiont of Dactylopius coccus]
wMen1_aTRAM_RAST_-_GTPase_and_tRNA-U34_5-formylation_enzyme_TrmE_CDS	WP_175937572.1	7.9e-198	700.7	440	WP_175937572.1 tRNA uridine-5-carboxymethylaminomethyl(34) synthesis GTPase MnmE [Wolbachia endosymbiont of Madathamugadia hiepei]
wMen1_aTRAM_RAST_-_GTPase_and_tRNA-U34_5-formylation_enzyme_TrmE_CDS	WP_041045725.1	1.8e-194	689.5	441	WP_041045725.1 tRNA uridine-5-carboxymethylaminomethyl(34) synthesis GTPase MnmE [Wolbachia endosymbiont of Cimex lectularius]
wMen1_aTRAM_RAST_-_GTPase_and_tRNA-U34_5-formylation_enzyme_TrmE_CDS	WP_011256234.1	1.1e-191	680.2	441	WP_011256234.1 tRNA uridine-5-carboxymethylaminomethyl(34) synthesis GTPase MnmE [Wolbachia endosymbiont of Brugia malayi]
wMen1_aTRAM_RAST_-_GTPase_and_tRNA-U34_5-formylation_enzyme_TrmE_CDS	QIT36040.1	1.9e-191	679.5	441	QIT36040.1 tRNA modification GTPase TrmE [Wolbachia endosymbiont of Brugia pahangi]
wMen1_aTRAM_RAST_-_GTPase_and_tRNA-U34_5-formylation_enzyme_TrmE_CDS	WP_167895718.1	1.9e-191	679.5	441	WP_167895718.1 tRNA uridine-5-carboxymethylaminomethyl(34) synthesis GTPase MnmE [Wolbachia endosymbiont of Brugia pahangi]
wMen1_aTRAM_RAST_-_Guanylate_kinase_(EC_2.7.4.8)_CDS	WP_088414011.1	1.8e-72	283.1	191	WP_088414011.1 guanylate kinase [Wolbachia endosymbiont of Wuchereria bancrofti]
wMen1_aTRAM_RAST_-_Guanylate_kinase_(EC_2.7.4.8)_CDS	WP_041046741.1	3e-72	282.3	191	WP_041046741.1 guanylate kinase [Wolbachia endosymbiont of Cimex lectularius]
wMen1_aTRAM_RAST_-_Guanylate_kinase_(EC_2.7.4.8)_CDS	WP_011256778.1	3.9e-72	282	191	WP_011256778.1 MULTISPECIES: guanylate kinase [unclassified Wolbachia]
wMen1_aTRAM_RAST_-_Guanylate_kinase_(EC_2.7.4.8)_CDS	WP_175814446.1	6.7e-72	281.2	192	WP_175814446.1 guanylate kinase [Wolbachia endosymbiont of Cruorifilaria tuberocauda]
wMen1_aTRAM_RAST_-_Guanylate_kinase_(EC_2.7.4.8)_CDS	WP_175837481.1	6.7e-72	281.2	190	WP_175837481.1 guanylate kinase [Wolbachia endosymbiont of Litomosoides sigmodontis]
wMen1_aTRAM_RAST_-_Heat_shock_protein_60_family_chaperone_GroEL_CDS	WP_041045832.1	3.8e-282	981.1	552	WP_041045832.1 chaperonin GroEL [Wolbachia endosymbiont of Cimex lectularius]
wMen1_aTRAM_RAST_-_Heat_shock_protein_60_family_chaperone_GroEL_CDS	WP_175937676.1	1.1e-281	979.5	552	WP_175937676.1 chaperonin GroEL [Wolbachia endosymbiont of Madathamugadia hiepei]
wMen1_aTRAM_RAST_-_Heat_shock_protein_60_family_chaperone_GroEL_CDS	WP_174132615.1	8.7e-279	969.9	552	WP_174132615.1 chaperonin GroEL [Wolbachia endosymbiont of Atemnus politus]
wMen1_aTRAM_RAST_-_Heat_shock_protein_60_family_chaperone_GroEL_CDS	WP_191111173.1	2.8e-277	964.9	552	WP_191111173.1 chaperonin GroEL [Candidatus Wolbachia massiliensis]
wMen1_aTRAM_RAST_-_Heat_shock_protein_60_family_chaperone_GroEL_CDS	CAD7416670.1	8.4e-274	953.4	552	CAD7416670.1 unnamed protein product [Timema poppensis]
wMen1_aTRAM_RAST_-_Heat_shock_protein_60_family_co-chaperone_GroES_CDS	QKX01141.1	3.9e-41	177.9	96	QKX01141.1 co-chaperone GroES [Wolbachia endosymbiont of Dipetalonema caudispina]
wMen1_aTRAM_RAST_-_Heat_shock_protein_60_family_co-chaperone_GroES_CDS	NUX01642.1	6.6e-41	177.2	96	NUX01642.1 co-chaperone GroES [Wolbachia endosymbiont of Madathamugadia hiepei]
wMen1_aTRAM_RAST_-_Heat_shock_protein_60_family_co-chaperone_GroES_CDS	BAP00005.1	3.3e-40	174.9	96	BAP00005.1 chaperonin GroES [Wolbachia endosymbiont of Cimex lectularius]
wMen1_aTRAM_RAST_-_Heat_shock_protein_60_family_co-chaperone_GroES_CDS	WP_175814139.1	5.6e-40	174.1	96	WP_175814139.1 co-chaperone GroES [Wolbachia endosymbiont of Cruorifilaria tuberocauda]
wMen1_aTRAM_RAST_-_Heat_shock_protein_60_family_co-chaperone_GroES_CDS	WP_175818335.1	1.2e-39	172.9	96	WP_175818335.1 co-chaperone GroES [Wolbachia endosymbiont of Dirofilaria (Dirofilaria) immitis]
wMen1_aTRAM_RAST_-_Heat_shock_protein_GrpE_CDS	WP_182183021.1	2.8e-72	282.3	187	WP_182183021.1 nucleotide exchange factor GrpE [Wolbachia pipientis]
wMen1_aTRAM_RAST_-_Heat_shock_protein_GrpE_CDS	WP_047759025.1	8.3e-72	280.8	187	WP_047759025.1 nucleotide exchange factor GrpE [Wolbachia endosymbiont of Armadillidium vulgare]
wMen1_aTRAM_RAST_-_Heat_shock_protein_GrpE_CDS	WP_096616059.1	1.8e-71	279.6	185	WP_096616059.1 nucleotide exchange factor GrpE [Wolbachia pipientis]
wMen1_aTRAM_RAST_-_Heat_shock_protein_GrpE_CDS	WP_187297359.1	2.4e-71	279.3	185	WP_187297359.1 nucleotide exchange factor GrpE [Wolbachia pipientis]
wMen1_aTRAM_RAST_-_Heat_shock_protein_GrpE_CDS	WP_182282656.1	2.7e-70	275.8	187	WP_182282656.1 nucleotide exchange factor GrpE [Wolbachia pipientis]
wMen1_aTRAM_RAST_-_Heme_A_synthase,_cytochrome_oxidase_biogenesis_protein_Cox15-CtaA_CDS	WP_168455545.1	7.6e-121	444.5	332	WP_168455545.1 COX15/CtaA family protein [Wolbachia endosymbiont of Ctenocephalides felis wCfeJ]
wMen1_aTRAM_RAST_-_Heme_A_synthase,_cytochrome_oxidase_biogenesis_protein_Cox15-CtaA_CDS	WP_175937237.1	1.7e-120	443.4	332	WP_175937237.1 COX15/CtaA family protein [Wolbachia endosymbiont of Madathamugadia hiepei]
wMen1_aTRAM_RAST_-_Heme_A_synthase,_cytochrome_oxidase_biogenesis_protein_Cox15-CtaA_CDS	BAO99875.1	5e-120	441.8	332	BAO99875.1 cytochrome c oxidase assembly protein [Wolbachia endosymbiont of Cimex lectularius]
wMen1_aTRAM_RAST_-_Heme_A_synthase,_cytochrome_oxidase_biogenesis_protein_Cox15-CtaA_CDS	WP_041046649.1	5e-120	441.8	332	WP_041046649.1 COX15/CtaA family protein [Wolbachia endosymbiont of Cimex lectularius]
wMen1_aTRAM_RAST_-_Heme_A_synthase,_cytochrome_oxidase_biogenesis_protein_Cox15-CtaA_CDS	Q5GSI0.1	3.2e-119	439.1	332	Q5GSI0.1 RecName: Full=Heme A synthase; Short=HAS; AltName: Full=Cytochrome aa3-controlling protein [Wolbachia endosymbiont strain TRS of Brugia malayi]
wMen1_aTRAM_RAST_-_Heme_exporter_protein_B_CDS	WP_175937027.1	1.3e-68	270.4	216	WP_175937027.1 heme exporter protein CcmB [Wolbachia endosymbiont of Madathamugadia hiepei]
wMen1_aTRAM_RAST_-_Heme_exporter_protein_B_CDS	WP_041045010.1	1.1e-67	267.3	216	WP_041045010.1 heme exporter protein CcmB [Wolbachia endosymbiont of Cimex lectularius]
wMen1_aTRAM_RAST_-_Heme_exporter_protein_B_CDS	WP_151808123.1	7.8e-66	261.2	216	WP_151808123.1 MULTISPECIES: heme exporter protein CcmB [Wolbachia]
wMen1_aTRAM_RAST_-_Heme_exporter_protein_B_CDS	WP_182282716.1	7.8e-66	261.2	216	WP_182282716.1 heme exporter protein CcmB [Wolbachia pipientis]
wMen1_aTRAM_RAST_-_Heme_exporter_protein_B_CDS	WP_070356972.1	1e-65	260.8	216	WP_070356972.1 heme exporter protein CcmB [Wolbachia endosymbiont of Drosophila incompta]
wMen1_aTRAM_RAST_-_Heme_O_synthase,_protoheme_IX_farnesyltransferase_(EC_2.5.1.-)_COX10-CtaB_CDS	WP_151807583.1	1.5e-123	453.4	295	WP_151807583.1 heme o synthase [Wolbachia endosymbiont of Nasonia oneida]
wMen1_aTRAM_RAST_-_Heme_O_synthase,_protoheme_IX_farnesyltransferase_(EC_2.5.1.-)_COX10-CtaB_CDS	WP_209452347.1	1.9e-123	453	295	WP_209452347.1 heme o synthase [Wolbachia endosymbiont of Ceratosolen solmsi]
wMen1_aTRAM_RAST_-_Heme_O_synthase,_protoheme_IX_farnesyltransferase_(EC_2.5.1.-)_COX10-CtaB_CDS	WP_007548955.1	2.5e-123	452.6	295	WP_007548955.1 MULTISPECIES: heme o synthase [Wolbachia]
wMen1_aTRAM_RAST_-_Heme_O_synthase,_protoheme_IX_farnesyltransferase_(EC_2.5.1.-)_COX10-CtaB_CDS	WP_041045518.1	3.2e-123	452.2	295	WP_041045518.1 heme o synthase [Wolbachia endosymbiont of Cimex lectularius]
wMen1_aTRAM_RAST_-_Heme_O_synthase,_protoheme_IX_farnesyltransferase_(EC_2.5.1.-)_COX10-CtaB_CDS	WP_174515960.1	3.2e-123	452.2	295	WP_174515960.1 heme o synthase [Wolbachia endosymbiont of Cardiocondyla obscurior]
wMen1_aTRAM_RAST_-_HflC_protein_CDS	WP_047759415.1	1.9e-112	416.4	287	WP_047759415.1 protease modulator HflC [Wolbachia endosymbiont of Armadillidium vulgare]
wMen1_aTRAM_RAST_-_HflC_protein_CDS	WP_114517291.1	2.5e-112	416	287	WP_114517291.1 protease modulator HflC [Wolbachia endosymbiont of Cylisticus convexus]
wMen1_aTRAM_RAST_-_HflC_protein_CDS	WP_041045117.1	9.6e-112	414.1	290	WP_041045117.1 protease modulator HflC [Wolbachia endosymbiont of Cimex lectularius]
wMen1_aTRAM_RAST_-_HflC_protein_CDS	WP_068651841.1	1.3e-111	413.7	287	WP_068651841.1 protease modulator HflC [Wolbachia endosymbiont of Trichogramma pretiosum]
wMen1_aTRAM_RAST_-_HflC_protein_CDS	MBR9983459.1	1.6e-111	413.3	287	MBR9983459.1 protease modulator HflC [Wolbachia endosymbiont of Homalodisca vitripennis]
wMen1_aTRAM_RAST_-_HflK_protein_CDS	WP_041045115.1	2.3e-157	565.8	344	WP_041045115.1 FtsH protease activity modulator HflK [Wolbachia endosymbiont of Cimex lectularius]
wMen1_aTRAM_RAST_-_HflK_protein_CDS	WP_168456287.1	1.2e-156	563.5	344	WP_168456287.1 FtsH protease activity modulator HflK [Wolbachia endosymbiont of Ctenocephalides felis wCfeJ]
wMen1_aTRAM_RAST_-_HflK_protein_CDS	WP_175937581.1	1.7e-155	559.7	344	WP_175937581.1 FtsH protease activity modulator HflK [Wolbachia endosymbiont of Madathamugadia hiepei]
wMen1_aTRAM_RAST_-_HflK_protein_CDS	WP_175809669.1	3.1e-149	538.9	345	WP_175809669.1 FtsH protease activity modulator HflK [Wolbachia endosymbiont of Dipetalonema caudispina]
wMen1_aTRAM_RAST_-_HflK_protein_CDS	WP_095742757.1	4e-149	538.5	344	WP_095742757.1 MULTISPECIES: FtsH protease activity modulator HflK [Wolbachia]
wMen1_aTRAM_RAST_-_High-affinity_zinc_uptake_system_membrane_protein_znuB_CDS	WP_175937061.1	3.5e-100	375.6	269	WP_175937061.1 metal ABC transporter permease [Wolbachia endosymbiont of Madathamugadia hiepei]
wMen1_aTRAM_RAST_-_High-affinity_zinc_uptake_system_membrane_protein_znuB_CDS	WP_041045133.1	7.9e-100	374.4	269	WP_041045133.1 metal ABC transporter permease [Wolbachia endosymbiont of Cimex lectularius]
wMen1_aTRAM_RAST_-_High-affinity_zinc_uptake_system_membrane_protein_znuB_CDS	WP_168456120.1	2.5e-98	369.4	269	WP_168456120.1 metal ABC transporter permease [Wolbachia endosymbiont of Ctenocephalides felis wCfeJ]
wMen1_aTRAM_RAST_-_High-affinity_zinc_uptake_system_membrane_protein_znuB_CDS	WP_174132621.1	1.3e-97	367.1	268	WP_174132621.1 metal ABC transporter permease [Wolbachia endosymbiont of Atemnus politus]
wMen1_aTRAM_RAST_-_High-affinity_zinc_uptake_system_membrane_protein_znuB_CDS	WP_175938566.1	1.6e-97	366.7	269	WP_175938566.1 metal ABC transporter permease [Wolbachia endosymbiont of Litomosoides brasiliensis]
wMen1_aTRAM_RAST_-_Histidyl-tRNA_synthetase_(EC_6.1.1.21)_CDS	WP_041045613.1	1.1e-185	660.2	407	WP_041045613.1 histidine--tRNA ligase [Wolbachia endosymbiont of Cimex lectularius]
wMen1_aTRAM_RAST_-_Histidyl-tRNA_synthetase_(EC_6.1.1.21)_CDS	WP_168455562.1	1.3e-183	653.3	407	WP_168455562.1 histidine--tRNA ligase [Wolbachia endosymbiont of Ctenocephalides felis wCfeJ]
wMen1_aTRAM_RAST_-_Histidyl-tRNA_synthetase_(EC_6.1.1.21)_CDS	WP_174133186.1	2.3e-183	652.5	407	WP_174133186.1 histidine--tRNA ligase [Wolbachia endosymbiont of Atemnus politus]
wMen1_aTRAM_RAST_-_Histidyl-tRNA_synthetase_(EC_6.1.1.21)_CDS	WP_175937729.1	3e-183	652.1	407	WP_175937729.1 histidine--tRNA ligase [Wolbachia endosymbiont of Madathamugadia hiepei]
wMen1_aTRAM_RAST_-_Histidyl-tRNA_synthetase_(EC_6.1.1.21)_CDS	WP_182365800.1	3.1e-180	642.1	408	WP_182365800.1 histidine--tRNA ligase [Wolbachia pipientis]
wMen1_aTRAM_RAST_-_Holo-[acyl-carrier_protein]_synthase_(EC_2.7.8.7)_CDS	WP_191111397.1	2.2e-38	169.1	114	WP_191111397.1 holo-[acyl-carrier-protein] synthase [Candidatus Wolbachia massiliensis]
wMen1_aTRAM_RAST_-_Holo-[acyl-carrier_protein]_synthase_(EC_2.7.8.7)_CDS	WP_114517785.1	6.4e-38	167.5	114	WP_114517785.1 holo-[acyl-carrier-protein] synthase [Wolbachia endosymbiont of Cylisticus convexus]
wMen1_aTRAM_RAST_-_Holo-[acyl-carrier_protein]_synthase_(EC_2.7.8.7)_CDS	WP_041046441.1	5.4e-37	164.5	114	WP_041046441.1 holo-[acyl-carrier-protein] synthase [Wolbachia endosymbiont of Cimex lectularius]
wMen1_aTRAM_RAST_-_Holo-[acyl-carrier_protein]_synthase_(EC_2.7.8.7)_CDS	WP_168455513.1	5.4e-37	164.5	114	WP_168455513.1 holo-[acyl-carrier-protein] synthase [Wolbachia endosymbiont of Ctenocephalides felis wCfeJ]
wMen1_aTRAM_RAST_-_Holo-[acyl-carrier_protein]_synthase_(EC_2.7.8.7)_CDS	WP_213863041.1	9.3e-37	163.7	114	WP_213863041.1 holo-[acyl-carrier-protein] synthase [Wolbachia endosymbiont of Rhagoletis cerasi]
wMen1_aTRAM_RAST_-_HtrA_protease/chaperone_protein_CDS	WP_041045119.1	1e-225	793.5	498	WP_041045119.1 DegQ family serine endoprotease [Wolbachia endosymbiont of Cimex lectularius]
wMen1_aTRAM_RAST_-_HtrA_protease/chaperone_protein_CDS	WP_175937293.1	2.5e-224	788.9	499	WP_175937293.1 DegQ family serine endoprotease [Wolbachia endosymbiont of Madathamugadia hiepei]
wMen1_aTRAM_RAST_-_HtrA_protease/chaperone_protein_CDS	WP_174132683.1	2.7e-210	742.3	498	WP_174132683.1 DegQ family serine endoprotease [Wolbachia endosymbiont of Atemnus politus]
wMen1_aTRAM_RAST_-_HtrA_protease/chaperone_protein_CDS	WP_167896245.1	1.2e-207	733.4	498	WP_167896245.1 DegQ family serine endoprotease [Wolbachia endosymbiont of Brugia pahangi]
wMen1_aTRAM_RAST_-_HtrA_protease/chaperone_protein_CDS	WP_168455892.1	1.6e-207	733	498	WP_168455892.1 DegQ family serine endoprotease [Wolbachia endosymbiont of Ctenocephalides felis wCfeJ]
wMen1_aTRAM_RAST_-_Hydrolase,_haloacid_dehalogenase-like_family_CDS	WP_182309855.1	6.6e-94	354.4	212	WP_182309855.1 HAD-IA family hydrolase [Wolbachia pipientis]
wMen1_aTRAM_RAST_-_Hydrolase,_haloacid_dehalogenase-like_family_CDS	WP_065094430.1	8.7e-94	354	212	WP_065094430.1 MULTISPECIES: HAD-IA family hydrolase [unclassified Wolbachia]
wMen1_aTRAM_RAST_-_Hydrolase,_haloacid_dehalogenase-like_family_CDS	WP_155969299.1	1.1e-93	353.6	212	WP_155969299.1 MULTISPECIES: HAD-IA family hydrolase [Wolbachia]
wMen1_aTRAM_RAST_-_Hydrolase,_haloacid_dehalogenase-like_family_CDS	OAL99109.1	1.9e-93	352.8	212	OAL99109.1 HAD family hydrolase [Wolbachia endosymbiont of Dactylopius coccus]
wMen1_aTRAM_RAST_-_Hydrolase,_haloacid_dehalogenase-like_family_CDS	WP_041046348.1	3.3e-93	352.1	212	WP_041046348.1 HAD-IA family hydrolase [Wolbachia endosymbiont of Cimex lectularius]
wMen1_aTRAM_RAST_-_hypothetical_protein_CDS	WP_175937720.1	3.7e-82	315.8	277	WP_175937720.1 hypothetical protein [Wolbachia endosymbiont of Madathamugadia hiepei]
wMen1_aTRAM_RAST_-_hypothetical_protein_CDS	WP_041045357.1	5.3e-81	312	257	WP_041045357.1 hypothetical protein [Wolbachia endosymbiont of Cimex lectularius]
wMen1_aTRAM_RAST_-_hypothetical_protein_CDS	WP_197907207.1	3.1e-73	286.2	281	WP_197907207.1 MULTISPECIES: hypothetical protein [unclassified Wolbachia]
wMen1_aTRAM_RAST_-_hypothetical_protein_CDS	WP_015588984.1	3.1e-73	286.2	281	WP_015588984.1 MULTISPECIES: hypothetical protein [unclassified Wolbachia]
wMen1_aTRAM_RAST_-_hypothetical_protein_CDS	WP_187297325.1	1.5e-70	277.3	261	WP_187297325.1 hypothetical protein [Wolbachia pipientis]
wMen1_aTRAM_RAST_-_hypothetical_protein_CDS	WP_168455420.1	1.1e-75	294.3	268	WP_168455420.1 hypothetical protein [Wolbachia endosymbiont of Ctenocephalides felis wCfeJ]
wMen1_aTRAM_RAST_-_hypothetical_protein_CDS	WP_174134159.1	2.2e-28	137.1	140	WP_174134159.1 hypothetical protein [Wolbachia endosymbiont of Atemnus politus]
wMen1_aTRAM_RAST_-_hypothetical_protein_CDS	WP_135352758.1	2.7e-18	103.6	281	WP_135352758.1 MULTISPECIES: hypothetical protein [unclassified Wolbachia]
wMen1_aTRAM_RAST_-_hypothetical_protein_CDS	WP_015588443.1	2.7e-18	103.6	281	WP_015588443.1 hypothetical protein [Wolbachia endosymbiont of Drosophila simulans]
wMen1_aTRAM_RAST_-_hypothetical_protein_CDS	WP_017532668.1	6.7e-17	99	269	WP_017532668.1 hypothetical protein [Wolbachia endosymbiont of Diaphorina citri]
wMen1_aTRAM_RAST_-_hypothetical_protein_CDS	WP_041045137.1	2e-37	166.8	213	WP_041045137.1 hypothetical protein [Wolbachia endosymbiont of Cimex lectularius]
wMen1_aTRAM_RAST_-_hypothetical_protein_CDS	WP_191111132.1	7.7e-34	154.8	211	WP_191111132.1 hypothetical protein [Candidatus Wolbachia massiliensis]
wMen1_aTRAM_RAST_-_hypothetical_protein_CDS	MBR9984077.1	1.2e-29	141	215	MBR9984077.1 hypothetical protein [Wolbachia endosymbiont of Homalodisca vitripennis]
wMen1_aTRAM_RAST_-_hypothetical_protein_CDS	OAM00684.1	3.4e-29	139.4	168	OAM00684.1 hypothetical protein TV42_00175 [Wolbachia endosymbiont of Dactylopius coccus]
wMen1_aTRAM_RAST_-_hypothetical_protein_CDS	WP_175813875.1	4.9e-28	135.6	211	WP_175813875.1 hypothetical protein [Wolbachia endosymbiont of Cruorifilaria tuberocauda]
wMen1_aTRAM_RAST_-_hypothetical_protein_CDS	WP_175937058.1	3.3e-47	199.1	195	WP_175937058.1 RDD family protein [Wolbachia endosymbiont of Madathamugadia hiepei]
wMen1_aTRAM_RAST_-_hypothetical_protein_CDS	WP_041046539.1	7.3e-47	198	200	WP_041046539.1 RDD family protein [Wolbachia endosymbiont of Cimex lectularius]
wMen1_aTRAM_RAST_-_hypothetical_protein_CDS	WP_010082527.1	8.1e-46	194.5	201	WP_010082527.1 MULTISPECIES: RDD family protein [Wolbachia]
wMen1_aTRAM_RAST_-_hypothetical_protein_CDS	WP_190321214.1	8.1e-46	194.5	201	WP_190321214.1 RDD family protein [Wolbachia pipientis]
wMen1_aTRAM_RAST_-_hypothetical_protein_CDS	WP_010962533.1	1.1e-45	194.1	201	WP_010962533.1 MULTISPECIES: RDD family protein [Wolbachia]
wMen1_aTRAM_RAST_-_hypothetical_protein_CDS	BAO99676.1	5.6e-33	151.8	131	BAO99676.1 putative uncharacterized protein [Wolbachia endosymbiont of Cimex lectularius]
wMen1_aTRAM_RAST_-_hypothetical_protein_CDS	WP_191110810.1	3.7e-32	149.1	125	WP_191110810.1 hypothetical protein [Candidatus Wolbachia massiliensis]
wMen1_aTRAM_RAST_-_hypothetical_protein_CDS	WP_182367244.1	3.1e-31	146	119	WP_182367244.1 hypothetical protein [Wolbachia pipientis]
wMen1_aTRAM_RAST_-_hypothetical_protein_CDS	NSM56746.1	4e-31	145.6	136	NSM56746.1 hypothetical protein [Wolbachia endosymbiont of Atemnus politus]
wMen1_aTRAM_RAST_-_hypothetical_protein_CDS	WP_065094952.1	5.3e-31	145.2	119	WP_065094952.1 MULTISPECIES: hypothetical protein [unclassified Wolbachia]
wMen1_aTRAM_RAST_-_hypothetical_protein_CDS	WP_065094654.1	3.6e-32	149.1	169	WP_065094654.1 MULTISPECIES: hypothetical protein [unclassified Wolbachia]
wMen1_aTRAM_RAST_-_hypothetical_protein_CDS	WP_155969038.1	4.7e-32	148.7	169	WP_155969038.1 MULTISPECIES: hypothetical protein [Wolbachia]
wMen1_aTRAM_RAST_-_hypothetical_protein_CDS	WP_190321471.1	6.1e-32	148.3	169	WP_190321471.1 hypothetical protein [Wolbachia pipientis]
wMen1_aTRAM_RAST_-_hypothetical_protein_CDS	WP_010082318.1	6.1e-32	148.3	169	WP_010082318.1 MULTISPECIES: hypothetical protein, partial [Wolbachia]
wMen1_aTRAM_RAST_-_hypothetical_protein_CDS	WP_007548965.1	8e-32	147.9	169	WP_007548965.1 MULTISPECIES: hypothetical protein [Wolbachia]
wMen1_aTRAM_RAST_-_hypothetical_protein_CDS	WP_145971836.1	1.9e-19	106.7	124	WP_145971836.1 hypothetical protein [Wolbachia endosymbiont of Cimex lectularius]
wMen1_aTRAM_RAST_-_hypothetical_protein_CDS	WP_175937469.1	5.5e-19	105.1	124	WP_175937469.1 hypothetical protein [Wolbachia endosymbiont of Madathamugadia hiepei]
wMen1_aTRAM_RAST_-_hypothetical_protein_CDS	WP_191111403.1	6.8e-17	98.2	122	WP_191111403.1 hypothetical protein [Candidatus Wolbachia massiliensis]
wMen1_aTRAM_RAST_-_hypothetical_protein_CDS	WP_155968955.1	1e-12	84.3	129	WP_155968955.1 hypothetical protein [Wolbachia pipientis]
wMen1_aTRAM_RAST_-_hypothetical_protein_CDS	WP_213863618.1	1e-12	84.3	129	WP_213863618.1 hypothetical protein [Wolbachia endosymbiont of Ceratitis capitata]
wMen1_aTRAM_RAST_-_hypothetical_protein_CDS	WP_041045764.1	4.2e-52	214.9	144	WP_041045764.1 stringent starvation protein B [Wolbachia endosymbiont of Cimex lectularius]
wMen1_aTRAM_RAST_-_hypothetical_protein_CDS	WP_175937410.1	9.5e-52	213.8	144	WP_175937410.1 stringent starvation protein B domain protein [Wolbachia endosymbiont of Madathamugadia hiepei]
wMen1_aTRAM_RAST_-_hypothetical_protein_CDS	WP_088415398.1	2.3e-50	209.1	144	WP_088415398.1 stringent starvation protein B domain protein [Wolbachia endosymbiont of Wuchereria bancrofti]
wMen1_aTRAM_RAST_-_hypothetical_protein_CDS	WP_011256844.1	2.3e-50	209.1	144	WP_011256844.1 hypothetical protein [Wolbachia endosymbiont of Brugia malayi]
wMen1_aTRAM_RAST_-_hypothetical_protein_CDS	WP_175938241.1	1.5e-49	206.5	144	WP_175938241.1 stringent starvation protein B domain protein [Wolbachia endosymbiont of Litomosoides brasiliensis]
wMen1_aTRAM_RAST_-_hypothetical_protein_CDS	WP_175937608.1	5.7e-27	131.3	124	WP_175937608.1 TRP75-related protein [Wolbachia endosymbiont of Madathamugadia hiepei]
wMen1_aTRAM_RAST_-_hypothetical_protein_CDS	WP_214250095.1	8.3e-26	127.5	125	WP_214250095.1 TRP75-related protein [Wolbachia endosymbiont of Anopheles demeilloni]
wMen1_aTRAM_RAST_-_hypothetical_protein_CDS	WP_041045187.1	1.1e-25	127.1	124	WP_041045187.1 TRP75-related protein [Wolbachia endosymbiont of Cimex lectularius]
wMen1_aTRAM_RAST_-_hypothetical_protein_CDS	OAM06519.1	1.8e-25	126.3	125	OAM06519.1 hypothetical protein TV41_07215 [Wolbachia endosymbiont of Dactylopius coccus]
wMen1_aTRAM_RAST_-_hypothetical_protein_CDS	WP_010401634.1	2.4e-25	125.9	125	WP_010401634.1 TRP75-related protein [Wolbachia endosymbiont of Nasonia vitripennis]
wMen1_aTRAM_RAST_-_hypothetical_protein_CDS	WP_041046192.1	1.4e-42	183	115	WP_041046192.1 hypothetical protein [Wolbachia endosymbiont of Cimex lectularius]
wMen1_aTRAM_RAST_-_hypothetical_protein_CDS	WP_175937691.1	3.5e-41	178.3	115	WP_175937691.1 hypothetical protein [Wolbachia endosymbiont of Madathamugadia hiepei]
wMen1_aTRAM_RAST_-_hypothetical_protein_CDS	WP_168455405.1	4.3e-39	171.4	115	WP_168455405.1 hypothetical protein [Wolbachia endosymbiont of Ctenocephalides felis wCfeJ]
wMen1_aTRAM_RAST_-_hypothetical_protein_CDS	WP_175809224.1	4.3e-31	144.8	114	WP_175809224.1 hypothetical protein [Wolbachia endosymbiont of Dipetalonema caudispina]
wMen1_aTRAM_RAST_-_hypothetical_protein_CDS	WP_011256249.1	1.5e-28	136.3	114	WP_011256249.1 MULTISPECIES: hypothetical protein [unclassified Wolbachia]
wMen1_aTRAM_RAST_-_hypothetical_protein_CDS	WP_174132849.1	1.4e-23	119.8	87	WP_174132849.1 hypothetical protein [Wolbachia endosymbiont of Atemnus politus]
wMen1_aTRAM_RAST_-_hypothetical_protein_CDS	WP_047759387.1	4e-23	118.2	89	WP_047759387.1 MULTISPECIES: hypothetical protein [unclassified Wolbachia]
wMen1_aTRAM_RAST_-_hypothetical_protein_CDS	WP_127463601.1	2e-22	115.9	89	WP_127463601.1 hypothetical protein [Wolbachia endosymbiont of Bemisia tabaci]
wMen1_aTRAM_RAST_-_hypothetical_protein_CDS	WP_108783981.1	7.5e-22	114	89	WP_108783981.1 hypothetical protein [Wolbachia endosymbiont of Bemisia tabaci]
wMen1_aTRAM_RAST_-_hypothetical_protein_CDS	WP_168464146.1	9.8e-22	113.6	100	WP_168464146.1 hypothetical protein [Wolbachia endosymbiont of Ctenocephalides felis wCfeT]
wMen1_aTRAM_RAST_-_hypothetical_protein_CDS	WP_175937774.1	1.8e-14	89.4	93	WP_175937774.1 TerC family protein [Wolbachia endosymbiont of Madathamugadia hiepei]
wMen1_aTRAM_RAST_-_hypothetical_protein_CDS	WP_175813916.1	1.8e-14	89.4	93	WP_175813916.1 TerC family protein [Wolbachia endosymbiont of Cruorifilaria tuberocauda]
wMen1_aTRAM_RAST_-_hypothetical_protein_CDS	WP_168464735.1	2e-13	85.9	93	WP_168464735.1 TerC family protein [Wolbachia endosymbiont of Ctenocephalides felis wCfeT]
wMen1_aTRAM_RAST_-_hypothetical_protein_CDS	WP_191111117.1	6e-13	84.3	93	WP_191111117.1 DUF475 domain-containing protein [Candidatus Wolbachia massiliensis]
wMen1_aTRAM_RAST_-_hypothetical_protein_CDS	WP_029237607.1	7.8e-13	84	93	WP_029237607.1 MULTISPECIES: TerC family protein [unclassified Wolbachia]
wMen1_aTRAM_RAST_-_hypothetical_protein_CDS	WP_175938072.1	1e-30	143.3	92	WP_175938072.1 DUF2610 domain-containing protein [Wolbachia endosymbiont of Litomosoides brasiliensis]
wMen1_aTRAM_RAST_-_hypothetical_protein_CDS	WP_214249498.1	3.9e-30	141.4	91	WP_214249498.1 DUF2610 domain-containing protein [Wolbachia endosymbiont of Anopheles demeilloni]
wMen1_aTRAM_RAST_-_hypothetical_protein_CDS	WP_011256648.1	8.6e-30	140.2	84	WP_011256648.1 MULTISPECIES: DUF2610 domain-containing protein [unclassified Wolbachia]
wMen1_aTRAM_RAST_-_hypothetical_protein_CDS	WP_114517681.1	1.9e-29	139	90	WP_114517681.1 DUF2610 domain-containing protein [Wolbachia endosymbiont of Cylisticus convexus]
wMen1_aTRAM_RAST_-_hypothetical_protein_CDS	WP_088415262.1	3.3e-29	138.3	84	WP_088415262.1 DUF2610 domain-containing protein [Wolbachia endosymbiont of Wuchereria bancrofti]
wMen1_aTRAM_RAST_-_hypothetical_protein_CDS	WP_041045164.1	3.8e-11	77.8	66	WP_041045164.1 NADH-quinone oxidoreductase subunit J [Wolbachia endosymbiont of Cimex lectularius]
wMen1_aTRAM_RAST_-_hypothetical_protein_CDS	WP_168464332.1	3.8e-11	77.8	66	WP_168464332.1 NADH-quinone oxidoreductase subunit J [Wolbachia endosymbiont of Ctenocephalides felis wCfeT]
wMen1_aTRAM_RAST_-_hypothetical_protein_CDS	WP_175818711.1	4.9e-11	77.4	66	WP_175818711.1 NADH-quinone oxidoreductase subunit J [Wolbachia endosymbiont of Dirofilaria (Dirofilaria) immitis]
wMen1_aTRAM_RAST_-_hypothetical_protein_CDS	WP_063630969.1	8.4e-11	76.6	66	WP_063630969.1 NADH-quinone oxidoreductase subunit J [Wolbachia endosymbiont of Laodelphax striatellus]
wMen1_aTRAM_RAST_-_hypothetical_protein_CDS	WP_047759465.1	8.4e-11	76.6	66	WP_047759465.1 NADH-quinone oxidoreductase subunit J [Wolbachia endosymbiont of Armadillidium vulgare]
wMen1_aTRAM_RAST_-_hypothetical_protein_CDS	WP_168456240.1	6.5e-08	67	60	WP_168456240.1 leucyl aminopeptidase [Wolbachia endosymbiont of Ctenocephalides felis wCfeJ]
wMen1_aTRAM_RAST_-_hypothetical_protein_CDS	WP_175937435.1	1.1e-07	66.2	60	WP_175937435.1 leucyl aminopeptidase [Wolbachia endosymbiont of Madathamugadia hiepei]
wMen1_aTRAM_RAST_-_hypothetical_protein_CDS	WP_052463345.1	1.9e-07	65.5	60	WP_052463345.1 leucyl aminopeptidase [Wolbachia endosymbiont of Cimex lectularius]
wMen1_aTRAM_RAST_-_hypothetical_protein_CDS	BAP00381.1	1.9e-07	65.5	60	BAP00381.1 leucyl aminopeptidase [Wolbachia endosymbiont of Cimex lectularius]
wMen1_aTRAM_RAST_-_hypothetical_protein_CDS	WP_214241829.1	2.5e-07	65.1	60	WP_214241829.1 leucyl aminopeptidase [Wolbachia pipientis]
wMen1_aTRAM_RAST_-_hypothetical_protein_CDS	WP_175809468.1	1.3e-12	82.4	57	WP_175809468.1 NADH-quinone oxidoreductase subunit A [Wolbachia endosymbiont of Dipetalonema caudispina]
wMen1_aTRAM_RAST_-_hypothetical_protein_CDS	WP_007548575.1	3e-12	81.3	57	WP_007548575.1 MULTISPECIES: NADH-quinone oxidoreductase subunit A [Wolbachia]
wMen1_aTRAM_RAST_-_hypothetical_protein_CDS	WP_041045630.1	3.9e-12	80.9	57	WP_041045630.1 NADH-quinone oxidoreductase subunit A [Wolbachia endosymbiont of Cimex lectularius]
wMen1_aTRAM_RAST_-_hypothetical_protein_CDS	WP_047759723.1	6.7e-12	80.1	57	WP_047759723.1 MULTISPECIES: NADH-quinone oxidoreductase subunit A [unclassified Wolbachia]
wMen1_aTRAM_RAST_-_hypothetical_protein_CDS	WP_174132739.1	6.7e-12	80.1	57	WP_174132739.1 NADH-quinone oxidoreductase subunit A [Wolbachia endosymbiont of Atemnus politus]
wMen1_aTRAM_RAST_-_hypothetical_protein_CDS	WP_174132888.1	2.8e-08	67.8	42	WP_174132888.1 YihY/virulence factor BrkB family protein [Wolbachia endosymbiont of Atemnus politus]
wMen1_aTRAM_RAST_-_hypothetical_protein_CDS	WP_175937510.1	2.8e-08	67.8	42	WP_175937510.1 YihY/virulence factor BrkB family protein [Wolbachia endosymbiont of Madathamugadia hiepei]
wMen1_aTRAM_RAST_-_hypothetical_protein_CDS	WP_041046610.1	2.8e-08	67.8	42	WP_041046610.1 YihY/virulence factor BrkB family protein [Wolbachia endosymbiont of Cimex lectularius]
wMen1_aTRAM_RAST_-_hypothetical_protein_CDS	WP_007302309.1	3.6e-08	67.4	42	WP_007302309.1 MULTISPECIES: YihY/virulence factor BrkB family protein [Wolbachia]
wMen1_aTRAM_RAST_-_hypothetical_protein_CDS	WP_108784214.1	3.6e-08	67.4	42	WP_108784214.1 YihY/virulence factor BrkB family protein [Wolbachia endosymbiont of Bemisia tabaci]
wMen1_aTRAM_RAST_-_IMP_cyclohydrolase_(EC_3.5.4.10)_/_Phosphoribosylaminoimidazolecarboxamide_formyltransferase_(EC_2.1.2.3)_CDS	WP_175937746.1	1.7e-220	776.2	509	WP_175937746.1 bifunctional phosphoribosylaminoimidazolecarboxamide formyltransferase/IMP cyclohydrolase [Wolbachia endosymbiont of Madathamugadia hiepei]
wMen1_aTRAM_RAST_-_IMP_cyclohydrolase_(EC_3.5.4.10)_/_Phosphoribosylaminoimidazolecarboxamide_formyltransferase_(EC_2.1.2.3)_CDS	BAP00295.1	3.8e-220	775	509	BAP00295.1 phosphoribosylaminoimidazolecarboxamide formyltransferase/IMP cyclohydrolase [Wolbachia endosymbiont of Cimex lectularius]
wMen1_aTRAM_RAST_-_IMP_cyclohydrolase_(EC_3.5.4.10)_/_Phosphoribosylaminoimidazolecarboxamide_formyltransferase_(EC_2.1.2.3)_CDS	WP_041046184.1	1.1e-219	773.5	509	WP_041046184.1 bifunctional phosphoribosylaminoimidazolecarboxamide formyltransferase/IMP cyclohydrolase [Wolbachia endosymbiont of Cimex lectularius]
wMen1_aTRAM_RAST_-_IMP_cyclohydrolase_(EC_3.5.4.10)_/_Phosphoribosylaminoimidazolecarboxamide_formyltransferase_(EC_2.1.2.3)_CDS	WP_155969151.1	4.2e-219	771.5	509	WP_155969151.1 MULTISPECIES: bifunctional phosphoribosylaminoimidazolecarboxamide formyltransferase/IMP cyclohydrolase [Wolbachia]
wMen1_aTRAM_RAST_-_IMP_cyclohydrolase_(EC_3.5.4.10)_/_Phosphoribosylaminoimidazolecarboxamide_formyltransferase_(EC_2.1.2.3)_CDS	WP_174133498.1	4.6e-218	768.1	509	WP_174133498.1 bifunctional phosphoribosylaminoimidazolecarboxamide formyltransferase/IMP cyclohydrolase [Wolbachia endosymbiont of Atemnus politus]
wMen1_aTRAM_RAST_-_Inner_membrane_protein_forms_channel_for_type_IV_secretion_of_T-DNA_complex_(VirB3)_CDS	WP_017532092.1	2.5e-40	175.3	94	WP_017532092.1 MULTISPECIES: type IV secretion system protein VirB3 [unclassified Wolbachia]
wMen1_aTRAM_RAST_-_Inner_membrane_protein_forms_channel_for_type_IV_secretion_of_T-DNA_complex_(VirB3)_CDS	WP_168455470.1	7.2e-40	173.7	94	WP_168455470.1 type IV secretion system protein VirB3 [Wolbachia endosymbiont of Ctenocephalides felis wCfeJ]
wMen1_aTRAM_RAST_-_Inner_membrane_protein_forms_channel_for_type_IV_secretion_of_T-DNA_complex_(VirB3)_CDS	WP_143689766.1	1.2e-39	172.9	94	WP_143689766.1 type IV secretion system protein VirB3 [Wolbachia endosymbiont of Nilaparvata lugens]
wMen1_aTRAM_RAST_-_Inner_membrane_protein_forms_channel_for_type_IV_secretion_of_T-DNA_complex_(VirB3)_CDS	WP_127463755.1	2.1e-39	172.2	94	WP_127463755.1 type IV secretion system protein VirB3 [Wolbachia endosymbiont of Bemisia tabaci]
wMen1_aTRAM_RAST_-_Inner_membrane_protein_forms_channel_for_type_IV_secretion_of_T-DNA_complex_(VirB3)_CDS	WP_014868750.1	1.4e-38	169.5	94	WP_014868750.1 MULTISPECIES: VirB3 family type IV secretion system protein [unclassified Wolbachia]
wMen1_aTRAM_RAST_-_Inner_membrane_protein_forms_channel_for_type_IV_secretion_of_T-DNA_complex_(VirB8)_CDS	WP_041044916.1	9.8e-96	360.5	225	WP_041044916.1 type IV secretion system protein [Wolbachia endosymbiont of Cimex lectularius]
wMen1_aTRAM_RAST_-_Inner_membrane_protein_forms_channel_for_type_IV_secretion_of_T-DNA_complex_(VirB8)_CDS	WP_175937092.1	3.7e-95	358.6	225	WP_175937092.1 type IV secretion system protein [Wolbachia endosymbiont of Madathamugadia hiepei]
wMen1_aTRAM_RAST_-_Inner_membrane_protein_forms_channel_for_type_IV_secretion_of_T-DNA_complex_(VirB8)_CDS	WP_175818457.1	4.3e-91	345.1	226	WP_175818457.1 type IV secretion system protein [Wolbachia endosymbiont of Dirofilaria (Dirofilaria) immitis]
wMen1_aTRAM_RAST_-_Inner_membrane_protein_forms_channel_for_type_IV_secretion_of_T-DNA_complex_(VirB8)_CDS	WP_025264062.1	7.3e-91	344.4	226	WP_025264062.1 type IV secretion system protein [Wolbachia endosymbiont of Onchocerca volvulus]
wMen1_aTRAM_RAST_-_Inner_membrane_protein_forms_channel_for_type_IV_secretion_of_T-DNA_complex_(VirB8)_CDS	WP_014869095.1	1.2e-90	343.6	226	WP_014869095.1 type IV secretion system protein [Wolbachia endosymbiont of Onchocerca ochengi]
wMen1_aTRAM_RAST_-_Inner_membrane_protein_forms_channel_for_type_IV_secretion_of_T-DNA_complex,_VirB8_CDS	WP_175937639.1	1e-68	270.8	224	WP_175937639.1 conjugal transfer protein TraJ [Wolbachia endosymbiont of Madathamugadia hiepei]
wMen1_aTRAM_RAST_-_Inner_membrane_protein_forms_channel_for_type_IV_secretion_of_T-DNA_complex,_VirB8_CDS	WP_041046014.1	6.5e-68	268.1	224	WP_041046014.1 conjugal transfer protein TraJ [Wolbachia endosymbiont of Cimex lectularius]
wMen1_aTRAM_RAST_-_Inner_membrane_protein_forms_channel_for_type_IV_secretion_of_T-DNA_complex,_VirB8_CDS	WP_168455497.1	2e-64	256.5	224	WP_168455497.1 conjugal transfer protein TraJ [Wolbachia endosymbiont of Ctenocephalides felis wCfeJ]
wMen1_aTRAM_RAST_-_Inner_membrane_protein_forms_channel_for_type_IV_secretion_of_T-DNA_complex,_VirB8_CDS	WP_174134152.1	7.5e-64	254.6	224	WP_174134152.1 conjugal transfer protein TraJ [Wolbachia endosymbiont of Atemnus politus]
wMen1_aTRAM_RAST_-_Inner_membrane_protein_forms_channel_for_type_IV_secretion_of_T-DNA_complex,_VirB8_CDS	WP_175938226.1	8.3e-63	251.1	224	WP_175938226.1 conjugal transfer protein TraJ [Wolbachia endosymbiont of Litomosoides brasiliensis]
wMen1_aTRAM_RAST_-_Inner_membrane_protein_of_type_IV_secretion_of_T-DNA_complex,_TonB-like,_VirB10_CDS	WP_041044920.1	4.4e-165	592	497	WP_041044920.1 TrbI/VirB10 family protein [Wolbachia endosymbiont of Cimex lectularius]
wMen1_aTRAM_RAST_-_Inner_membrane_protein_of_type_IV_secretion_of_T-DNA_complex,_TonB-like,_VirB10_CDS	WP_174132860.1	6.5e-161	578.2	489	WP_174132860.1 TrbI/VirB10 family protein [Wolbachia endosymbiont of Atemnus politus]
wMen1_aTRAM_RAST_-_Inner_membrane_protein_of_type_IV_secretion_of_T-DNA_complex,_TonB-like,_VirB10_CDS	WP_006279782.1	4.4e-157	565.5	489	WP_006279782.1 MULTISPECIES: TrbI/VirB10 family protein [Wolbachia]
wMen1_aTRAM_RAST_-_Inner_membrane_protein_of_type_IV_secretion_of_T-DNA_complex,_TonB-like,_VirB10_CDS	WP_151807685.1	3.7e-156	562.4	489	WP_151807685.1 TrbI/VirB10 family protein [Wolbachia endosymbiont of Nasonia oneida]
wMen1_aTRAM_RAST_-_Inner_membrane_protein_of_type_IV_secretion_of_T-DNA_complex,_TonB-like,_VirB10_CDS	WP_038198491.1	2.4e-155	559.7	489	WP_038198491.1 TrbI/VirB10 family protein [Wolbachia pipientis]
wMen1_aTRAM_RAST_-_Inner_membrane_protein_of_type_IV_secretion_of_T-DNA_complex,_VirB6_CDS	WP_041046216.1	0	1353.2	1043	WP_041046216.1 type IV secretion system protein [Wolbachia endosymbiont of Cimex lectularius]
wMen1_aTRAM_RAST_-_Inner_membrane_protein_of_type_IV_secretion_of_T-DNA_complex,_VirB6_CDS	WP_175937005.1	0	1344.3	1043	WP_175937005.1 type IV secretion system protein [Wolbachia endosymbiont of Madathamugadia hiepei]
wMen1_aTRAM_RAST_-_Inner_membrane_protein_of_type_IV_secretion_of_T-DNA_complex,_VirB6_CDS	WP_174133924.1	0	1287.3	1065	WP_174133924.1 type IV secretion system protein [Wolbachia endosymbiont of Atemnus politus]
wMen1_aTRAM_RAST_-_Inner_membrane_protein_of_type_IV_secretion_of_T-DNA_complex,_VirB6_CDS	WP_168455465.1	0	1263.8	1058	WP_168455465.1 type IV secretion system protein [Wolbachia endosymbiont of Ctenocephalides felis wCfeJ]
wMen1_aTRAM_RAST_-_Inner_membrane_protein_of_type_IV_secretion_of_T-DNA_complex,_VirB6_CDS	WP_052264799.1	0	1261.5	1059	WP_052264799.1 MULTISPECIES: type IV secretion system protein [Wolbachia]
wMen1_aTRAM_RAST_-_Inner_membrane_protein_of_type_IV_secretion_of_T-DNA_complex,_VirB6_CDS	WP_175937011.1	0	1194.9	962	WP_175937011.1 type IV secretion system protein [Wolbachia endosymbiont of Madathamugadia hiepei]
wMen1_aTRAM_RAST_-_Inner_membrane_protein_of_type_IV_secretion_of_T-DNA_complex,_VirB6_CDS	WP_041046214.1	0	1107.4	972	WP_041046214.1 type IV secretion system protein [Wolbachia endosymbiont of Cimex lectularius]
wMen1_aTRAM_RAST_-_Inner_membrane_protein_of_type_IV_secretion_of_T-DNA_complex,_VirB6_CDS	WP_187296978.1	0	1078.2	948	WP_187296978.1 type IV secretion system protein [Wolbachia pipientis]
wMen1_aTRAM_RAST_-_Inner_membrane_protein_of_type_IV_secretion_of_T-DNA_complex,_VirB6_CDS	WP_191111284.1	0	1070.5	953	WP_191111284.1 type IV secretion system protein [Candidatus Wolbachia massiliensis]
wMen1_aTRAM_RAST_-_Inner_membrane_protein_of_type_IV_secretion_of_T-DNA_complex,_VirB6_CDS	WP_174132789.1	5.3e-308	1067.8	968	WP_174132789.1 type IV secretion system protein [Wolbachia endosymbiont of Atemnus politus]
wMen1_aTRAM_RAST_-_Inner_membrane_protein_of_type_IV_secretion_of_T-DNA_complex,_VirB6_CDS	WP_174133922.1	0	1114	827	WP_174133922.1 type IV secretion system protein [Wolbachia endosymbiont of Atemnus politus]
wMen1_aTRAM_RAST_-_Inner_membrane_protein_of_type_IV_secretion_of_T-DNA_complex,_VirB6_CDS	WP_174132787.1	0	1114	827	WP_174132787.1 type IV secretion system protein [Wolbachia endosymbiont of Atemnus politus]
wMen1_aTRAM_RAST_-_Inner_membrane_protein_of_type_IV_secretion_of_T-DNA_complex,_VirB6_CDS	WP_041046210.1	0	1105.9	827	WP_041046210.1 type IV secretion system protein [Wolbachia endosymbiont of Cimex lectularius]
wMen1_aTRAM_RAST_-_Inner_membrane_protein_of_type_IV_secretion_of_T-DNA_complex,_VirB6_CDS	OAM05068.1	0	1104	827	OAM05068.1 conjugal transfer protein TraH [Wolbachia endosymbiont of Dactylopius coccus]
wMen1_aTRAM_RAST_-_Inner_membrane_protein_of_type_IV_secretion_of_T-DNA_complex,_VirB6_CDS	WP_191111286.1	0	1093.6	824	WP_191111286.1 type IV secretion system protein [Candidatus Wolbachia massiliensis]
wMen1_aTRAM_RAST_-_Inner_membrane_protein_of_type_IV_secretion_of_T-DNA_complex,_VirB6_CDS	WP_175937004.1	1e-275	960.3	774	WP_175937004.1 type IV secretion system protein [Wolbachia endosymbiont of Madathamugadia hiepei]
wMen1_aTRAM_RAST_-_Inner_membrane_protein_of_type_IV_secretion_of_T-DNA_complex,_VirB6_CDS	WP_041046212.1	5.5e-274	954.5	779	WP_041046212.1 type IV secretion system protein [Wolbachia endosymbiont of Cimex lectularius]
wMen1_aTRAM_RAST_-_Inner_membrane_protein_of_type_IV_secretion_of_T-DNA_complex,_VirB6_CDS	WP_182319547.1	5.5e-242	848.2	782	WP_182319547.1 type IV secretion system protein [Wolbachia pipientis]
wMen1_aTRAM_RAST_-_Inner_membrane_protein_of_type_IV_secretion_of_T-DNA_complex,_VirB6_CDS	WP_182365778.1	4.7e-241	845.1	782	WP_182365778.1 type IV secretion system protein [Wolbachia pipientis]
wMen1_aTRAM_RAST_-_Inner_membrane_protein_of_type_IV_secretion_of_T-DNA_complex,_VirB6_CDS	WP_191111285.1	2e-239	839.7	786	WP_191111285.1 type IV secretion system protein [Candidatus Wolbachia massiliensis]
wMen1_aTRAM_RAST_-_Inner_membrane_protein_translocase_component_YidC,_long_form_CDS	WP_175937478.1	6.9e-255	890.6	563	WP_175937478.1 membrane protein insertase YidC [Wolbachia endosymbiont of Madathamugadia hiepei]
wMen1_aTRAM_RAST_-_Inner_membrane_protein_translocase_component_YidC,_long_form_CDS	WP_041045947.1	2e-254	889	563	WP_041045947.1 membrane protein insertase YidC [Wolbachia endosymbiont of Cimex lectularius]
wMen1_aTRAM_RAST_-_Inner_membrane_protein_translocase_component_YidC,_long_form_CDS	WP_168455830.1	2.6e-254	888.6	563	WP_168455830.1 membrane protein insertase YidC [Wolbachia endosymbiont of Ctenocephalides felis wCfeJ]
wMen1_aTRAM_RAST_-_Inner_membrane_protein_translocase_component_YidC,_long_form_CDS	WP_191111504.1	2.6e-254	888.6	563	WP_191111504.1 membrane protein insertase YidC [Candidatus Wolbachia massiliensis]
wMen1_aTRAM_RAST_-_Inner_membrane_protein_translocase_component_YidC,_long_form_CDS	WP_182365626.1	2.2e-253	885.6	563	WP_182365626.1 membrane protein insertase YidC [Wolbachia pipientis]
wMen1_aTRAM_RAST_-_Inner_membrane_protein_YihY,_formerly_thought_to_be_RNase_BN_CDS	WP_143689284.1	2e-77	299.7	214	WP_143689284.1 YihY/virulence factor BrkB family protein [Wolbachia endosymbiont of Nilaparvata lugens]
wMen1_aTRAM_RAST_-_Inner_membrane_protein_YihY,_formerly_thought_to_be_RNase_BN_CDS	WP_182158700.1	2.6e-77	299.3	216	WP_182158700.1 YihY/virulence factor BrkB family protein [Wolbachia pipientis]
wMen1_aTRAM_RAST_-_Inner_membrane_protein_YihY,_formerly_thought_to_be_RNase_BN_CDS	WP_174132888.1	4.5e-77	298.5	213	WP_174132888.1 YihY/virulence factor BrkB family protein [Wolbachia endosymbiont of Atemnus politus]
wMen1_aTRAM_RAST_-_Inner_membrane_protein_YihY,_formerly_thought_to_be_RNase_BN_CDS	ERN56206.1	4.5e-77	298.5	216	ERN56206.1 ribonuclease BN family protein [Wolbachia pipientis wMelPop]
wMen1_aTRAM_RAST_-_Inner_membrane_protein_YihY,_formerly_thought_to_be_RNase_BN_CDS	WP_187297424.1	4.5e-77	298.5	216	WP_187297424.1 YihY/virulence factor BrkB family protein [Wolbachia pipientis]
wMen1_aTRAM_RAST_-_Inorganic_pyrophosphatase_(EC_3.6.1.1)_CDS	WP_175937332.1	1.6e-69	273.1	170	WP_175937332.1 inorganic diphosphatase [Wolbachia endosymbiont of Madathamugadia hiepei]
wMen1_aTRAM_RAST_-_Inorganic_pyrophosphatase_(EC_3.6.1.1)_CDS	WP_041046299.1	2.1e-69	272.7	170	WP_041046299.1 inorganic diphosphatase [Wolbachia endosymbiont of Cimex lectularius]
wMen1_aTRAM_RAST_-_Inorganic_pyrophosphatase_(EC_3.6.1.1)_CDS	WP_175814355.1	4.6e-69	271.6	169	WP_175814355.1 inorganic diphosphatase [Wolbachia endosymbiont of Cruorifilaria tuberocauda]
wMen1_aTRAM_RAST_-_Inorganic_pyrophosphatase_(EC_3.6.1.1)_CDS	WP_191110904.1	4.6e-69	271.6	170	WP_191110904.1 inorganic diphosphatase [Candidatus Wolbachia massiliensis]
wMen1_aTRAM_RAST_-_Inorganic_pyrophosphatase_(EC_3.6.1.1)_CDS	WP_182158880.1	1.3e-68	270	168	WP_182158880.1 inorganic diphosphatase [Wolbachia pipientis]
wMen1_aTRAM_RAST_-_Inosine-5'-monophosphate_dehydrogenase_(EC_1.1.1.205)_CDS	WP_041044994.1	2.3e-246	862.1	495	WP_041044994.1 IMP dehydrogenase [Wolbachia endosymbiont of Cimex lectularius]
wMen1_aTRAM_RAST_-_Inosine-5'-monophosphate_dehydrogenase_(EC_1.1.1.205)_CDS	WP_175937817.1	1.9e-245	859	495	WP_175937817.1 IMP dehydrogenase [Wolbachia endosymbiont of Madathamugadia hiepei]
wMen1_aTRAM_RAST_-_Inosine-5'-monophosphate_dehydrogenase_(EC_1.1.1.205)_CDS	WP_175818198.1	9e-243	850.1	495	WP_175818198.1 IMP dehydrogenase [Wolbachia endosymbiont of Dirofilaria (Dirofilaria) immitis]
wMen1_aTRAM_RAST_-_Inosine-5'-monophosphate_dehydrogenase_(EC_1.1.1.205)_CDS	WP_168455566.1	1.2e-242	849.7	495	WP_168455566.1 IMP dehydrogenase [Wolbachia endosymbiont of Ctenocephalides felis wCfeJ]
wMen1_aTRAM_RAST_-_Inosine-5'-monophosphate_dehydrogenase_(EC_1.1.1.205)_CDS	OAL99548.1	1.2e-242	849.7	495	OAL99548.1 IMP dehydrogenase [Wolbachia endosymbiont of Dactylopius coccus]
wMen1_aTRAM_RAST_-_Inositol-1-monophosphatase_(EC_3.1.3.25)_CDS	WP_041046046.1	9.1e-97	364	222	WP_041046046.1 inositol monophosphatase family protein [Wolbachia endosymbiont of Cimex lectularius]
wMen1_aTRAM_RAST_-_Inositol-1-monophosphatase_(EC_3.1.3.25)_CDS	WP_175937696.1	5e-95	358.2	222	WP_175937696.1 inositol monophosphatase family protein [Wolbachia endosymbiont of Madathamugadia hiepei]
wMen1_aTRAM_RAST_-_Inositol-1-monophosphatase_(EC_3.1.3.25)_CDS	WP_174515902.1	1.9e-94	356.3	222	WP_174515902.1 inositol monophosphatase family protein [Wolbachia endosymbiont of Cardiocondyla obscurior]
wMen1_aTRAM_RAST_-_Inositol-1-monophosphatase_(EC_3.1.3.25)_CDS	ONI55750.1	9.4e-94	354	222	ONI55750.1 inositol monophosphatase family protein [Wolbachia pipientis wUni]
wMen1_aTRAM_RAST_-_Inositol-1-monophosphatase_(EC_3.1.3.25)_CDS	WP_006279720.1	9.4e-94	354	222	WP_006279720.1 MULTISPECIES: inositol monophosphatase family protein [Wolbachia]
wMen1_aTRAM_RAST_-_Integral_membrane_protein_TerC_CDS	BAP00462.1	4.3e-30	142.1	125	BAP00462.1 membrane protein TerC possibly involved in tellurium resistance [Wolbachia endosymbiont of Cimex lectularius]
wMen1_aTRAM_RAST_-_Integral_membrane_protein_TerC_CDS	WP_174133323.1	9e-28	134.4	125	WP_174133323.1 TerC family protein [Wolbachia endosymbiont of Atemnus politus]
wMen1_aTRAM_RAST_-_Integral_membrane_protein_TerC_CDS	WP_025263932.1	1.2e-27	134	125	WP_025263932.1 TerC family protein [Wolbachia endosymbiont of Onchocerca volvulus]
wMen1_aTRAM_RAST_-_Integral_membrane_protein_TerC_CDS	CCF78141.1	1.2e-27	134	125	CCF78141.1 tellurium resistance protein TerC [Wolbachia endosymbiont of Onchocerca ochengi]
wMen1_aTRAM_RAST_-_Integral_membrane_protein_TerC_CDS	WP_044135480.1	1.2e-27	134	125	WP_044135480.1 membrane protein [Wolbachia endosymbiont of Onchocerca ochengi]
wMen1_aTRAM_RAST_-_Iron_binding_protein_IscA_for_iron-sulfur_cluster_assembly_CDS	WP_041045897.1	3e-49	205.3	128	WP_041045897.1 iron-sulfur cluster assembly accessory protein [Wolbachia endosymbiont of Cimex lectularius]
wMen1_aTRAM_RAST_-_Iron_binding_protein_IscA_for_iron-sulfur_cluster_assembly_CDS	WP_182319560.1	8.8e-49	203.8	128	WP_182319560.1 iron-sulfur cluster assembly accessory protein [Wolbachia pipientis]
wMen1_aTRAM_RAST_-_Iron_binding_protein_IscA_for_iron-sulfur_cluster_assembly_CDS	WP_077188307.1	8.8e-49	203.8	128	WP_077188307.1 MULTISPECIES: iron-sulfur cluster assembly accessory protein [Wolbachia]
wMen1_aTRAM_RAST_-_Iron_binding_protein_IscA_for_iron-sulfur_cluster_assembly_CDS	OAM00158.1	1.2e-48	203.4	128	OAM00158.1 Fe-S cluster assembly protein HesB [Wolbachia endosymbiont of Dactylopius coccus]
wMen1_aTRAM_RAST_-_Iron_binding_protein_IscA_for_iron-sulfur_cluster_assembly_CDS	WP_175937602.1	1.5e-48	203	128	WP_175937602.1 iron-sulfur cluster assembly accessory protein [Wolbachia endosymbiont of Madathamugadia hiepei]
wMen1_aTRAM_RAST_-_Iron-sulfur_cluster_assembly_scaffold_protein_IscU_CDS	WP_006012607.1	9.5e-59	236.9	125	WP_006012607.1 MULTISPECIES: Fe-S cluster assembly scaffold IscU [Wolbachia]
wMen1_aTRAM_RAST_-_Iron-sulfur_cluster_assembly_scaffold_protein_IscU_CDS	WP_041045899.1	9.5e-59	236.9	125	WP_041045899.1 MULTISPECIES: Fe-S cluster assembly scaffold IscU [unclassified Wolbachia]
wMen1_aTRAM_RAST_-_Iron-sulfur_cluster_assembly_scaffold_protein_IscU_CDS	WP_175937603.1	1.2e-58	236.5	125	WP_175937603.1 Fe-S cluster assembly scaffold IscU [Wolbachia endosymbiont of Madathamugadia hiepei]
wMen1_aTRAM_RAST_-_Iron-sulfur_cluster_assembly_scaffold_protein_IscU_CDS	WP_064125192.1	3.6e-58	235	125	WP_064125192.1 Fe-S cluster assembly scaffold IscU [Wolbachia endosymbiont of Atemnus politus]
wMen1_aTRAM_RAST_-_Iron-sulfur_cluster_assembly_scaffold_protein_IscU_CDS	WP_007302620.1	3.6e-58	235	125	WP_007302620.1 MULTISPECIES: Fe-S cluster assembly scaffold IscU [Wolbachia]
wMen1_aTRAM_RAST_-_Isoleucyl-tRNA_synthetase_(EC_6.1.1.5)_CDS	WP_175937114.1	0	1782.7	1074	WP_175937114.1 isoleucine--tRNA ligase [Wolbachia endosymbiont of Madathamugadia hiepei]
wMen1_aTRAM_RAST_-_Isoleucyl-tRNA_synthetase_(EC_6.1.1.5)_CDS	WP_214249599.1	0	1778.1	1075	WP_214249599.1 isoleucine--tRNA ligase [Wolbachia endosymbiont of Anopheles demeilloni]
wMen1_aTRAM_RAST_-_Isoleucyl-tRNA_synthetase_(EC_6.1.1.5)_CDS	WP_214303228.1	0	1775	1074	WP_214303228.1 isoleucine--tRNA ligase [Wolbachia endosymbiont of Erebia cassioides]
wMen1_aTRAM_RAST_-_Isoleucyl-tRNA_synthetase_(EC_6.1.1.5)_CDS	WP_211908593.1	0	1772.7	1074	WP_211908593.1 isoleucine--tRNA ligase [Wolbachia endosymbiont of Spodoptera picta]
wMen1_aTRAM_RAST_-_Isoleucyl-tRNA_synthetase_(EC_6.1.1.5)_CDS	WP_029237614.1	0	1772.3	1074	WP_029237614.1 isoleucine--tRNA ligase [Wolbachia endosymbiont of Nasonia vitripennis]
wMen1_aTRAM_RAST_-_Ketopantoate_reductase_PanG_(EC_1.1.1.169)_CDS	WP_168464628.1	3.7e-103	385.6	264	WP_168464628.1 Rossmann-like and DUF2520 domain-containing protein [Wolbachia endosymbiont of Ctenocephalides felis wCfeT]
wMen1_aTRAM_RAST_-_Ketopantoate_reductase_PanG_(EC_1.1.1.169)_CDS	OGO93865.1	9.2e-54	221.5	285	OGO93865.1 hypothetical protein A3F10_04895 [Coxiella sp. RIFCSPHIGHO2_12_FULL_42_15]
wMen1_aTRAM_RAST_-_Ketopantoate_reductase_PanG_(EC_1.1.1.169)_CDS	WP_045097805.1	6.6e-52	215.3	245	WP_045097805.1 Rossmann-like and DUF2520 domain-containing protein [Legionella fallonii]
wMen1_aTRAM_RAST_-_Ketopantoate_reductase_PanG_(EC_1.1.1.169)_CDS	WP_095141693.1	1.5e-51	214.2	241	WP_095141693.1 Rossmann-like and DUF2520 domain-containing protein [Legionella lansingensis]
wMen1_aTRAM_RAST_-_Ketopantoate_reductase_PanG_(EC_1.1.1.169)_CDS	KTD20596.1	1.5e-51	214.2	241	KTD20596.1 pyrroline-5-carboxylate reductase [Legionella lansingensis]
wMen1_aTRAM_RAST_-_L-Proline/Glycine_betaine_transporter_ProP_CDS	WP_175837894.1	8.4e-189	670.6	417	WP_175837894.1 MFS transporter [Wolbachia endosymbiont of Litomosoides sigmodontis]
wMen1_aTRAM_RAST_-_L-Proline/Glycine_betaine_transporter_ProP_CDS	WP_149168824.1	1.4e-188	669.8	417	WP_149168824.1 MFS transporter [Wolbachia endosymbiont of Chrysomya megacephala]
wMen1_aTRAM_RAST_-_L-Proline/Glycine_betaine_transporter_ProP_CDS	WP_068651521.1	1.4e-188	669.8	417	WP_068651521.1 MFS transporter [Wolbachia endosymbiont of Trichogramma pretiosum]
wMen1_aTRAM_RAST_-_L-Proline/Glycine_betaine_transporter_ProP_CDS	WP_047758768.1	1.9e-188	669.5	417	WP_047758768.1 MFS transporter [Wolbachia endosymbiont of Armadillidium vulgare]
wMen1_aTRAM_RAST_-_L-Proline/Glycine_betaine_transporter_ProP_CDS	WP_019236957.1	1.9e-188	669.5	417	WP_019236957.1 MFS transporter [Wolbachia pipientis]
wMen1_aTRAM_RAST_-_L-Proline/Glycine_betaine_transporter_ProP_CDS	WP_182158796.1	1.4e-166	596.7	403	WP_182158796.1 MFS transporter [Wolbachia pipientis]
wMen1_aTRAM_RAST_-_L-Proline/Glycine_betaine_transporter_ProP_CDS	WP_164225034.1	7.2e-166	594.3	403	WP_164225034.1 MFS transporter [Wolbachia pipientis]
wMen1_aTRAM_RAST_-_L-Proline/Glycine_betaine_transporter_ProP_CDS	WP_019236796.1	9.4e-166	594	402	WP_019236796.1 MFS transporter [Wolbachia pipientis]
wMen1_aTRAM_RAST_-_L-Proline/Glycine_betaine_transporter_ProP_CDS	WP_007302244.1	9.4e-166	594	402	WP_007302244.1 MULTISPECIES: MFS transporter [Wolbachia]
wMen1_aTRAM_RAST_-_L-Proline/Glycine_betaine_transporter_ProP_CDS	WP_010403498.1	1.2e-165	593.6	402	WP_010403498.1 MFS transporter [Wolbachia endosymbiont of Nasonia vitripennis]
wMen1_aTRAM_RAST_-_Leucyl-tRNA_synthetase_(EC_6.1.1.4)_CDS	WP_168455297.1	0	1394.4	871	WP_168455297.1 leucine--tRNA ligase [Wolbachia endosymbiont of Ctenocephalides felis wCfeJ]
wMen1_aTRAM_RAST_-_Leucyl-tRNA_synthetase_(EC_6.1.1.4)_CDS	WP_041045089.1	0	1392.9	861	WP_041045089.1 leucine--tRNA ligase [Wolbachia endosymbiont of Cimex lectularius]
wMen1_aTRAM_RAST_-_Leucyl-tRNA_synthetase_(EC_6.1.1.4)_CDS	WP_175937519.1	0	1382.9	861	WP_175937519.1 leucine--tRNA ligase [Wolbachia endosymbiont of Madathamugadia hiepei]
wMen1_aTRAM_RAST_-_Leucyl-tRNA_synthetase_(EC_6.1.1.4)_CDS	WP_174132634.1	0	1372.5	875	WP_174132634.1 leucine--tRNA ligase [Wolbachia endosymbiont of Atemnus politus]
wMen1_aTRAM_RAST_-_Leucyl-tRNA_synthetase_(EC_6.1.1.4)_CDS	WP_006014650.1	0	1366.3	858	WP_006014650.1 MULTISPECIES: leucine--tRNA ligase [Wolbachia]
wMen1_aTRAM_RAST_-_Lipid_A_export_ATP-binding/permease_protein_MsbA_CDS	WP_041045751.1	4.1e-231	811.6	569	WP_041045751.1 ATP-binding cassette domain-containing protein [Wolbachia endosymbiont of Cimex lectularius]
wMen1_aTRAM_RAST_-_Lipid_A_export_ATP-binding/permease_protein_MsbA_CDS	WP_213862936.1	2.9e-229	805.4	569	WP_213862936.1 ATP-binding cassette domain-containing protein [Wolbachia endosymbiont of Rhagoletis cerasi]
wMen1_aTRAM_RAST_-_Lipid_A_export_ATP-binding/permease_protein_MsbA_CDS	WP_175937439.1	5e-229	804.7	569	WP_175937439.1 ATP-binding cassette domain-containing protein [Wolbachia endosymbiont of Madathamugadia hiepei]
wMen1_aTRAM_RAST_-_Lipid_A_export_ATP-binding/permease_protein_MsbA_CDS	WP_088414902.1	2.5e-228	802.4	568	WP_088414902.1 ATP-binding cassette domain-containing protein [Wolbachia endosymbiont of Wuchereria bancrofti]
wMen1_aTRAM_RAST_-_Lipid_A_export_ATP-binding/permease_protein_MsbA_CDS	WP_011256404.1	4.2e-228	801.6	568	WP_011256404.1 ATP-binding cassette domain-containing protein [Wolbachia endosymbiont of Brugia malayi]
wMen1_aTRAM_RAST_-_Lipoate_synthase_CDS	WP_175818437.1	2e-141	512.7	286	WP_175818437.1 lipoyl synthase [Wolbachia endosymbiont of Dirofilaria (Dirofilaria) immitis]
wMen1_aTRAM_RAST_-_Lipoate_synthase_CDS	WP_041045348.1	3.4e-141	511.9	287	WP_041045348.1 lipoyl synthase [Wolbachia endosymbiont of Cimex lectularius]
wMen1_aTRAM_RAST_-_Lipoate_synthase_CDS	WP_175937038.1	4.4e-141	511.5	287	WP_175937038.1 lipoyl synthase [Wolbachia endosymbiont of Madathamugadia hiepei]
wMen1_aTRAM_RAST_-_Lipoate_synthase_CDS	WP_182182925.1	7.5e-141	510.8	287	WP_182182925.1 lipoyl synthase [Wolbachia pipientis]
wMen1_aTRAM_RAST_-_Lipoate_synthase_CDS	WP_209472886.1	7.5e-141	510.8	287	WP_209472886.1 lipoyl synthase [Wolbachia endosymbiont of Wiebesia pumilae]
wMen1_aTRAM_RAST_-_Lipoprotein_releasing_system_ATP-binding_protein_LolD_CDS	WP_041045856.1	2.7e-82	315.8	217	WP_041045856.1 ABC transporter ATP-binding protein [Wolbachia endosymbiont of Cimex lectularius]
wMen1_aTRAM_RAST_-_Lipoprotein_releasing_system_ATP-binding_protein_LolD_CDS	WP_010962776.1	3.5e-82	315.5	217	WP_010962776.1 MULTISPECIES: ABC transporter ATP-binding protein [Wolbachia]
wMen1_aTRAM_RAST_-_Lipoprotein_releasing_system_ATP-binding_protein_LolD_CDS	WP_182282628.1	4.6e-82	315.1	217	WP_182282628.1 ABC transporter ATP-binding protein [Wolbachia pipientis]
wMen1_aTRAM_RAST_-_Lipoprotein_releasing_system_ATP-binding_protein_LolD_CDS	WP_191111047.1	1e-81	313.9	217	WP_191111047.1 ABC transporter ATP-binding protein [Candidatus Wolbachia massiliensis]
wMen1_aTRAM_RAST_-_Lipoprotein_releasing_system_ATP-binding_protein_LolD_CDS	WP_155968298.1	1.3e-81	313.5	217	WP_155968298.1 MULTISPECIES: ABC transporter ATP-binding protein [Wolbachia]
wMen1_aTRAM_RAST_-_Lipoprotein_releasing_system_transmembrane_protein_LolC_CDS	WP_175937064.1	1.2e-163	587	410	WP_175937064.1 lipoprotein-releasing ABC transporter permease subunit [Wolbachia endosymbiont of Madathamugadia hiepei]
wMen1_aTRAM_RAST_-_Lipoprotein_releasing_system_transmembrane_protein_LolC_CDS	WP_041046260.1	2.6e-163	585.9	410	WP_041046260.1 lipoprotein-releasing ABC transporter permease subunit [Wolbachia endosymbiont of Cimex lectularius]
wMen1_aTRAM_RAST_-_Lipoprotein_releasing_system_transmembrane_protein_LolC_CDS	WP_168456311.1	1.8e-159	573.2	410	WP_168456311.1 lipoprotein-releasing ABC transporter permease subunit [Wolbachia endosymbiont of Ctenocephalides felis wCfeJ]
wMen1_aTRAM_RAST_-_Lipoprotein_releasing_system_transmembrane_protein_LolC_CDS	WP_155969129.1	4.8e-157	565.1	410	WP_155969129.1 MULTISPECIES: lipoprotein-releasing ABC transporter permease subunit [Wolbachia]
wMen1_aTRAM_RAST_-_Lipoprotein_releasing_system_transmembrane_protein_LolC_CDS	WP_065095109.1	2.4e-156	562.8	410	WP_065095109.1 MULTISPECIES: lipoprotein-releasing ABC transporter permease subunit [unclassified Wolbachia]
wMen1_aTRAM_RAST_-_Lipoprotein_signal_peptidase_(EC_3.4.23.36)_CDS	WP_175937847.1	5.8e-63	251.1	152	WP_175937847.1 signal peptidase II [Wolbachia endosymbiont of Madathamugadia hiepei]
wMen1_aTRAM_RAST_-_Lipoprotein_signal_peptidase_(EC_3.4.23.36)_CDS	WP_041046411.1	2.9e-62	248.8	152	WP_041046411.1 signal peptidase II [Wolbachia endosymbiont of Cimex lectularius]
wMen1_aTRAM_RAST_-_Lipoprotein_signal_peptidase_(EC_3.4.23.36)_CDS	WP_174132870.1	4.2e-61	245	152	WP_174132870.1 signal peptidase II [Wolbachia endosymbiont of Atemnus politus]
wMen1_aTRAM_RAST_-_Lipoprotein_signal_peptidase_(EC_3.4.23.36)_CDS	WP_191111343.1	1.8e-59	239.6	152	WP_191111343.1 signal peptidase II [Candidatus Wolbachia massiliensis]
wMen1_aTRAM_RAST_-_Lipoprotein_signal_peptidase_(EC_3.4.23.36)_CDS	WP_175939369.1	6.7e-59	237.7	152	WP_175939369.1 signal peptidase II [Wolbachia endosymbiont of Litomosoides brasiliensis]
wMen1_aTRAM_RAST_-_LSU_ribosomal_protein_L1p_(L10Ae)_CDS	WP_175937188.1	2.7e-90	342.4	218	WP_175937188.1 50S ribosomal protein L1 [Wolbachia endosymbiont of Madathamugadia hiepei]
wMen1_aTRAM_RAST_-_LSU_ribosomal_protein_L1p_(L10Ae)_CDS	WP_174132810.1	3.5e-90	342	218	WP_174132810.1 50S ribosomal protein L1 [Wolbachia endosymbiont of Atemnus politus]
wMen1_aTRAM_RAST_-_LSU_ribosomal_protein_L1p_(L10Ae)_CDS	WP_041046071.1	6e-90	341.3	218	WP_041046071.1 50S ribosomal protein L1 [Wolbachia endosymbiont of Cimex lectularius]
wMen1_aTRAM_RAST_-_LSU_ribosomal_protein_L1p_(L10Ae)_CDS	WP_182318900.1	1e-89	340.5	218	WP_182318900.1 50S ribosomal protein L1 [Wolbachia pipientis]
wMen1_aTRAM_RAST_-_LSU_ribosomal_protein_L1p_(L10Ae)_CDS	WP_151807692.1	1e-89	340.5	218	WP_151807692.1 50S ribosomal protein L1 [Wolbachia endosymbiont of Nasonia oneida]
wMen1_aTRAM_RAST_-_LSU_ribosomal_protein_L2p_(L8e)_CDS	WP_041045209.1	6.7e-131	477.6	272	WP_041045209.1 50S ribosomal protein L2 [Wolbachia endosymbiont of Cimex lectularius]
wMen1_aTRAM_RAST_-_LSU_ribosomal_protein_L2p_(L8e)_CDS	WP_175937172.1	1.9e-130	476.1	272	WP_175937172.1 50S ribosomal protein L2 [Wolbachia endosymbiont of Madathamugadia hiepei]
wMen1_aTRAM_RAST_-_LSU_ribosomal_protein_L2p_(L8e)_CDS	WP_187296898.1	1.6e-129	473	272	WP_187296898.1 50S ribosomal protein L2 [Wolbachia pipientis]
wMen1_aTRAM_RAST_-_LSU_ribosomal_protein_L2p_(L8e)_CDS	WP_175837559.1	4.8e-129	471.5	272	WP_175837559.1 50S ribosomal protein L2 [Wolbachia endosymbiont of Litomosoides sigmodontis]
wMen1_aTRAM_RAST_-_LSU_ribosomal_protein_L2p_(L8e)_CDS	XP_011861205.1	4.8e-129	471.5	272	XP_011861205.1 PREDICTED: 60S ribosomal protein L2, mitochondrial-like [Vollenhovia emeryi]
wMen1_aTRAM_RAST_-_LSU_ribosomal_protein_L3p_(L3e)_CDS	WP_127464106.1	6.1e-104	387.9	237	WP_127464106.1 50S ribosomal protein L3 [Wolbachia endosymbiont of Bemisia tabaci]
wMen1_aTRAM_RAST_-_LSU_ribosomal_protein_L3p_(L3e)_CDS	WP_063631044.1	7.9e-104	387.5	237	WP_063631044.1 50S ribosomal protein L3 [Wolbachia endosymbiont of Laodelphax striatellus]
wMen1_aTRAM_RAST_-_LSU_ribosomal_protein_L3p_(L3e)_CDS	WP_012482005.1	7.9e-104	387.5	237	WP_012482005.1 MULTISPECIES: 50S ribosomal protein L3 [Wolbachia]
wMen1_aTRAM_RAST_-_LSU_ribosomal_protein_L3p_(L3e)_CDS	WP_006012213.1	1e-103	387.1	237	WP_006012213.1 MULTISPECIES: 50S ribosomal protein L3 [Wolbachia]
wMen1_aTRAM_RAST_-_LSU_ribosomal_protein_L3p_(L3e)_CDS	WP_029237662.1	2.3e-103	386	237	WP_029237662.1 MULTISPECIES: 50S ribosomal protein L3 [unclassified Wolbachia]
wMen1_aTRAM_RAST_-_LSU_ribosomal_protein_L4p_(L1e)_CDS	WP_041045205.1	1e-91	347.1	204	WP_041045205.1 50S ribosomal protein L4 [Wolbachia endosymbiont of Cimex lectularius]
wMen1_aTRAM_RAST_-_LSU_ribosomal_protein_L4p_(L1e)_CDS	WP_175937170.1	2.5e-90	342.4	204	WP_175937170.1 50S ribosomal protein L4 [Wolbachia endosymbiont of Madathamugadia hiepei]
wMen1_aTRAM_RAST_-_LSU_ribosomal_protein_L4p_(L1e)_CDS	WP_168456165.1	1.6e-89	339.7	204	WP_168456165.1 50S ribosomal protein L4 [Wolbachia endosymbiont of Ctenocephalides felis wCfeJ]
wMen1_aTRAM_RAST_-_LSU_ribosomal_protein_L4p_(L1e)_CDS	WP_011256539.1	2.1e-89	339.3	204	WP_011256539.1 MULTISPECIES: 50S ribosomal protein L4 [unclassified Wolbachia]
wMen1_aTRAM_RAST_-_LSU_ribosomal_protein_L4p_(L1e)_CDS	WP_182366954.1	2.8e-89	339	204	WP_182366954.1 50S ribosomal protein L4 [Wolbachia pipientis]
wMen1_aTRAM_RAST_-_LSU_ribosomal_protein_L5p_(L11e)_CDS	WP_019236924.1	4.4e-83	318.2	177	WP_019236924.1 MULTISPECIES: 50S ribosomal protein L5 [Wolbachia]
wMen1_aTRAM_RAST_-_LSU_ribosomal_protein_L5p_(L11e)_CDS	WP_006012247.1	1.3e-82	316.6	177	WP_006012247.1 MULTISPECIES: 50S ribosomal protein L5 [Wolbachia]
wMen1_aTRAM_RAST_-_LSU_ribosomal_protein_L5p_(L11e)_CDS	WP_211907859.1	1.3e-82	316.6	177	WP_211907859.1 MULTISPECIES: 50S ribosomal protein L5 [unclassified Wolbachia]
wMen1_aTRAM_RAST_-_LSU_ribosomal_protein_L5p_(L11e)_CDS	WP_214241950.1	1.7e-82	316.2	177	WP_214241950.1 50S ribosomal protein L5 [Wolbachia pipientis]
wMen1_aTRAM_RAST_-_LSU_ribosomal_protein_L5p_(L11e)_CDS	WP_007302544.1	2.2e-82	315.8	177	WP_007302544.1 MULTISPECIES: 50S ribosomal protein L5 [unclassified Wolbachia]
wMen1_aTRAM_RAST_-_LSU_ribosomal_protein_L6p_(L9e)_CDS	WP_174133146.1	2.9e-74	288.9	182	WP_174133146.1 50S ribosomal protein L6 [Wolbachia endosymbiont of Atemnus politus]
wMen1_aTRAM_RAST_-_LSU_ribosomal_protein_L6p_(L9e)_CDS	WP_011256525.1	8.6e-74	287.3	182	WP_011256525.1 50S ribosomal protein L6 [Wolbachia endosymbiont of Brugia malayi]
wMen1_aTRAM_RAST_-_LSU_ribosomal_protein_L6p_(L9e)_CDS	WP_211907863.1	1.1e-73	287	182	WP_211907863.1 50S ribosomal protein L6 [Wolbachia endosymbiont of Spodoptera picta]
wMen1_aTRAM_RAST_-_LSU_ribosomal_protein_L6p_(L9e)_CDS	WP_167895917.1	1.1e-73	287	182	WP_167895917.1 50S ribosomal protein L6 [Wolbachia endosymbiont of Brugia pahangi]
wMen1_aTRAM_RAST_-_LSU_ribosomal_protein_L6p_(L9e)_CDS	WP_006012255.1	2.5e-73	285.8	182	WP_006012255.1 MULTISPECIES: 50S ribosomal protein L6 [Wolbachia]
wMen1_aTRAM_RAST_-_LSU_ribosomal_protein_L7/L12_(P1/P2)_CDS	WP_175937186.1	3e-44	188.7	133	WP_175937186.1 50S ribosomal protein L7/L12 [Wolbachia endosymbiont of Madathamugadia hiepei]
wMen1_aTRAM_RAST_-_LSU_ribosomal_protein_L7/L12_(P1/P2)_CDS	WP_041046075.1	8.8e-44	187.2	133	WP_041046075.1 50S ribosomal protein L7/L12 [Wolbachia endosymbiont of Cimex lectularius]
wMen1_aTRAM_RAST_-_LSU_ribosomal_protein_L7/L12_(P1/P2)_CDS	WP_191111220.1	9.8e-43	183.7	133	WP_191111220.1 50S ribosomal protein L7/L12 [Candidatus Wolbachia massiliensis]
wMen1_aTRAM_RAST_-_LSU_ribosomal_protein_L7/L12_(P1/P2)_CDS	WP_168455700.1	3.7e-42	181.8	133	WP_168455700.1 50S ribosomal protein L7/L12 [Wolbachia endosymbiont of Ctenocephalides felis wCfeJ]
wMen1_aTRAM_RAST_-_LSU_ribosomal_protein_L7/L12_(P1/P2)_CDS	WP_175938220.1	7e-41	177.6	133	WP_175938220.1 50S ribosomal protein L7/L12 [Wolbachia endosymbiont of Litomosoides brasiliensis]
wMen1_aTRAM_RAST_-_LSU_ribosomal_protein_L9p_CDS	WP_175937548.1	7.4e-58	234.2	154	WP_175937548.1 50S ribosomal protein L9 [Wolbachia endosymbiont of Madathamugadia hiepei]
wMen1_aTRAM_RAST_-_LSU_ribosomal_protein_L9p_CDS	WP_041046765.1	9.6e-58	233.8	154	WP_041046765.1 50S ribosomal protein L9, partial [Wolbachia endosymbiont of Cimex lectularius]
wMen1_aTRAM_RAST_-_LSU_ribosomal_protein_L9p_CDS	WP_014869213.1	1.3e-57	233.4	154	WP_014869213.1 MULTISPECIES: 50S ribosomal protein L9 [unclassified Wolbachia]
wMen1_aTRAM_RAST_-_LSU_ribosomal_protein_L9p_CDS	WP_174132949.1	4.8e-57	231.5	154	WP_174132949.1 50S ribosomal protein L9 [Wolbachia endosymbiont of Atemnus politus]
wMen1_aTRAM_RAST_-_LSU_ribosomal_protein_L9p_CDS	WP_168455990.1	8.2e-57	230.7	154	WP_168455990.1 50S ribosomal protein L9 [Wolbachia endosymbiont of Ctenocephalides felis wCfeJ]
wMen1_aTRAM_RAST_-_LSU_ribosomal_protein_L10p_(P0)_CDS	WP_025264281.1	2.4e-44	189.5	174	WP_025264281.1 50S ribosomal protein L10 [Wolbachia endosymbiont of Onchocerca volvulus]
wMen1_aTRAM_RAST_-_LSU_ribosomal_protein_L10p_(P0)_CDS	WP_041046073.1	7e-44	188	174	WP_041046073.1 50S ribosomal protein L10 [Wolbachia endosymbiont of Cimex lectularius]
wMen1_aTRAM_RAST_-_LSU_ribosomal_protein_L10p_(P0)_CDS	WP_014868773.1	9.1e-44	187.6	174	WP_014868773.1 50S ribosomal protein L10 [Wolbachia endosymbiont of Onchocerca ochengi]
wMen1_aTRAM_RAST_-_LSU_ribosomal_protein_L10p_(P0)_CDS	WP_175818537.1	2.7e-43	186	178	WP_175818537.1 50S ribosomal protein L10 [Wolbachia endosymbiont of Dirofilaria (Dirofilaria) immitis]
wMen1_aTRAM_RAST_-_LSU_ribosomal_protein_L10p_(P0)_CDS	WP_175937187.1	5.9e-43	184.9	174	WP_175937187.1 50S ribosomal protein L10 [Wolbachia endosymbiont of Madathamugadia hiepei]
wMen1_aTRAM_RAST_-_LSU_ribosomal_protein_L11p_(L12e)_CDS	WP_015588765.1	7.3e-60	240.7	143	WP_015588765.1 MULTISPECIES: 50S ribosomal protein L11 [unclassified Wolbachia]
wMen1_aTRAM_RAST_-_LSU_ribosomal_protein_L11p_(L12e)_CDS	WP_143689749.1	7.3e-60	240.7	143	WP_143689749.1 MULTISPECIES: 50S ribosomal protein L11 [unclassified Wolbachia]
wMen1_aTRAM_RAST_-_LSU_ribosomal_protein_L11p_(L12e)_CDS	WP_010406829.1	9.6e-60	240.4	143	WP_010406829.1 MULTISPECIES: 50S ribosomal protein L11 [Wolbachia]
wMen1_aTRAM_RAST_-_LSU_ribosomal_protein_L11p_(L12e)_CDS	WP_214241412.1	1.6e-59	239.6	143	WP_214241412.1 50S ribosomal protein L11 [Wolbachia pipientis]
wMen1_aTRAM_RAST_-_LSU_ribosomal_protein_L11p_(L12e)_CDS	WP_182183219.1	1.6e-59	239.6	143	WP_182183219.1 50S ribosomal protein L11 [Wolbachia pipientis]
wMen1_aTRAM_RAST_-_LSU_ribosomal_protein_L13p_(L13Ae)_CDS	WP_168456285.1	1.9e-72	282.7	152	WP_168456285.1 50S ribosomal protein L13 [Wolbachia endosymbiont of Ctenocephalides felis wCfeJ]
wMen1_aTRAM_RAST_-_LSU_ribosomal_protein_L13p_(L13Ae)_CDS	WP_114517211.1	2.4e-72	282.3	152	WP_114517211.1 50S ribosomal protein L13 [Wolbachia endosymbiont of Cylisticus convexus]
wMen1_aTRAM_RAST_-_LSU_ribosomal_protein_L13p_(L13Ae)_CDS	WP_175937032.1	2.4e-72	282.3	152	WP_175937032.1 50S ribosomal protein L13 [Wolbachia endosymbiont of Madathamugadia hiepei]
wMen1_aTRAM_RAST_-_LSU_ribosomal_protein_L13p_(L13Ae)_CDS	WP_047759802.1	3.2e-72	282	152	WP_047759802.1 50S ribosomal protein L13 [Wolbachia endosymbiont of Armadillidium vulgare]
wMen1_aTRAM_RAST_-_LSU_ribosomal_protein_L13p_(L13Ae)_CDS	WP_041046519.1	3.2e-72	282	152	WP_041046519.1 50S ribosomal protein L13 [Wolbachia endosymbiont of Cimex lectularius]
wMen1_aTRAM_RAST_-_LSU_ribosomal_protein_L14p_(L23e)_CDS	WP_175809695.1	1.1e-45	193.4	119	WP_175809695.1 50S ribosomal protein L14 [Wolbachia endosymbiont of Dipetalonema caudispina]
wMen1_aTRAM_RAST_-_LSU_ribosomal_protein_L14p_(L23e)_CDS	WP_014869297.1	1.4e-45	193	119	WP_014869297.1 MULTISPECIES: 50S ribosomal protein L14 [unclassified Wolbachia]
wMen1_aTRAM_RAST_-_LSU_ribosomal_protein_L14p_(L23e)_CDS	WP_041045221.1	2.5e-45	192.2	119	WP_041045221.1 MULTISPECIES: 50S ribosomal protein L14 [unclassified Wolbachia]
wMen1_aTRAM_RAST_-_LSU_ribosomal_protein_L14p_(L23e)_CDS	WP_168456156.1	4.2e-45	191.4	119	WP_168456156.1 50S ribosomal protein L14 [Wolbachia endosymbiont of Ctenocephalides felis wCfeJ]
wMen1_aTRAM_RAST_-_LSU_ribosomal_protein_L14p_(L23e)_CDS	WP_174133141.1	1.2e-44	189.9	119	WP_174133141.1 50S ribosomal protein L14 [Wolbachia endosymbiont of Atemnus politus]
wMen1_aTRAM_RAST_-_LSU_ribosomal_protein_L15p_(L27Ae)_CDS	WP_088414079.1	2.6e-53	219.2	159	WP_088414079.1 50S ribosomal protein L15 [Wolbachia endosymbiont of Wuchereria bancrofti]
wMen1_aTRAM_RAST_-_LSU_ribosomal_protein_L15p_(L27Ae)_CDS	WP_011256522.1	4.5e-53	218.4	159	WP_011256522.1 MULTISPECIES: 50S ribosomal protein L15 [unclassified Wolbachia]
wMen1_aTRAM_RAST_-_LSU_ribosomal_protein_L15p_(L27Ae)_CDS	WP_175938725.1	5e-52	214.9	159	WP_175938725.1 50S ribosomal protein L15 [Wolbachia endosymbiont of Litomosoides brasiliensis]
wMen1_aTRAM_RAST_-_LSU_ribosomal_protein_L15p_(L27Ae)_CDS	WP_175937305.1	1.1e-51	213.8	160	WP_175937305.1 50S ribosomal protein L15 [Wolbachia endosymbiont of Madathamugadia hiepei]
wMen1_aTRAM_RAST_-_LSU_ribosomal_protein_L15p_(L27Ae)_CDS	WP_047758918.1	1.4e-51	213.4	159	WP_047758918.1 MULTISPECIES: 50S ribosomal protein L15 [unclassified Wolbachia]
wMen1_aTRAM_RAST_-_LSU_ribosomal_protein_L16p_(L10e)_CDS	WP_191110829.1	1.4e-60	243	135	WP_191110829.1 50S ribosomal protein L16 [Candidatus Wolbachia massiliensis]
wMen1_aTRAM_RAST_-_LSU_ribosomal_protein_L16p_(L10e)_CDS	WP_168456159.1	2.4e-60	242.3	135	WP_168456159.1 50S ribosomal protein L16 [Wolbachia endosymbiont of Ctenocephalides felis wCfeJ]
wMen1_aTRAM_RAST_-_LSU_ribosomal_protein_L16p_(L10e)_CDS	WP_175837567.1	2.4e-60	242.3	135	WP_175837567.1 50S ribosomal protein L16 [Wolbachia endosymbiont of Litomosoides sigmodontis]
wMen1_aTRAM_RAST_-_LSU_ribosomal_protein_L16p_(L10e)_CDS	OAM03456.1	4.1e-60	241.5	135	OAM03456.1 50S ribosomal protein L16 [Wolbachia endosymbiont of Dactylopius coccus]
wMen1_aTRAM_RAST_-_LSU_ribosomal_protein_L16p_(L10e)_CDS	WP_190321303.1	6.9e-60	240.7	135	WP_190321303.1 50S ribosomal protein L16 [Wolbachia pipientis]
wMen1_aTRAM_RAST_-_LSU_ribosomal_protein_L17p_CDS	WP_175809682.1	3.6e-34	155.2	119	WP_175809682.1 50S ribosomal protein L17 [Wolbachia endosymbiont of Dipetalonema caudispina]
wMen1_aTRAM_RAST_-_LSU_ribosomal_protein_L17p_CDS	WP_188152964.1	3e-33	152.1	111	WP_188152964.1 50S ribosomal protein L17 [Wolbachia endosymbiont of Pentalonia nigronervosa]
wMen1_aTRAM_RAST_-_LSU_ribosomal_protein_L17p_CDS	WP_175937310.1	6.7e-33	151	119	WP_175937310.1 50S ribosomal protein L17 [Wolbachia endosymbiont of Madathamugadia hiepei]
wMen1_aTRAM_RAST_-_LSU_ribosomal_protein_L17p_CDS	WP_174133106.1	2e-32	149.4	111	WP_174133106.1 50S ribosomal protein L17 [Wolbachia endosymbiont of Atemnus politus]
wMen1_aTRAM_RAST_-_LSU_ribosomal_protein_L17p_CDS	WP_041045244.1	3.3e-32	148.7	119	WP_041045244.1 50S ribosomal protein L17 [Wolbachia endosymbiont of Cimex lectularius]
wMen1_aTRAM_RAST_-_LSU_ribosomal_protein_L18p_(L5e)_CDS	WP_014869291.1	2.7e-39	172.2	123	WP_014869291.1 50S ribosomal protein L18 [Wolbachia endosymbiont of Onchocerca ochengi]
wMen1_aTRAM_RAST_-_LSU_ribosomal_protein_L18p_(L5e)_CDS	WP_168456150.1	1e-38	170.2	123	WP_168456150.1 50S ribosomal protein L18 [Wolbachia endosymbiont of Ctenocephalides felis wCfeJ]
wMen1_aTRAM_RAST_-_LSU_ribosomal_protein_L18p_(L5e)_CDS	WP_025264200.1	1e-38	170.2	123	WP_025264200.1 50S ribosomal protein L18 [Wolbachia endosymbiont of Onchocerca volvulus]
wMen1_aTRAM_RAST_-_LSU_ribosomal_protein_L18p_(L5e)_CDS	WP_175809689.1	1.4e-38	169.9	123	WP_175809689.1 50S ribosomal protein L18 [Wolbachia endosymbiont of Dipetalonema caudispina]
wMen1_aTRAM_RAST_-_LSU_ribosomal_protein_L18p_(L5e)_CDS	WP_174133960.1	2.3e-38	169.1	122	WP_174133960.1 50S ribosomal protein L18 [Wolbachia endosymbiont of Atemnus politus]
wMen1_aTRAM_RAST_-_LSU_ribosomal_protein_L19p_CDS	WP_175818674.1	6.1e-47	197.6	122	WP_175818674.1 50S ribosomal protein L19 [Wolbachia endosymbiont of Dirofilaria (Dirofilaria) immitis]
wMen1_aTRAM_RAST_-_LSU_ribosomal_protein_L19p_CDS	WP_014868911.1	1.8e-46	196.1	124	WP_014868911.1 50S ribosomal protein L19 [Wolbachia endosymbiont of Onchocerca ochengi]
wMen1_aTRAM_RAST_-_LSU_ribosomal_protein_L19p_CDS	WP_175938863.1	3e-46	195.3	122	WP_175938863.1 50S ribosomal protein L19 [Wolbachia endosymbiont of Litomosoides brasiliensis]
wMen1_aTRAM_RAST_-_LSU_ribosomal_protein_L19p_CDS	WP_167896023.1	3e-46	195.3	123	WP_167896023.1 50S ribosomal protein L19 [Wolbachia endosymbiont of Brugia pahangi]
wMen1_aTRAM_RAST_-_LSU_ribosomal_protein_L19p_CDS	WP_025263917.1	5.2e-46	194.5	124	WP_025263917.1 50S ribosomal protein L19 [Wolbachia endosymbiont of Onchocerca volvulus]
wMen1_aTRAM_RAST_-_LSU_ribosomal_protein_L20p_CDS	WP_017531794.1	6.1e-42	181	115	WP_017531794.1 50S ribosomal protein L20 [Wolbachia endosymbiont of Diaphorina citri]
wMen1_aTRAM_RAST_-_LSU_ribosomal_protein_L20p_CDS	WP_211908450.1	1.4e-41	179.9	114	WP_211908450.1 50S ribosomal protein L20 [Wolbachia endosymbiont of Spodoptera picta]
wMen1_aTRAM_RAST_-_LSU_ribosomal_protein_L20p_CDS	WP_188152588.1	1.8e-41	179.5	114	WP_188152588.1 50S ribosomal protein L20 [Wolbachia endosymbiont of Pentalonia nigronervosa]
wMen1_aTRAM_RAST_-_LSU_ribosomal_protein_L20p_CDS	WP_068651083.1	2.3e-41	179.1	115	WP_068651083.1 50S ribosomal protein L20 [Wolbachia endosymbiont of Trichogramma pretiosum]
wMen1_aTRAM_RAST_-_LSU_ribosomal_protein_L20p_CDS	WP_214249514.1	2.3e-41	179.1	115	WP_214249514.1 50S ribosomal protein L20 [Wolbachia endosymbiont of Anopheles demeilloni]
wMen1_aTRAM_RAST_-_LSU_ribosomal_protein_L21p_CDS	WP_174132674.1	4.9e-31	144.4	99	WP_174132674.1 50S ribosomal protein L21 [Wolbachia endosymbiont of Atemnus politus]
wMen1_aTRAM_RAST_-_LSU_ribosomal_protein_L21p_CDS	WP_175818396.1	1.9e-30	142.5	99	WP_175818396.1 50S ribosomal protein L21 [Wolbachia endosymbiont of Dirofilaria (Dirofilaria) immitis]
wMen1_aTRAM_RAST_-_LSU_ribosomal_protein_L21p_CDS	WP_011256898.1	2.5e-30	142.1	99	WP_011256898.1 50S ribosomal protein L21 [Wolbachia endosymbiont of Brugia malayi]
wMen1_aTRAM_RAST_-_LSU_ribosomal_protein_L21p_CDS	WP_168455284.1	3.2e-30	141.7	99	WP_168455284.1 50S ribosomal protein L21 [Wolbachia endosymbiont of Ctenocephalides felis wCfeJ]
wMen1_aTRAM_RAST_-_LSU_ribosomal_protein_L21p_CDS	WP_167896142.1	3.2e-30	141.7	99	WP_167896142.1 50S ribosomal protein L21 [Wolbachia endosymbiont of Brugia pahangi]
wMen1_aTRAM_RAST_-_LSU_ribosomal_protein_L22p_(L17e)_CDS	WP_164224758.1	2e-44	189.1	115	WP_164224758.1 50S ribosomal protein L22 [Wolbachia pipientis]
wMen1_aTRAM_RAST_-_LSU_ribosomal_protein_L22p_(L17e)_CDS	WP_110409468.1	4.5e-44	188	115	WP_110409468.1 50S ribosomal protein L22 [Wolbachia endosymbiont of Folsomia candida]
wMen1_aTRAM_RAST_-_LSU_ribosomal_protein_L22p_(L17e)_CDS	WP_096616838.1	1e-43	186.8	115	WP_096616838.1 50S ribosomal protein L22 [Wolbachia pipientis]
wMen1_aTRAM_RAST_-_LSU_ribosomal_protein_L22p_(L17e)_CDS	WP_175937173.1	1.3e-43	186.4	115	WP_175937173.1 50S ribosomal protein L22 [Wolbachia endosymbiont of Madathamugadia hiepei]
wMen1_aTRAM_RAST_-_LSU_ribosomal_protein_L22p_(L17e)_CDS	OAM03454.1	1.3e-43	186.4	115	OAM03454.1 50S ribosomal protein L22 [Wolbachia endosymbiont of Dactylopius coccus]
wMen1_aTRAM_RAST_-_LSU_ribosomal_protein_L23p_(L23Ae)_CDS	WP_174133317.1	7.8e-34	153.7	94	WP_174133317.1 50S ribosomal protein L23 [Wolbachia endosymbiont of Atemnus politus]
wMen1_aTRAM_RAST_-_LSU_ribosomal_protein_L23p_(L23Ae)_CDS	WP_175937171.1	2.3e-33	152.1	94	WP_175937171.1 50S ribosomal protein L23 [Wolbachia endosymbiont of Madathamugadia hiepei]
wMen1_aTRAM_RAST_-_LSU_ribosomal_protein_L23p_(L23Ae)_CDS	WP_175837558.1	4.3e-32	147.9	94	WP_175837558.1 50S ribosomal protein L23 [Wolbachia endosymbiont of Litomosoides sigmodontis]
wMen1_aTRAM_RAST_-_LSU_ribosomal_protein_L23p_(L23Ae)_CDS	WP_175818230.1	3.6e-31	144.8	94	WP_175818230.1 50S ribosomal protein L23 [Wolbachia endosymbiont of Dirofilaria (Dirofilaria) immitis]
wMen1_aTRAM_RAST_-_LSU_ribosomal_protein_L23p_(L23Ae)_CDS	WP_011256538.1	3.6e-31	144.8	94	WP_011256538.1 MULTISPECIES: 50S ribosomal protein L23 [unclassified Wolbachia]
wMen1_aTRAM_RAST_-_LSU_ribosomal_protein_L24p_(L26e)_CDS	WP_175837574.1	8e-40	173.7	105	WP_175837574.1 50S ribosomal protein L24 [Wolbachia endosymbiont of Litomosoides sigmodontis]
wMen1_aTRAM_RAST_-_LSU_ribosomal_protein_L24p_(L26e)_CDS	WP_175938739.1	1.8e-39	172.6	105	WP_175938739.1 50S ribosomal protein L24 [Wolbachia endosymbiont of Litomosoides brasiliensis]
wMen1_aTRAM_RAST_-_LSU_ribosomal_protein_L24p_(L26e)_CDS	WP_174133142.1	5.2e-39	171	105	WP_174133142.1 50S ribosomal protein L24 [Wolbachia endosymbiont of Atemnus politus]
wMen1_aTRAM_RAST_-_LSU_ribosomal_protein_L24p_(L26e)_CDS	WP_168456155.1	5.2e-39	171	105	WP_168456155.1 50S ribosomal protein L24 [Wolbachia endosymbiont of Ctenocephalides felis wCfeJ]
wMen1_aTRAM_RAST_-_LSU_ribosomal_protein_L24p_(L26e)_CDS	WP_174133122.1	6.8e-39	170.6	105	WP_174133122.1 50S ribosomal protein L24 [Wolbachia endosymbiont of Atemnus politus]
wMen1_aTRAM_RAST_-_LSU_ribosomal_protein_L25p_CDS	WP_015588163.1	3.1e-77	298.9	192	WP_015588163.1 MULTISPECIES: 50S ribosomal protein L25/general stress protein Ctc [unclassified Wolbachia]
wMen1_aTRAM_RAST_-_LSU_ribosomal_protein_L25p_CDS	WP_017532341.1	3.1e-77	298.9	192	WP_017532341.1 50S ribosomal protein L25/general stress protein Ctc [Wolbachia endosymbiont of Diaphorina citri]
wMen1_aTRAM_RAST_-_LSU_ribosomal_protein_L25p_CDS	WP_108784625.1	3.1e-77	298.9	192	WP_108784625.1 50S ribosomal protein L25/general stress protein Ctc [Wolbachia endosymbiont of Bemisia tabaci]
wMen1_aTRAM_RAST_-_LSU_ribosomal_protein_L25p_CDS	WP_127463963.1	4e-77	298.5	192	WP_127463963.1 50S ribosomal protein L25/general stress protein Ctc [Wolbachia endosymbiont of Bemisia tabaci]
wMen1_aTRAM_RAST_-_LSU_ribosomal_protein_L25p_CDS	WP_096097196.1	8.9e-77	297.4	192	WP_096097196.1 50S ribosomal protein L25/general stress protein Ctc [Wolbachia pipientis]
wMen1_aTRAM_RAST_-_LSU_ribosomal_protein_L27p_CDS	WP_041045731.1	5.9e-36	160.6	88	WP_041045731.1 50S ribosomal protein L27 [Wolbachia endosymbiont of Cimex lectularius]
wMen1_aTRAM_RAST_-_LSU_ribosomal_protein_L27p_CDS	WP_168455283.1	1.7e-35	159.1	88	WP_168455283.1 50S ribosomal protein L27 [Wolbachia endosymbiont of Ctenocephalides felis wCfeJ]
wMen1_aTRAM_RAST_-_LSU_ribosomal_protein_L27p_CDS	WP_174132673.1	2.9e-35	158.3	88	WP_174132673.1 50S ribosomal protein L27 [Wolbachia endosymbiont of Atemnus politus]
wMen1_aTRAM_RAST_-_LSU_ribosomal_protein_L27p_CDS	WP_175938606.1	6.6e-35	157.1	88	WP_175938606.1 50S ribosomal protein L27 [Wolbachia endosymbiont of Litomosoides brasiliensis]
wMen1_aTRAM_RAST_-_LSU_ribosomal_protein_L27p_CDS	WP_096617064.1	4.3e-34	154.5	88	WP_096617064.1 50S ribosomal protein L27 [Wolbachia pipientis]
wMen1_aTRAM_RAST_-_LSU_ribosomal_protein_L28p_CDS	WP_041045346.1	7.7e-35	157.1	103	WP_041045346.1 50S ribosomal protein L28 [Wolbachia endosymbiont of Cimex lectularius]
wMen1_aTRAM_RAST_-_LSU_ribosomal_protein_L28p_CDS	WP_175937039.1	1.3e-34	156.4	103	WP_175937039.1 50S ribosomal protein L28 [Wolbachia endosymbiont of Madathamugadia hiepei]
wMen1_aTRAM_RAST_-_LSU_ribosomal_protein_L28p_CDS	NEV49638.1	1.1e-33	153.3	103	NEV49638.1 50S ribosomal protein L28 [Wolbachia pipientis]
wMen1_aTRAM_RAST_-_LSU_ribosomal_protein_L28p_CDS	WP_174132852.1	1.4e-33	152.9	103	WP_174132852.1 50S ribosomal protein L28 [Wolbachia endosymbiont of Atemnus politus]
wMen1_aTRAM_RAST_-_LSU_ribosomal_protein_L28p_CDS	WP_168455937.1	1.4e-33	152.9	103	WP_168455937.1 50S ribosomal protein L28 [Wolbachia endosymbiont of Ctenocephalides felis wCfeJ]
wMen1_aTRAM_RAST_-_LSU_ribosomal_protein_L29p_(L35e)_CDS	WP_175837568.1	4.3e-19	104.4	65	WP_175837568.1 50S ribosomal protein L29 [Wolbachia endosymbiont of Litomosoides sigmodontis]
wMen1_aTRAM_RAST_-_LSU_ribosomal_protein_L29p_(L35e)_CDS	WP_041571446.1	7.3e-19	103.6	62	WP_041571446.1 50S ribosomal protein L29 [Wolbachia endosymbiont of Brugia malayi]
wMen1_aTRAM_RAST_-_LSU_ribosomal_protein_L29p_(L35e)_CDS	WP_175938745.1	7.3e-19	103.6	65	WP_175938745.1 50S ribosomal protein L29 [Wolbachia endosymbiont of Litomosoides brasiliensis]
wMen1_aTRAM_RAST_-_LSU_ribosomal_protein_L29p_(L35e)_CDS	WP_168456158.1	7.3e-19	103.6	64	WP_168456158.1 50S ribosomal protein L29 [Wolbachia endosymbiont of Ctenocephalides felis wCfeJ]
wMen1_aTRAM_RAST_-_LSU_ribosomal_protein_L29p_(L35e)_CDS	WP_041046548.1	2.1e-18	102.1	64	WP_041046548.1 50S ribosomal protein L29 [Wolbachia endosymbiont of Cimex lectularius]
wMen1_aTRAM_RAST_-_LSU_ribosomal_protein_L31p_CDS	WP_174133045.1	3.4e-26	127.9	70	WP_174133045.1 50S ribosomal protein L31 [Wolbachia endosymbiont of Atemnus politus]
wMen1_aTRAM_RAST_-_LSU_ribosomal_protein_L31p_CDS	WP_182158563.1	7.5e-26	126.7	70	WP_182158563.1 50S ribosomal protein L31 [Wolbachia pipientis]
wMen1_aTRAM_RAST_-_LSU_ribosomal_protein_L31p_CDS	WP_011256599.1	1.7e-25	125.6	70	WP_011256599.1 MULTISPECIES: 50S ribosomal protein L31 [unclassified Wolbachia]
wMen1_aTRAM_RAST_-_LSU_ribosomal_protein_L31p_CDS	OAL98661.1	2.8e-25	124.8	70	OAL98661.1 50S ribosomal protein L31 [Wolbachia endosymbiont of Dactylopius coccus]
wMen1_aTRAM_RAST_-_LSU_ribosomal_protein_L31p_CDS	WP_041046380.1	2.8e-25	124.8	70	WP_041046380.1 MULTISPECIES: 50S ribosomal protein L31 [unclassified Wolbachia]
wMen1_aTRAM_RAST_-_LSU_ribosomal_protein_L32p_CDS	WP_011256814.1	7.9e-11	76.3	45	WP_011256814.1 MULTISPECIES: 50S ribosomal protein L32 [unclassified Wolbachia]
wMen1_aTRAM_RAST_-_LSU_ribosomal_protein_L32p_CDS	AAW71204.1	7.9e-11	76.3	45	AAW71204.1 Ribosomal protein L32 [Wolbachia endosymbiont strain TRS of Brugia malayi]
wMen1_aTRAM_RAST_-_LSU_ribosomal_protein_L32p_CDS	WP_088415416.1	1e-10	75.9	45	WP_088415416.1 50S ribosomal protein L32 [Wolbachia endosymbiont of Wuchereria bancrofti]
wMen1_aTRAM_RAST_-_LSU_ribosomal_protein_L32p_CDS	OWZ24922.1	1e-10	75.9	45	OWZ24922.1 ribosomal protein L32 [Wolbachia endosymbiont of Wuchereria bancrofti]
wMen1_aTRAM_RAST_-_LSU_ribosomal_protein_L32p_CDS	WP_065094662.1	1.3e-10	75.5	45	WP_065094662.1 MULTISPECIES: 50S ribosomal protein L32 [Wolbachia]
wMen1_aTRAM_RAST_-_LSU_ribosomal_protein_L33p_@_LSU_ribosomal_protein_L33p,_zinc-independent_CDS	WP_041045340.1	3.6e-22	114.4	66	WP_041045340.1 50S ribosomal protein L33 [Wolbachia endosymbiont of Cimex lectularius]
wMen1_aTRAM_RAST_-_LSU_ribosomal_protein_L33p_@_LSU_ribosomal_protein_L33p,_zinc-independent_CDS	WP_168455987.1	1.8e-21	112.1	66	WP_168455987.1 50S ribosomal protein L33 [Wolbachia endosymbiont of Ctenocephalides felis wCfeJ]
wMen1_aTRAM_RAST_-_LSU_ribosomal_protein_L33p_@_LSU_ribosomal_protein_L33p,_zinc-independent_CDS	WP_175818400.1	2.4e-21	111.7	66	WP_175818400.1 50S ribosomal protein L33 [Wolbachia endosymbiont of Dirofilaria (Dirofilaria) immitis]
wMen1_aTRAM_RAST_-_LSU_ribosomal_protein_L33p_@_LSU_ribosomal_protein_L33p,_zinc-independent_CDS	WP_175937043.1	5.2e-21	110.5	66	WP_175937043.1 50S ribosomal protein L33 [Wolbachia endosymbiont of Madathamugadia hiepei]
wMen1_aTRAM_RAST_-_LSU_ribosomal_protein_L33p_@_LSU_ribosomal_protein_L33p,_zinc-independent_CDS	WP_188153072.1	9e-21	109.8	66	WP_188153072.1 50S ribosomal protein L33 [Wolbachia endosymbiont of Pentalonia nigronervosa]
wMen1_aTRAM_RAST_-_LSU_ribosomal_protein_L34p_CDS	WP_175837660.1	3e-12	80.9	44	WP_175837660.1 50S ribosomal protein L34 [Wolbachia endosymbiont of Litomosoides sigmodontis]
wMen1_aTRAM_RAST_-_LSU_ribosomal_protein_L34p_CDS	WP_174132665.1	6.7e-12	79.7	44	WP_174132665.1 50S ribosomal protein L34 [Wolbachia endosymbiont of Atemnus politus]
wMen1_aTRAM_RAST_-_LSU_ribosomal_protein_L34p_CDS	WP_164224295.1	1.1e-11	79	44	WP_164224295.1 50S ribosomal protein L34 [Wolbachia pipientis]
wMen1_aTRAM_RAST_-_LSU_ribosomal_protein_L34p_CDS	WP_175937105.1	1.5e-11	78.6	44	WP_175937105.1 50S ribosomal protein L34 [Wolbachia endosymbiont of Madathamugadia hiepei]
wMen1_aTRAM_RAST_-_LSU_ribosomal_protein_L34p_CDS	WP_011256888.1	1.5e-11	78.6	44	WP_011256888.1 MULTISPECIES: 50S ribosomal protein L34 [unclassified Wolbachia]
wMen1_aTRAM_RAST_-_LSU_ribosomal_protein_L35p_CDS	WP_168455742.1	2.9e-23	118.2	65	WP_168455742.1 50S ribosomal protein L35 [Wolbachia endosymbiont of Ctenocephalides felis wCfeJ]
wMen1_aTRAM_RAST_-_LSU_ribosomal_protein_L35p_CDS	WP_041046057.1	4.9e-23	117.5	65	WP_041046057.1 MULTISPECIES: 50S ribosomal protein L35 [unclassified Wolbachia]
wMen1_aTRAM_RAST_-_LSU_ribosomal_protein_L35p_CDS	WP_174133090.1	6.4e-23	117.1	65	WP_174133090.1 50S ribosomal protein L35 [Wolbachia endosymbiont of Atemnus politus]
wMen1_aTRAM_RAST_-_LSU_ribosomal_protein_L35p_CDS	WP_070064678.1	6.4e-23	117.1	64	WP_070064678.1 50S ribosomal protein L35 [Wolbachia pipientis]
wMen1_aTRAM_RAST_-_LSU_ribosomal_protein_L35p_CDS	WP_191110696.1	1.4e-22	115.9	65	WP_191110696.1 50S ribosomal protein L35 [Candidatus Wolbachia massiliensis]
wMen1_aTRAM_RAST_-_LSU_ribosomal_protein_L36p_CDS	WP_168464565.1	2e-10	74.7	42	WP_168464565.1 type B 50S ribosomal protein L36 [Wolbachia endosymbiont of Ctenocephalides felis wCfeT]
wMen1_aTRAM_RAST_-_LSU_ribosomal_protein_L36p_CDS	WP_174134267.1	2.3e-09	71.2	42	WP_174134267.1 type B 50S ribosomal protein L36 [Wolbachia endosymbiont of Atemnus politus]
wMen1_aTRAM_RAST_-_LSU_ribosomal_protein_L36p_CDS	WP_070064641.1	3e-09	70.9	42	WP_070064641.1 type B 50S ribosomal protein L36 [Wolbachia pipientis]
wMen1_aTRAM_RAST_-_LSU_ribosomal_protein_L36p_CDS	TVS92863.1	3e-09	70.9	42	TVS92863.1 50S ribosomal protein L36 [Wolbachia pipientis]
wMen1_aTRAM_RAST_-_LSU_ribosomal_protein_L36p_CDS	WP_084221196.1	3.9e-09	70.5	42	WP_084221196.1 MULTISPECIES: type B 50S ribosomal protein L36 [unclassified Wolbachia]
wMen1_aTRAM_RAST_-_Lysyl-tRNA_synthetase_(class_I)_(EC_6.1.1.6)_CDS	WP_171816640.1	1.3e-249	872.8	512	WP_171816640.1 lysine--tRNA ligase [Wolbachia endosymbiont of Cimex lectularius]
wMen1_aTRAM_RAST_-_Lysyl-tRNA_synthetase_(class_I)_(EC_6.1.1.6)_CDS	BAP00305.1	1.8e-249	872.5	509	BAP00305.1 lysyl-tRNA synthetase [Wolbachia endosymbiont of Cimex lectularius]
wMen1_aTRAM_RAST_-_Lysyl-tRNA_synthetase_(class_I)_(EC_6.1.1.6)_CDS	WP_175937010.1	1.5e-248	869.4	512	WP_175937010.1 lysine--tRNA ligase [Wolbachia endosymbiont of Madathamugadia hiepei]
wMen1_aTRAM_RAST_-_Lysyl-tRNA_synthetase_(class_I)_(EC_6.1.1.6)_CDS	WP_052264803.1	9.6e-248	866.7	509	WP_052264803.1 MULTISPECIES: lysine--tRNA ligase [Wolbachia]
wMen1_aTRAM_RAST_-_Lysyl-tRNA_synthetase_(class_I)_(EC_6.1.1.6)_CDS	OJH33163.1	1.3e-247	866.3	512	OJH33163.1 Lysine--tRNA ligase [Wolbachia endosymbiont of Armadillidium vulgare]
wMen1_aTRAM_RAST_-_Major_pilus_subunit_of_type_IV_secretion_complex,_VirB2_CDS	WP_041045522.1	6.3e-35	157.5	111	WP_041045522.1 TrbC/VirB2 family protein [Wolbachia endosymbiont of Cimex lectularius]
wMen1_aTRAM_RAST_-_Major_pilus_subunit_of_type_IV_secretion_complex,_VirB2_CDS	WP_175937589.1	1.2e-33	153.3	111	WP_175937589.1 TrbC/VirB2 family protein [Wolbachia endosymbiont of Madathamugadia hiepei]
wMen1_aTRAM_RAST_-_Major_pilus_subunit_of_type_IV_secretion_complex,_VirB2_CDS	WP_006012302.1	6.5e-32	147.5	111	WP_006012302.1 MULTISPECIES: TrbC/VirB2 family protein [Wolbachia]
wMen1_aTRAM_RAST_-_Major_pilus_subunit_of_type_IV_secretion_complex,_VirB2_CDS	WP_214241963.1	1.5e-31	146.4	111	WP_214241963.1 TrbC/VirB2 family protein [Wolbachia pipientis]
wMen1_aTRAM_RAST_-_Major_pilus_subunit_of_type_IV_secretion_complex,_VirB2_CDS	WP_063631060.1	9.4e-31	143.7	110	WP_063631060.1 TrbC/VirB2 family protein [Wolbachia endosymbiont of Laodelphax striatellus]
wMen1_aTRAM_RAST_-_Malate_dehydrogenase_(EC_1.1.1.37)_CDS	WP_182183353.1	4.8e-133	485	312	WP_182183353.1 malate dehydrogenase [Wolbachia pipientis]
wMen1_aTRAM_RAST_-_Malate_dehydrogenase_(EC_1.1.1.37)_CDS	WP_187297494.1	2.4e-132	482.6	312	WP_187297494.1 malate dehydrogenase [Wolbachia pipientis]
wMen1_aTRAM_RAST_-_Malate_dehydrogenase_(EC_1.1.1.37)_CDS	WP_175937272.1	2.4e-132	482.6	312	WP_175937272.1 malate dehydrogenase [Wolbachia endosymbiont of Madathamugadia hiepei]
wMen1_aTRAM_RAST_-_Malate_dehydrogenase_(EC_1.1.1.37)_CDS	WP_182159167.1	4.1e-132	481.9	312	WP_182159167.1 malate dehydrogenase [Wolbachia pipientis]
wMen1_aTRAM_RAST_-_Malate_dehydrogenase_(EC_1.1.1.37)_CDS	TVS88588.1	9.1e-132	480.7	312	TVS88588.1 malate dehydrogenase [Wolbachia pipientis]
wMen1_aTRAM_RAST_-_Malonyl_CoA-acyl_carrier_protein_transacylase_(EC_2.3.1.39)_CDS	WP_095742770.1	2.9e-130	475.7	315	WP_095742770.1 MULTISPECIES: ACP S-malonyltransferase [Wolbachia]
wMen1_aTRAM_RAST_-_Malonyl_CoA-acyl_carrier_protein_transacylase_(EC_2.3.1.39)_CDS	WP_041046382.1	5e-130	474.9	315	WP_041046382.1 ACP S-malonyltransferase [Wolbachia endosymbiont of Cimex lectularius]
wMen1_aTRAM_RAST_-_Malonyl_CoA-acyl_carrier_protein_transacylase_(EC_2.3.1.39)_CDS	WP_155969147.1	1.9e-129	473	315	WP_155969147.1 MULTISPECIES: ACP S-malonyltransferase [Wolbachia]
wMen1_aTRAM_RAST_-_Malonyl_CoA-acyl_carrier_protein_transacylase_(EC_2.3.1.39)_CDS	WP_182365784.1	2.5e-129	472.6	315	WP_182365784.1 ACP S-malonyltransferase [Wolbachia pipientis]
wMen1_aTRAM_RAST_-_Malonyl_CoA-acyl_carrier_protein_transacylase_(EC_2.3.1.39)_CDS	WP_175937219.1	3.3e-129	472.2	315	WP_175937219.1 ACP S-malonyltransferase [Wolbachia endosymbiont of Madathamugadia hiepei]
wMen1_aTRAM_RAST_-_Malonyl-CoA_decarboxylase_(EC_4.1.1.9)_CDS	WP_041045448.1	1.7e-208	736.1	454	WP_041045448.1 malonyl-CoA decarboxylase [Wolbachia endosymbiont of Cimex lectularius]
wMen1_aTRAM_RAST_-_Malonyl-CoA_decarboxylase_(EC_4.1.1.9)_CDS	WP_175937513.1	3.4e-204	721.8	454	WP_175937513.1 malonyl-CoA decarboxylase [Wolbachia endosymbiont of Madathamugadia hiepei]
wMen1_aTRAM_RAST_-_Malonyl-CoA_decarboxylase_(EC_4.1.1.9)_CDS	WP_174133181.1	1.6e-201	713	440	WP_174133181.1 malonyl-CoA decarboxylase, partial [Wolbachia endosymbiont of Atemnus politus]
wMen1_aTRAM_RAST_-_Malonyl-CoA_decarboxylase_(EC_4.1.1.9)_CDS	WP_182158631.1	4.3e-199	704.9	456	WP_182158631.1 malonyl-CoA decarboxylase [Wolbachia pipientis]
wMen1_aTRAM_RAST_-_Malonyl-CoA_decarboxylase_(EC_4.1.1.9)_CDS	WP_175938990.1	5.6e-199	704.5	456	WP_175938990.1 malonyl-CoA decarboxylase [Wolbachia endosymbiont of Litomosoides brasiliensis]
wMen1_aTRAM_RAST_-_membrane_c-type_cytochrome_cy_CDS	WP_014868743.1	1.7e-66	263.1	176	WP_014868743.1 MULTISPECIES: cytochrome c family protein [unclassified Wolbachia]
wMen1_aTRAM_RAST_-_membrane_c-type_cytochrome_cy_CDS	WP_041045679.1	1.1e-65	260.4	176	WP_041045679.1 cytochrome c family protein [Wolbachia endosymbiont of Cimex lectularius]
wMen1_aTRAM_RAST_-_membrane_c-type_cytochrome_cy_CDS	WP_175937632.1	5.4e-65	258.1	176	WP_175937632.1 cytochrome c family protein [Wolbachia endosymbiont of Madathamugadia hiepei]
wMen1_aTRAM_RAST_-_membrane_c-type_cytochrome_cy_CDS	WP_047759461.1	1.2e-64	256.9	176	WP_047759461.1 cytochrome c family protein [Wolbachia endosymbiont of Armadillidium vulgare]
wMen1_aTRAM_RAST_-_membrane_c-type_cytochrome_cy_CDS	WP_015588235.1	2e-64	256.1	176	WP_015588235.1 MULTISPECIES: cytochrome c family protein [unclassified Wolbachia]
wMen1_aTRAM_RAST_-_membrane_protein_CvpA,_putative_CDS	WP_175937707.1	2e-57	233	190	WP_175937707.1 CvpA family protein [Wolbachia endosymbiont of Madathamugadia hiepei]
wMen1_aTRAM_RAST_-_membrane_protein_CvpA,_putative_CDS	WP_174133037.1	4.5e-57	231.9	193	WP_174133037.1 CvpA family protein [Wolbachia endosymbiont of Atemnus politus]
wMen1_aTRAM_RAST_-_membrane_protein_CvpA,_putative_CDS	WP_041046145.1	7.7e-57	231.1	190	WP_041046145.1 CvpA family protein [Wolbachia endosymbiont of Cimex lectularius]
wMen1_aTRAM_RAST_-_membrane_protein_CvpA,_putative_CDS	WP_015588828.1	6.5e-56	228	194	WP_015588828.1 MULTISPECIES: CvpA family protein [Wolbachia]
wMen1_aTRAM_RAST_-_membrane_protein_CvpA,_putative_CDS	WP_010962383.1	1.1e-55	227.3	194	WP_010962383.1 MULTISPECIES: CvpA family protein [Wolbachia]
wMen1_aTRAM_RAST_-_membrane_protein,_putative_CDS	WP_175937621.1	2.1e-160	576.2	421	WP_175937621.1 cbb3-type cytochrome c oxidase subunit I [Wolbachia endosymbiont of Madathamugadia hiepei]
wMen1_aTRAM_RAST_-_membrane_protein,_putative_CDS	QGT16226.1	6.2e-160	574.7	422	QGT16226.1 hypothetical protein E0495_02960 [Wolbachia pipientis]
wMen1_aTRAM_RAST_-_membrane_protein,_putative_CDS	OAM02011.1	2.4e-159	572.8	421	OAM02011.1 hypothetical protein TV42_01225 [Wolbachia endosymbiont of Dactylopius coccus]
wMen1_aTRAM_RAST_-_membrane_protein,_putative_CDS	WP_041045266.1	4e-159	572	421	WP_041045266.1 cbb3-type cytochrome c oxidase subunit I [Wolbachia endosymbiont of Cimex lectularius]
wMen1_aTRAM_RAST_-_membrane_protein,_putative_CDS	ONI56393.1	4e-159	572	422	ONI56393.1 cytochrome C and Quinol oxidase polypeptide I family protein [Wolbachia pipientis wUni]
wMen1_aTRAM_RAST_-_Membrane_proteins_related_to_metalloendopeptidases_CDS	WP_041045087.1	1.2e-65	260.4	193	WP_041045087.1 M23 family metallopeptidase [Wolbachia endosymbiont of Cimex lectularius]
wMen1_aTRAM_RAST_-_Membrane_proteins_related_to_metalloendopeptidases_CDS	WP_175937520.1	1e-64	257.3	193	WP_175937520.1 M23 family metallopeptidase [Wolbachia endosymbiont of Madathamugadia hiepei]
wMen1_aTRAM_RAST_-_Membrane_proteins_related_to_metalloendopeptidases_CDS	WP_168455296.1	5.6e-63	251.5	193	WP_168455296.1 M23 family metallopeptidase [Wolbachia endosymbiont of Ctenocephalides felis wCfeJ]
wMen1_aTRAM_RAST_-_Membrane_proteins_related_to_metalloendopeptidases_CDS	WP_088415142.1	1.2e-62	250.4	195	WP_088415142.1 M23 family metallopeptidase [Wolbachia endosymbiont of Wuchereria bancrofti]
wMen1_aTRAM_RAST_-_Membrane_proteins_related_to_metalloendopeptidases_CDS	WP_011256804.1	3.6e-62	248.8	195	WP_011256804.1 M23 family metallopeptidase [Wolbachia endosymbiont of Brugia malayi]
wMen1_aTRAM_RAST_-_Membrane-associated_zinc_metalloprotease_CDS	BAP00322.1	3.2e-152	548.9	374	BAP00322.1 predicted membrane-associated Zn-dependent protease [Wolbachia endosymbiont of Cimex lectularius]
wMen1_aTRAM_RAST_-_Membrane-associated_zinc_metalloprotease_CDS	WP_041046729.1	7.2e-152	547.7	374	WP_041046729.1 RIP metalloprotease RseP [Wolbachia endosymbiont of Cimex lectularius]
wMen1_aTRAM_RAST_-_Membrane-associated_zinc_metalloprotease_CDS	WP_168455433.1	2.7e-151	545.8	374	WP_168455433.1 RIP metalloprotease RseP [Wolbachia endosymbiont of Ctenocephalides felis wCfeJ]
wMen1_aTRAM_RAST_-_Membrane-associated_zinc_metalloprotease_CDS	CCF78089.1	1.4e-150	543.5	375	CCF78089.1 membrane-associated Zn-dependent protease [Wolbachia endosymbiont of Onchocerca ochengi]
wMen1_aTRAM_RAST_-_Membrane-associated_zinc_metalloprotease_CDS	WP_174132650.1	2.3e-150	542.7	375	WP_174132650.1 RIP metalloprotease RseP [Wolbachia endosymbiont of Atemnus politus]
wMen1_aTRAM_RAST_-_Metal-dependent_hydrolase_YbeY,_involved_in_rRNA_and/or_ribosome_maturation_and_assembly_CDS	WP_175937424.1	1.1e-53	220.3	143	WP_175937424.1 rRNA maturation RNase YbeY [Wolbachia endosymbiont of Madathamugadia hiepei]
wMen1_aTRAM_RAST_-_Metal-dependent_hydrolase_YbeY,_involved_in_rRNA_and/or_ribosome_maturation_and_assembly_CDS	WP_168455311.1	8.9e-53	217.2	143	WP_168455311.1 rRNA maturation RNase YbeY [Wolbachia endosymbiont of Ctenocephalides felis wCfeJ]
wMen1_aTRAM_RAST_-_Metal-dependent_hydrolase_YbeY,_involved_in_rRNA_and/or_ribosome_maturation_and_assembly_CDS	WP_213863136.1	1.5e-52	216.5	143	WP_213863136.1 rRNA maturation RNase YbeY [Wolbachia endosymbiont of Rhagoletis cerasi]
wMen1_aTRAM_RAST_-_Metal-dependent_hydrolase_YbeY,_involved_in_rRNA_and/or_ribosome_maturation_and_assembly_CDS	WP_191111264.1	2e-52	216.1	143	WP_191111264.1 rRNA maturation RNase YbeY [Candidatus Wolbachia massiliensis]
wMen1_aTRAM_RAST_-_Metal-dependent_hydrolase_YbeY,_involved_in_rRNA_and/or_ribosome_maturation_and_assembly_CDS	WP_041044982.1	2e-52	216.1	143	WP_041044982.1 rRNA maturation RNase YbeY [Wolbachia endosymbiont of Cimex lectularius]
wMen1_aTRAM_RAST_-_Metallo-beta-lactamase_family_protein,_RNA-specific_CDS	WP_175937692.1	2.3e-276	961.8	544	WP_175937692.1 ribonuclease J [Wolbachia endosymbiont of Madathamugadia hiepei]
wMen1_aTRAM_RAST_-_Metallo-beta-lactamase_family_protein,_RNA-specific_CDS	WP_041045791.1	4e-276	961.1	544	WP_041045791.1 ribonuclease J [Wolbachia endosymbiont of Cimex lectularius]
wMen1_aTRAM_RAST_-_Metallo-beta-lactamase_family_protein,_RNA-specific_CDS	WP_174134247.1	4.1e-265	924.5	544	WP_174134247.1 ribonuclease J [Wolbachia endosymbiont of Atemnus politus]
wMen1_aTRAM_RAST_-_Metallo-beta-lactamase_family_protein,_RNA-specific_CDS	WP_191110762.1	9.2e-265	923.3	544	WP_191110762.1 ribonuclease J [Candidatus Wolbachia massiliensis]
wMen1_aTRAM_RAST_-_Metallo-beta-lactamase_family_protein,_RNA-specific_CDS	WP_168456265.1	3.3e-262	914.8	544	WP_168456265.1 ribonuclease J [Wolbachia endosymbiont of Ctenocephalides felis wCfeJ]
wMen1_aTRAM_RAST_-_Methionine_aminopeptidase_(EC_3.4.11.18)_CDS	BAP00313.1	5.7e-135	491.1	260	BAP00313.1 methionine aminopeptidase [Wolbachia endosymbiont of Cimex lectularius]
wMen1_aTRAM_RAST_-_Methionine_aminopeptidase_(EC_3.4.11.18)_CDS	WP_084221211.1	5.7e-135	491.1	260	WP_084221211.1 type I methionyl aminopeptidase [Wolbachia endosymbiont of Cimex lectularius]
wMen1_aTRAM_RAST_-_Methionine_aminopeptidase_(EC_3.4.11.18)_CDS	WP_174133250.1	1.3e-134	490	260	WP_174133250.1 type I methionyl aminopeptidase [Wolbachia endosymbiont of Atemnus politus]
wMen1_aTRAM_RAST_-_Methionine_aminopeptidase_(EC_3.4.11.18)_CDS	WP_175838047.1	2.8e-134	488.8	260	WP_175838047.1 type I methionyl aminopeptidase [Wolbachia endosymbiont of Litomosoides sigmodontis]
wMen1_aTRAM_RAST_-_Methionine_aminopeptidase_(EC_3.4.11.18)_CDS	WP_191110883.1	3.7e-134	488.4	260	WP_191110883.1 type I methionyl aminopeptidase [Candidatus Wolbachia massiliensis]
wMen1_aTRAM_RAST_-_Methionyl-tRNA_formyltransferase_(EC_2.1.2.9)_CDS	WP_175937165.1	2e-128	469.5	298	WP_175937165.1 methionyl-tRNA formyltransferase [Wolbachia endosymbiont of Madathamugadia hiepei]
wMen1_aTRAM_RAST_-_Methionyl-tRNA_formyltransferase_(EC_2.1.2.9)_CDS	WP_041046061.1	1.1e-126	463.8	298	WP_041046061.1 methionyl-tRNA formyltransferase [Wolbachia endosymbiont of Cimex lectularius]
wMen1_aTRAM_RAST_-_Methionyl-tRNA_formyltransferase_(EC_2.1.2.9)_CDS	WP_155969153.1	3.9e-124	455.3	298	WP_155969153.1 MULTISPECIES: methionyl-tRNA formyltransferase [Wolbachia]
wMen1_aTRAM_RAST_-_Methionyl-tRNA_formyltransferase_(EC_2.1.2.9)_CDS	WP_015589255.1	3.3e-123	452.2	298	WP_015589255.1 MULTISPECIES: methionyl-tRNA formyltransferase [unclassified Wolbachia]
wMen1_aTRAM_RAST_-_Methionyl-tRNA_formyltransferase_(EC_2.1.2.9)_CDS	WP_209452458.1	9.5e-123	450.7	298	WP_209452458.1 methionyl-tRNA formyltransferase [Wolbachia endosymbiont of Ceratosolen solmsi]
wMen1_aTRAM_RAST_-_Methionyl-tRNA_synthetase_(EC_6.1.1.10)_CDS	WP_025264004.1	6.4e-236	827.4	510	WP_025264004.1 methionine--tRNA ligase [Wolbachia endosymbiont of Onchocerca volvulus]
wMen1_aTRAM_RAST_-_Methionyl-tRNA_synthetase_(EC_6.1.1.10)_CDS	WP_041045123.1	4.2e-235	824.7	510	WP_041045123.1 methionine--tRNA ligase [Wolbachia endosymbiont of Cimex lectularius]
wMen1_aTRAM_RAST_-_Methionyl-tRNA_synthetase_(EC_6.1.1.10)_CDS	WP_175937829.1	7.1e-235	823.9	510	WP_175937829.1 methionine--tRNA ligase [Wolbachia endosymbiont of Madathamugadia hiepei]
wMen1_aTRAM_RAST_-_Methionyl-tRNA_synthetase_(EC_6.1.1.10)_CDS	WP_014869018.1	9.3e-235	823.5	510	WP_014869018.1 methionine--tRNA ligase [Wolbachia endosymbiont of Onchocerca ochengi]
wMen1_aTRAM_RAST_-_Methionyl-tRNA_synthetase_(EC_6.1.1.10)_CDS	WP_174132906.1	2.1e-234	822.4	526	WP_174132906.1 methionine--tRNA ligase [Wolbachia endosymbiont of Atemnus politus]
wMen1_aTRAM_RAST_-_Methylenetetrahydrofolate_dehydrogenase_(NADP+)_(EC_1.5.1.5)_/_Methenyltetrahydrofolate_cyclohydrolase_(EC_3.5.4.9)_CDS	WP_174132754.1	7.9e-122	447.6	293	WP_174132754.1 bifunctional methylenetetrahydrofolate dehydrogenase/methenyltetrahydrofolate cyclohydrolase FolD [Wolbachia endosymbiont of Atemnus politus]
wMen1_aTRAM_RAST_-_Methylenetetrahydrofolate_dehydrogenase_(NADP+)_(EC_1.5.1.5)_/_Methenyltetrahydrofolate_cyclohydrolase_(EC_3.5.4.9)_CDS	NEV49328.1	1e-121	447.2	290	NEV49328.1 bifunctional methylenetetrahydrofolate dehydrogenase/methenyltetrahydrofolate cyclohydrolase FolD [Wolbachia pipientis]
wMen1_aTRAM_RAST_-_Methylenetetrahydrofolate_dehydrogenase_(NADP+)_(EC_1.5.1.5)_/_Methenyltetrahydrofolate_cyclohydrolase_(EC_3.5.4.9)_CDS	WP_141456891.1	1.3e-121	446.8	293	WP_141456891.1 MULTISPECIES: bifunctional methylenetetrahydrofolate dehydrogenase/methenyltetrahydrofolate cyclohydrolase FolD [unclassified Wolbachia]
wMen1_aTRAM_RAST_-_Methylenetetrahydrofolate_dehydrogenase_(NADP+)_(EC_1.5.1.5)_/_Methenyltetrahydrofolate_cyclohydrolase_(EC_3.5.4.9)_CDS	TVS87743.1	1.8e-121	446.4	290	TVS87743.1 bifunctional methylenetetrahydrofolate dehydrogenase/methenyltetrahydrofolate cyclohydrolase FolD [Wolbachia pipientis]
wMen1_aTRAM_RAST_-_Methylenetetrahydrofolate_dehydrogenase_(NADP+)_(EC_1.5.1.5)_/_Methenyltetrahydrofolate_cyclohydrolase_(EC_3.5.4.9)_CDS	WP_041045480.1	2.3e-121	446	293	WP_041045480.1 bifunctional methylenetetrahydrofolate dehydrogenase/methenyltetrahydrofolate cyclohydrolase FolD [Wolbachia endosymbiont of Cimex lectularius]
wMen1_aTRAM_RAST_-_Mg/Co/Ni_transporter_MgtE_/_CBS_domain_CDS	WP_175937563.1	6.7e-208	734.2	456	WP_175937563.1 magnesium transporter [Wolbachia endosymbiont of Madathamugadia hiepei]
wMen1_aTRAM_RAST_-_Mg/Co/Ni_transporter_MgtE_/_CBS_domain_CDS	WP_175814156.1	3.8e-203	718.4	456	WP_175814156.1 magnesium transporter [Wolbachia endosymbiont of Cruorifilaria tuberocauda]
wMen1_aTRAM_RAST_-_Mg/Co/Ni_transporter_MgtE_/_CBS_domain_CDS	WP_014869004.1	7.2e-202	714.1	456	WP_014869004.1 MULTISPECIES: magnesium transporter [unclassified Wolbachia]
wMen1_aTRAM_RAST_-_Mg/Co/Ni_transporter_MgtE_/_CBS_domain_CDS	WP_175809648.1	2.7e-201	712.2	456	WP_175809648.1 magnesium transporter [Wolbachia endosymbiont of Dipetalonema caudispina]
wMen1_aTRAM_RAST_-_Mg/Co/Ni_transporter_MgtE_/_CBS_domain_CDS	WP_214242068.1	6.1e-201	711.1	456	WP_214242068.1 unnamed protein product
wMen1_aTRAM_RAST_-_Mitochondrial_processing_peptidase-like_protein_(EC_3.4.24.64)_CDS	KAF5269456.1	7.9e-171	610.9	417	KAF5269456.1 hypothetical protein FQR65_LT18902 [Abscondita terminalis]
wMen1_aTRAM_RAST_-_Mitochondrial_processing_peptidase-like_protein_(EC_3.4.24.64)_CDS	WP_182159209.1	1e-170	610.5	416	WP_182159209.1 insulinase family protein [Wolbachia pipientis]
wMen1_aTRAM_RAST_-_Mitochondrial_processing_peptidase-like_protein_(EC_3.4.24.64)_CDS	WP_077188233.1	2.3e-170	609.4	416	WP_077188233.1 insulinase family protein [Wolbachia pipientis]
wMen1_aTRAM_RAST_-_Mitochondrial_processing_peptidase-like_protein_(EC_3.4.24.64)_CDS	WP_077190140.1	6.7e-170	607.8	416	WP_077190140.1 insulinase family protein [Wolbachia pipientis]
wMen1_aTRAM_RAST_-_Mitochondrial_processing_peptidase-like_protein_(EC_3.4.24.64)_CDS	WP_065094889.1	8.7e-170	607.4	416	WP_065094889.1 MULTISPECIES: insulinase family protein [unclassified Wolbachia]
wMen1_aTRAM_RAST_-_Muramoyltetrapeptide_carboxypeptidase_(EC_3.4.17.13)_CDS	WP_041046127.1	3.2e-146	528.9	331	WP_041046127.1 LD-carboxypeptidase [Wolbachia endosymbiont of Cimex lectularius]
wMen1_aTRAM_RAST_-_Muramoyltetrapeptide_carboxypeptidase_(EC_3.4.17.13)_CDS	WP_168456229.1	3.9e-144	521.9	324	WP_168456229.1 LD-carboxypeptidase [Wolbachia endosymbiont of Ctenocephalides felis wCfeJ]
wMen1_aTRAM_RAST_-_Muramoyltetrapeptide_carboxypeptidase_(EC_3.4.17.13)_CDS	WP_151807823.1	1.1e-141	513.8	319	WP_151807823.1 LD-carboxypeptidase [Wolbachia endosymbiont of Nasonia oneida]
wMen1_aTRAM_RAST_-_Muramoyltetrapeptide_carboxypeptidase_(EC_3.4.17.13)_CDS	WP_174515864.1	1.4e-141	513.5	319	WP_174515864.1 LD-carboxypeptidase [Wolbachia endosymbiont of Cardiocondyla obscurior]
wMen1_aTRAM_RAST_-_Muramoyltetrapeptide_carboxypeptidase_(EC_3.4.17.13)_CDS	WP_213863201.1	1.8e-141	513.1	319	WP_213863201.1 LD-carboxypeptidase [Wolbachia endosymbiont of Rhagoletis cerasi]
wMen1_aTRAM_RAST_-_N-Acetyl-D-glucosamine_ABC_transport_system,_sugar-binding_protein_CDS	WP_041045100.1	4.9e-129	472.6	456	WP_041045100.1 ankyrin repeat domain-containing protein [Wolbachia endosymbiont of Cimex lectularius]
wMen1_aTRAM_RAST_-_N-Acetyl-D-glucosamine_ABC_transport_system,_sugar-binding_protein_CDS	WP_187297328.1	1.2e-111	414.8	624	WP_187297328.1 ankyrin repeat domain-containing protein [Wolbachia pipientis]
wMen1_aTRAM_RAST_-_N-Acetyl-D-glucosamine_ABC_transport_system,_sugar-binding_protein_CDS	AAY54252.1	7.9e-111	412.1	594	AAY54252.1 ankyrin domain protein, partial [Wolbachia pipientis]
wMen1_aTRAM_RAST_-_N-Acetyl-D-glucosamine_ABC_transport_system,_sugar-binding_protein_CDS	WP_038198760.1	7.9e-111	412.1	594	WP_038198760.1 MULTISPECIES: ankyrin repeat domain-containing protein [Wolbachia]
wMen1_aTRAM_RAST_-_N-Acetyl-D-glucosamine_ABC_transport_system,_sugar-binding_protein_CDS	WP_208571746.1	7.9e-111	412.1	594	WP_208571746.1 ankyrin repeat domain-containing protein [Wolbachia pipientis]
wMen1_aTRAM_RAST_-_N-succinyl-L,L-diaminopimelate_desuccinylase_(EC_3.5.1.18)_CDS	WP_168455978.1	3.1e-174	622.1	380	WP_168455978.1 succinyl-diaminopimelate desuccinylase [Wolbachia endosymbiont of Ctenocephalides felis wCfeJ]
wMen1_aTRAM_RAST_-_N-succinyl-L,L-diaminopimelate_desuccinylase_(EC_3.5.1.18)_CDS	WP_041045071.1	2.2e-172	615.9	380	WP_041045071.1 succinyl-diaminopimelate desuccinylase [Wolbachia endosymbiont of Cimex lectularius]
wMen1_aTRAM_RAST_-_N-succinyl-L,L-diaminopimelate_desuccinylase_(EC_3.5.1.18)_CDS	WP_175937687.1	7.9e-170	607.4	380	WP_175937687.1 succinyl-diaminopimelate desuccinylase [Wolbachia endosymbiont of Madathamugadia hiepei]
wMen1_aTRAM_RAST_-_N-succinyl-L,L-diaminopimelate_desuccinylase_(EC_3.5.1.18)_CDS	WP_175809711.1	6.7e-169	604.4	379	WP_175809711.1 succinyl-diaminopimelate desuccinylase [Wolbachia endosymbiont of Dipetalonema caudispina]
wMen1_aTRAM_RAST_-_N-succinyl-L,L-diaminopimelate_desuccinylase_(EC_3.5.1.18)_CDS	WP_010082500.1	2.5e-168	602.4	380	WP_010082500.1 MULTISPECIES: succinyl-diaminopimelate desuccinylase [Wolbachia]
wMen1_aTRAM_RAST_-_Na+/H+_ion_antiporter_family_protein_CDS	WP_041046405.1	2e-48	203	166	WP_041046405.1 Na+/H+ antiporter subunit E [Wolbachia endosymbiont of Cimex lectularius]
wMen1_aTRAM_RAST_-_Na+/H+_ion_antiporter_family_protein_CDS	WP_175937648.1	5.9e-48	201.4	166	WP_175937648.1 Na+/H+ antiporter subunit E [Wolbachia endosymbiont of Madathamugadia hiepei]
wMen1_aTRAM_RAST_-_Na+/H+_ion_antiporter_family_protein_CDS	WP_168455379.1	1.1e-46	197.2	167	WP_168455379.1 Na+/H+ antiporter subunit E [Wolbachia endosymbiont of Ctenocephalides felis wCfeJ]
wMen1_aTRAM_RAST_-_Na+/H+_ion_antiporter_family_protein_CDS	WP_175818074.1	4.3e-46	195.3	167	WP_175818074.1 Na+/H+ antiporter subunit E [Wolbachia endosymbiont of Dirofilaria (Dirofilaria) immitis]
wMen1_aTRAM_RAST_-_Na+/H+_ion_antiporter_family_protein_CDS	WP_191111346.1	4.3e-46	195.3	167	WP_191111346.1 Na+/H+ antiporter subunit E [Candidatus Wolbachia massiliensis]
wMen1_aTRAM_RAST_-_NAD_kinase_(EC_2.7.1.23)_CDS	WP_041046378.1	1.3e-118	436.8	262	WP_041046378.1 NAD kinase [Wolbachia endosymbiont of Cimex lectularius]
wMen1_aTRAM_RAST_-_NAD_kinase_(EC_2.7.1.23)_CDS	WP_175937220.1	1.8e-117	433	262	WP_175937220.1 NAD kinase [Wolbachia endosymbiont of Madathamugadia hiepei]
wMen1_aTRAM_RAST_-_NAD_kinase_(EC_2.7.1.23)_CDS	WP_174133046.1	8.5e-115	424.1	262	WP_174133046.1 NAD kinase [Wolbachia endosymbiont of Atemnus politus]
wMen1_aTRAM_RAST_-_NAD_kinase_(EC_2.7.1.23)_CDS	WP_011256598.1	4.2e-114	421.8	262	WP_011256598.1 MULTISPECIES: NAD kinase [unclassified Wolbachia]
wMen1_aTRAM_RAST_-_NAD_kinase_(EC_2.7.1.23)_CDS	WP_006280584.1	5.5e-114	421.4	262	WP_006280584.1 MULTISPECIES: NAD kinase [Wolbachia]
wMen1_aTRAM_RAST_-_NAD-dependent_glyceraldehyde-3-phosphate_dehydrogenase_(EC_1.2.1.12)_CDS	WP_175937453.1	1.2e-150	543.5	325	WP_175937453.1 type I glyceraldehyde-3-phosphate dehydrogenase [Wolbachia endosymbiont of Madathamugadia hiepei]
wMen1_aTRAM_RAST_-_NAD-dependent_glyceraldehyde-3-phosphate_dehydrogenase_(EC_1.2.1.12)_CDS	BAO99705.1	1.2e-150	543.5	324	BAO99705.1 glyceraldehyde 3-phosphate dehydrogenase [Wolbachia endosymbiont of Cimex lectularius]
wMen1_aTRAM_RAST_-_NAD-dependent_glyceraldehyde-3-phosphate_dehydrogenase_(EC_1.2.1.12)_CDS	WP_041046606.1	1.2e-150	543.5	324	WP_041046606.1 type I glyceraldehyde-3-phosphate dehydrogenase [Wolbachia endosymbiont of Cimex lectularius]
wMen1_aTRAM_RAST_-_NAD-dependent_glyceraldehyde-3-phosphate_dehydrogenase_(EC_1.2.1.12)_CDS	WP_168456035.1	1e-149	540.4	324	WP_168456035.1 type I glyceraldehyde-3-phosphate dehydrogenase [Wolbachia endosymbiont of Ctenocephalides felis wCfeJ]
wMen1_aTRAM_RAST_-_NAD-dependent_glyceraldehyde-3-phosphate_dehydrogenase_(EC_1.2.1.12)_CDS	WP_174133006.1	6.6e-149	537.7	324	WP_174133006.1 type I glyceraldehyde-3-phosphate dehydrogenase [Wolbachia endosymbiont of Atemnus politus]
wMen1_aTRAM_RAST_-_NAD-specific_glutamate_dehydrogenase_(EC_1.4.1.2),_large_form_CDS	WP_175937181.1	0	2380.5	1569	WP_175937181.1 NAD-glutamate dehydrogenase [Wolbachia endosymbiont of Madathamugadia hiepei]
wMen1_aTRAM_RAST_-_NAD-specific_glutamate_dehydrogenase_(EC_1.4.1.2),_large_form_CDS	WP_041045595.1	0	2362	1569	WP_041045595.1 NAD-glutamate dehydrogenase [Wolbachia endosymbiont of Cimex lectularius]
wMen1_aTRAM_RAST_-_NAD-specific_glutamate_dehydrogenase_(EC_1.4.1.2),_large_form_CDS	WP_011256383.1	0	2309.3	1582	WP_011256383.1 NAD-glutamate dehydrogenase [Wolbachia endosymbiont of Brugia malayi]
wMen1_aTRAM_RAST_-_NAD-specific_glutamate_dehydrogenase_(EC_1.4.1.2),_large_form_CDS	WP_088415299.1	0	2307.7	1581	WP_088415299.1 NAD-glutamate dehydrogenase [Wolbachia endosymbiont of Wuchereria bancrofti]
wMen1_aTRAM_RAST_-_NAD-specific_glutamate_dehydrogenase_(EC_1.4.1.2),_large_form_CDS	WP_167895952.1	0	2305.8	1582	WP_167895952.1 NAD-glutamate dehydrogenase [Wolbachia endosymbiont of Brugia pahangi]
wMen1_aTRAM_RAST_-_NADH_ubiquinone_oxidoreductase_chain_A_(EC_1.6.5.3)_CDS	WP_068651876.1	1.2e-23	119.4	70	WP_068651876.1 NADH-quinone oxidoreductase subunit A [Wolbachia endosymbiont of Trichogramma pretiosum]
wMen1_aTRAM_RAST_-_NADH_ubiquinone_oxidoreductase_chain_A_(EC_1.6.5.3)_CDS	WP_015588279.1	1.6e-23	119	70	WP_015588279.1 MULTISPECIES: NADH-quinone oxidoreductase subunit A [unclassified Wolbachia]
wMen1_aTRAM_RAST_-_NADH_ubiquinone_oxidoreductase_chain_A_(EC_1.6.5.3)_CDS	WP_088414392.1	1.6e-23	119	68	WP_088414392.1 NADH-quinone oxidoreductase subunit A [Wolbachia endosymbiont of Wuchereria bancrofti]
wMen1_aTRAM_RAST_-_NADH_ubiquinone_oxidoreductase_chain_A_(EC_1.6.5.3)_CDS	WP_214241888.1	1.6e-23	119	70	WP_214241888.1 NADH-quinone oxidoreductase subunit A [Wolbachia pipientis]
wMen1_aTRAM_RAST_-_NADH_ubiquinone_oxidoreductase_chain_A_(EC_1.6.5.3)_CDS	WP_063630997.1	1.6e-23	119	70	WP_063630997.1 MULTISPECIES: NADH-quinone oxidoreductase subunit A [unclassified Wolbachia]
wMen1_aTRAM_RAST_-_NADH-ubiquinone_oxidoreductase_chain_B_(EC_1.6.5.3)_CDS	WP_063630996.1	1.9e-83	319.3	161	WP_063630996.1 NADH-quinone oxidoreductase subunit B [Wolbachia endosymbiont of Laodelphax striatellus]
wMen1_aTRAM_RAST_-_NADH-ubiquinone_oxidoreductase_chain_B_(EC_1.6.5.3)_CDS	WP_211907693.1	3.2e-83	318.5	161	WP_211907693.1 NADH-quinone oxidoreductase subunit NuoB [Wolbachia endosymbiont of Spodoptera picta]
wMen1_aTRAM_RAST_-_NADH-ubiquinone_oxidoreductase_chain_B_(EC_1.6.5.3)_CDS	WP_007302257.1	4.2e-83	318.2	161	WP_007302257.1 MULTISPECIES: NADH-quinone oxidoreductase subunit B [Wolbachia]
wMen1_aTRAM_RAST_-_NADH-ubiquinone_oxidoreductase_chain_B_(EC_1.6.5.3)_CDS	WP_015588278.1	4.2e-83	318.2	161	WP_015588278.1 MULTISPECIES: NADH-quinone oxidoreductase subunit B [unclassified Wolbachia]
wMen1_aTRAM_RAST_-_NADH-ubiquinone_oxidoreductase_chain_B_(EC_1.6.5.3)_CDS	WP_214241887.1	5.5e-83	317.8	161	WP_214241887.1 unnamed protein product
wMen1_aTRAM_RAST_-_NADH-ubiquinone_oxidoreductase_chain_C_(EC_1.6.5.3)_CDS	WP_014869119.1	3.1e-74	288.9	190	WP_014869119.1 MULTISPECIES: NADH-quinone oxidoreductase subunit C [unclassified Wolbachia]
wMen1_aTRAM_RAST_-_NADH-ubiquinone_oxidoreductase_chain_C_(EC_1.6.5.3)_CDS	WP_175837291.1	2e-73	286.2	190	WP_175837291.1 NADH-quinone oxidoreductase subunit C [Wolbachia endosymbiont of Litomosoides sigmodontis]
wMen1_aTRAM_RAST_-_NADH-ubiquinone_oxidoreductase_chain_C_(EC_1.6.5.3)_CDS	WP_191111217.1	4.4e-73	285	190	WP_191111217.1 NADH-quinone oxidoreductase subunit C [Candidatus Wolbachia massiliensis]
wMen1_aTRAM_RAST_-_NADH-ubiquinone_oxidoreductase_chain_C_(EC_1.6.5.3)_CDS	WP_168455732.1	7.6e-73	284.3	190	WP_168455732.1 NADH-quinone oxidoreductase subunit C [Wolbachia endosymbiont of Ctenocephalides felis wCfeJ]
wMen1_aTRAM_RAST_-_NADH-ubiquinone_oxidoreductase_chain_C_(EC_1.6.5.3)_CDS	WP_175938318.1	1.3e-72	283.5	190	WP_175938318.1 NADH-quinone oxidoreductase subunit C [Wolbachia endosymbiont of Litomosoides brasiliensis]
wMen1_aTRAM_RAST_-_NADH-ubiquinone_oxidoreductase_chain_D_(EC_1.6.5.3)_CDS	WP_110409234.1	3.7e-207	731.5	390	WP_110409234.1 NADH-quinone oxidoreductase subunit D [Wolbachia endosymbiont of Folsomia candida]
wMen1_aTRAM_RAST_-_NADH-ubiquinone_oxidoreductase_chain_D_(EC_1.6.5.3)_CDS	WP_041045597.1	6.3e-207	730.7	390	WP_041045597.1 NADH-quinone oxidoreductase subunit D [Wolbachia endosymbiont of Cimex lectularius]
wMen1_aTRAM_RAST_-_NADH-ubiquinone_oxidoreductase_chain_D_(EC_1.6.5.3)_CDS	WP_175937180.1	8.2e-207	730.3	390	WP_175937180.1 NADH-quinone oxidoreductase subunit D [Wolbachia endosymbiont of Madathamugadia hiepei]
wMen1_aTRAM_RAST_-_NADH-ubiquinone_oxidoreductase_chain_D_(EC_1.6.5.3)_CDS	WP_065106821.1	1.4e-206	729.6	390	WP_065106821.1 MULTISPECIES: NADH-quinone oxidoreductase subunit D [Wolbachia]
wMen1_aTRAM_RAST_-_NADH-ubiquinone_oxidoreductase_chain_D_(EC_1.6.5.3)_CDS	WP_007302054.1	1.4e-206	729.6	390	WP_007302054.1 MULTISPECIES: NADH-quinone oxidoreductase subunit D [Wolbachia]
wMen1_aTRAM_RAST_-_NADH-ubiquinone_oxidoreductase_chain_E_(EC_1.6.5.3)_CDS	WP_041046177.1	4.2e-70	275	163	WP_041046177.1 NADH-quinone oxidoreductase subunit NuoE [Wolbachia endosymbiont of Cimex lectularius]
wMen1_aTRAM_RAST_-_NADH-ubiquinone_oxidoreductase_chain_E_(EC_1.6.5.3)_CDS	WP_187297082.1	4.6e-69	271.6	163	WP_187297082.1 NADH-quinone oxidoreductase subunit NuoE [Wolbachia pipientis]
wMen1_aTRAM_RAST_-_NADH-ubiquinone_oxidoreductase_chain_E_(EC_1.6.5.3)_CDS	WP_182367981.1	7.8e-69	270.8	163	WP_182367981.1 NADH-quinone oxidoreductase subunit NuoE [Wolbachia pipientis]
wMen1_aTRAM_RAST_-_NADH-ubiquinone_oxidoreductase_chain_E_(EC_1.6.5.3)_CDS	OAM03440.1	1.3e-68	270	163	OAM03440.1 NADH dehydrogenase [Wolbachia endosymbiont of Dactylopius coccus]
wMen1_aTRAM_RAST_-_NADH-ubiquinone_oxidoreductase_chain_E_(EC_1.6.5.3)_CDS	MBR9982972.1	1.3e-68	270	163	MBR9982972.1 NADH-quinone oxidoreductase subunit NuoE [Wolbachia endosymbiont of Homalodisca vitripennis]
wMen1_aTRAM_RAST_-_NADH-ubiquinone_oxidoreductase_chain_F_(EC_1.6.5.3)_CDS	OWZ25434.1	9.2e-220	773.5	416	OWZ25434.1 NADH oxidoreductase (quinone), F subunit [Wolbachia endosymbiont of Wuchereria bancrofti]
wMen1_aTRAM_RAST_-_NADH-ubiquinone_oxidoreductase_chain_F_(EC_1.6.5.3)_CDS	WP_175838288.1	2e-219	772.3	416	WP_175838288.1 NADH-quinone oxidoreductase subunit NuoF [Wolbachia endosymbiont of Litomosoides sigmodontis]
wMen1_aTRAM_RAST_-_NADH-ubiquinone_oxidoreductase_chain_F_(EC_1.6.5.3)_CDS	WP_088414617.1	2.7e-219	771.9	416	WP_088414617.1 NADH-quinone oxidoreductase subunit NuoF [Wolbachia endosymbiont of Wuchereria bancrofti]
wMen1_aTRAM_RAST_-_NADH-ubiquinone_oxidoreductase_chain_F_(EC_1.6.5.3)_CDS	QIT36528.1	4.5e-219	771.2	416	QIT36528.1 NADH oxidoreductase (quinone), F subunit [Wolbachia endosymbiont of Brugia pahangi]
wMen1_aTRAM_RAST_-_NADH-ubiquinone_oxidoreductase_chain_F_(EC_1.6.5.3)_CDS	WP_175939273.1	5.9e-219	770.8	419	WP_175939273.1 NADH-quinone oxidoreductase subunit NuoF [Wolbachia endosymbiont of Litomosoides brasiliensis]
wMen1_aTRAM_RAST_-_NADH-ubiquinone_oxidoreductase_chain_G_(EC_1.6.5.3)_CDS	WP_041046491.1	0	1176.8	681	WP_041046491.1 NADH-quinone oxidoreductase subunit NuoG [Wolbachia endosymbiont of Cimex lectularius]
wMen1_aTRAM_RAST_-_NADH-ubiquinone_oxidoreductase_chain_G_(EC_1.6.5.3)_CDS	WP_175937417.1	0	1175.2	681	WP_175937417.1 NADH-quinone oxidoreductase subunit NuoG [Wolbachia endosymbiont of Madathamugadia hiepei]
wMen1_aTRAM_RAST_-_NADH-ubiquinone_oxidoreductase_chain_G_(EC_1.6.5.3)_CDS	WP_108783930.1	0	1146	681	WP_108783930.1 NADH-quinone oxidoreductase subunit NuoG [Wolbachia endosymbiont of Bemisia tabaci]
wMen1_aTRAM_RAST_-_NADH-ubiquinone_oxidoreductase_chain_G_(EC_1.6.5.3)_CDS	MBR9983540.1	0	1142.5	681	MBR9983540.1 NADH-quinone oxidoreductase subunit G [Wolbachia endosymbiont of Homalodisca vitripennis]
wMen1_aTRAM_RAST_-_NADH-ubiquinone_oxidoreductase_chain_G_(EC_1.6.5.3)_CDS	QCB62296.1	0	1142.5	681	QCB62296.1 NADH-quinone oxidoreductase subunit G [Wolbachia endosymbiont of Drosophila mauritiana]
wMen1_aTRAM_RAST_-_NADH-ubiquinone_oxidoreductase_chain_H_(EC_1.6.5.3)_CDS	WP_041046489.1	1.7e-152	549.7	338	WP_041046489.1 NADH-quinone oxidoreductase subunit NuoH [Wolbachia endosymbiont of Cimex lectularius]
wMen1_aTRAM_RAST_-_NADH-ubiquinone_oxidoreductase_chain_H_(EC_1.6.5.3)_CDS	WP_175937416.1	2.2e-152	549.3	338	WP_175937416.1 NADH-quinone oxidoreductase subunit NuoH [Wolbachia endosymbiont of Madathamugadia hiepei]
wMen1_aTRAM_RAST_-_NADH-ubiquinone_oxidoreductase_chain_H_(EC_1.6.5.3)_CDS	WP_138265046.1	3.8e-152	548.5	339	WP_138265046.1 MULTISPECIES: NADH-quinone oxidoreductase subunit NuoH [unclassified Wolbachia]
wMen1_aTRAM_RAST_-_NADH-ubiquinone_oxidoreductase_chain_H_(EC_1.6.5.3)_CDS	WP_038199678.1	5e-152	548.1	339	WP_038199678.1 MULTISPECIES: NADH-quinone oxidoreductase subunit NuoH [Wolbachia]
wMen1_aTRAM_RAST_-_NADH-ubiquinone_oxidoreductase_chain_H_(EC_1.6.5.3)_CDS	WP_065094595.1	5e-152	548.1	339	WP_065094595.1 MULTISPECIES: NADH-quinone oxidoreductase subunit NuoH [unclassified Wolbachia]
wMen1_aTRAM_RAST_-_NADH-ubiquinone_oxidoreductase_chain_I_(EC_1.6.5.3)_CDS	Q73GH4.1	4.6e-61	245	158	Q73GH4.1 RecName: Full=NADH-quinone oxidoreductase subunit I; AltName: Full=NADH dehydrogenase I subunit I; AltName: Full=NDH-1 subunit I [Wolbachia endosymbiont of Drosophila melanogaster]
wMen1_aTRAM_RAST_-_NADH-ubiquinone_oxidoreductase_chain_I_(EC_1.6.5.3)_CDS	WP_022626393.1	1.7e-60	243	157	WP_022626393.1 MULTISPECIES: NADH-quinone oxidoreductase subunit NuoI [Wolbachia]
wMen1_aTRAM_RAST_-_NADH-ubiquinone_oxidoreductase_chain_I_(EC_1.6.5.3)_CDS	WP_068652629.1	3.9e-60	241.9	157	WP_068652629.1 NADH-quinone oxidoreductase subunit NuoI [Wolbachia endosymbiont of Trichogramma pretiosum]
wMen1_aTRAM_RAST_-_NADH-ubiquinone_oxidoreductase_chain_I_(EC_1.6.5.3)_CDS	WP_211908746.1	3.9e-60	241.9	157	WP_211908746.1 NADH-quinone oxidoreductase subunit NuoI [Wolbachia endosymbiont of Spodoptera picta]
wMen1_aTRAM_RAST_-_NADH-ubiquinone_oxidoreductase_chain_I_(EC_1.6.5.3)_CDS	WP_010404144.1	6.6e-60	241.1	157	WP_010404144.1 MULTISPECIES: NADH-quinone oxidoreductase subunit NuoI [unclassified Wolbachia]
wMen1_aTRAM_RAST_-_NADH-ubiquinone_oxidoreductase_chain_J_(EC_1.6.5.3)_CDS	WP_041045164.1	2.9e-47	199.1	172	WP_041045164.1 NADH-quinone oxidoreductase subunit J [Wolbachia endosymbiont of Cimex lectularius]
wMen1_aTRAM_RAST_-_NADH-ubiquinone_oxidoreductase_chain_J_(EC_1.6.5.3)_CDS	WP_168455607.1	1.9e-46	196.4	172	WP_168455607.1 NADH-quinone oxidoreductase subunit J [Wolbachia endosymbiont of Ctenocephalides felis wCfeJ]
wMen1_aTRAM_RAST_-_NADH-ubiquinone_oxidoreductase_chain_J_(EC_1.6.5.3)_CDS	WP_175937232.1	2.5e-46	196.1	172	WP_175937232.1 NADH-quinone oxidoreductase subunit J [Wolbachia endosymbiont of Madathamugadia hiepei]
wMen1_aTRAM_RAST_-_NADH-ubiquinone_oxidoreductase_chain_J_(EC_1.6.5.3)_CDS	WP_164225064.1	3.2e-46	195.7	172	WP_164225064.1 NADH-quinone oxidoreductase subunit J [Wolbachia pipientis]
wMen1_aTRAM_RAST_-_NADH-ubiquinone_oxidoreductase_chain_J_(EC_1.6.5.3)_CDS	WP_168464332.1	7.2e-46	194.5	172	WP_168464332.1 NADH-quinone oxidoreductase subunit J [Wolbachia endosymbiont of Ctenocephalides felis wCfeT]
wMen1_aTRAM_RAST_-_NADH-ubiquinone_oxidoreductase_chain_K_(EC_1.6.5.3)_CDS	WP_182320981.1	6.8e-36	160.6	102	WP_182320981.1 NADH-quinone oxidoreductase subunit NuoK [Wolbachia pipientis]
wMen1_aTRAM_RAST_-_NADH-ubiquinone_oxidoreductase_chain_K_(EC_1.6.5.3)_CDS	WP_114517121.1	8.9e-36	160.2	102	WP_114517121.1 NADH-quinone oxidoreductase subunit NuoK [Wolbachia endosymbiont of Cylisticus convexus]
wMen1_aTRAM_RAST_-_NADH-ubiquinone_oxidoreductase_chain_K_(EC_1.6.5.3)_CDS	WP_019236815.1	2e-35	159.1	102	WP_019236815.1 MULTISPECIES: NADH-quinone oxidoreductase subunit NuoK [Wolbachia]
wMen1_aTRAM_RAST_-_NADH-ubiquinone_oxidoreductase_chain_K_(EC_1.6.5.3)_CDS	WP_175937231.1	2.6e-35	158.7	102	WP_175937231.1 NADH-quinone oxidoreductase subunit NuoK [Wolbachia endosymbiont of Madathamugadia hiepei]
wMen1_aTRAM_RAST_-_NADH-ubiquinone_oxidoreductase_chain_K_(EC_1.6.5.3)_CDS	WP_006012916.1	2.6e-35	158.7	102	WP_006012916.1 MULTISPECIES: NADH-quinone oxidoreductase subunit NuoK [Wolbachia]
wMen1_aTRAM_RAST_-_NADH-ubiquinone_oxidoreductase_chain_L_(EC_1.6.5.3)_CDS	WP_041045168.1	1.6e-260	909.4	623	WP_041045168.1 NADH-quinone oxidoreductase subunit L [Wolbachia endosymbiont of Cimex lectularius]
wMen1_aTRAM_RAST_-_NADH-ubiquinone_oxidoreductase_chain_L_(EC_1.6.5.3)_CDS	OJH31034.1	2.7e-260	908.7	623	OJH31034.1 NADH-quinone oxidoreductase subunit L [Wolbachia endosymbiont of Armadillidium vulgare]
wMen1_aTRAM_RAST_-_NADH-ubiquinone_oxidoreductase_chain_L_(EC_1.6.5.3)_CDS	WP_047759467.1	6e-260	907.5	623	WP_047759467.1 NADH-quinone oxidoreductase subunit L [Wolbachia endosymbiont of Armadillidium vulgare]
wMen1_aTRAM_RAST_-_NADH-ubiquinone_oxidoreductase_chain_L_(EC_1.6.5.3)_CDS	WP_175937230.1	7.8e-260	907.1	623	WP_175937230.1 NADH-quinone oxidoreductase subunit L [Wolbachia endosymbiont of Madathamugadia hiepei]
wMen1_aTRAM_RAST_-_NADH-ubiquinone_oxidoreductase_chain_L_(EC_1.6.5.3)_CDS	KLT22313.1	1.3e-259	906.4	621	KLT22313.1 NADH dehydrogenase I, L subunit [Wolbachia endosymbiont of Armadillidium vulgare str. wVulC]
wMen1_aTRAM_RAST_-_NADH-ubiquinone_oxidoreductase_chain_L_(EC_1.6.5.3)_CDS	WP_175937579.1	1.2e-181	647.1	521	WP_175937579.1 cation:proton antiporter [Wolbachia endosymbiont of Madathamugadia hiepei]
wMen1_aTRAM_RAST_-_NADH-ubiquinone_oxidoreductase_chain_L_(EC_1.6.5.3)_CDS	WP_041045809.1	2.7e-181	646	521	WP_041045809.1 cation:proton antiporter [Wolbachia endosymbiont of Cimex lectularius]
wMen1_aTRAM_RAST_-_NADH-ubiquinone_oxidoreductase_chain_L_(EC_1.6.5.3)_CDS	WP_167895728.1	3e-172	615.9	521	WP_167895728.1 cation:proton antiporter [Wolbachia endosymbiont of Brugia pahangi]
wMen1_aTRAM_RAST_-_NADH-ubiquinone_oxidoreductase_chain_L_(EC_1.6.5.3)_CDS	WP_041571351.1	6.8e-172	614.8	521	WP_041571351.1 cation:proton antiporter [Wolbachia endosymbiont of Brugia malayi]
wMen1_aTRAM_RAST_-_NADH-ubiquinone_oxidoreductase_chain_L_(EC_1.6.5.3)_CDS	WP_088414478.1	4.8e-170	608.6	521	WP_088414478.1 cation:proton antiporter [Wolbachia endosymbiont of Wuchereria bancrofti]
wMen1_aTRAM_RAST_-_NADH-ubiquinone_oxidoreductase_chain_M_(EC_1.6.5.3)_CDS	WP_182309335.1	1.2e-175	627.1	475	WP_182309335.1 NADH-quinone oxidoreductase subunit M [Wolbachia pipientis]
wMen1_aTRAM_RAST_-_NADH-ubiquinone_oxidoreductase_chain_M_(EC_1.6.5.3)_CDS	WP_214303156.1	1.6e-175	626.7	475	WP_214303156.1 NADH-quinone oxidoreductase subunit M [Wolbachia endosymbiont of Erebia cassioides]
wMen1_aTRAM_RAST_-_NADH-ubiquinone_oxidoreductase_chain_M_(EC_1.6.5.3)_CDS	WP_182367124.1	1.6e-175	626.7	475	WP_182367124.1 NADH-quinone oxidoreductase subunit M [Wolbachia pipientis]
wMen1_aTRAM_RAST_-_NADH-ubiquinone_oxidoreductase_chain_M_(EC_1.6.5.3)_CDS	WP_143689271.1	4.6e-175	625.2	475	WP_143689271.1 NADH-quinone oxidoreductase subunit M [Wolbachia endosymbiont of Nilaparvata lugens]
wMen1_aTRAM_RAST_-_NADH-ubiquinone_oxidoreductase_chain_M_(EC_1.6.5.3)_CDS	WP_182320985.1	6e-175	624.8	475	WP_182320985.1 NADH-quinone oxidoreductase subunit M [Wolbachia pipientis]
wMen1_aTRAM_RAST_-_NADH-ubiquinone_oxidoreductase_chain_N_(EC_1.6.5.3)_CDS	WP_041045172.1	1.2e-172	617.1	462	WP_041045172.1 NADH-quinone oxidoreductase subunit N [Wolbachia endosymbiont of Cimex lectularius]
wMen1_aTRAM_RAST_-_NADH-ubiquinone_oxidoreductase_chain_N_(EC_1.6.5.3)_CDS	WP_175937228.1	1.2e-172	617.1	462	WP_175937228.1 NADH-quinone oxidoreductase subunit N [Wolbachia endosymbiont of Madathamugadia hiepei]
wMen1_aTRAM_RAST_-_NADH-ubiquinone_oxidoreductase_chain_N_(EC_1.6.5.3)_CDS	WP_168455611.1	9.8e-167	597.4	462	WP_168455611.1 NADH-quinone oxidoreductase subunit N [Wolbachia endosymbiont of Ctenocephalides felis wCfeJ]
wMen1_aTRAM_RAST_-_NADH-ubiquinone_oxidoreductase_chain_N_(EC_1.6.5.3)_CDS	WP_182183233.1	4.9e-166	595.1	462	WP_182183233.1 NADH-quinone oxidoreductase subunit N [Wolbachia pipientis]
wMen1_aTRAM_RAST_-_NADH-ubiquinone_oxidoreductase_chain_N_(EC_1.6.5.3)_CDS	WP_174133021.1	7e-165	591.3	462	WP_174133021.1 NADH-quinone oxidoreductase subunit N [Wolbachia endosymbiont of Atemnus politus]
wMen1_aTRAM_RAST_-_NADH:ubiquinone_oxidoreductase_17.2_kD_subunit_CDS	WP_041046040.1	8.2e-26	127.1	98	WP_041046040.1 MULTISPECIES: NADH:ubiquinone oxidoreductase [unclassified Wolbachia]
wMen1_aTRAM_RAST_-_NADH:ubiquinone_oxidoreductase_17.2_kD_subunit_CDS	WP_006014112.1	1.4e-25	126.3	100	WP_006014112.1 MULTISPECIES: NADH:ubiquinone oxidoreductase [Wolbachia]
wMen1_aTRAM_RAST_-_NADH:ubiquinone_oxidoreductase_17.2_kD_subunit_CDS	WP_214249930.1	3.1e-25	125.2	100	WP_214249930.1 NADH:ubiquinone oxidoreductase [Wolbachia endosymbiont of Anopheles demeilloni]
wMen1_aTRAM_RAST_-_NADH:ubiquinone_oxidoreductase_17.2_kD_subunit_CDS	WP_174133118.1	5.3e-25	124.4	95	WP_174133118.1 NADH:ubiquinone oxidoreductase [Wolbachia endosymbiont of Atemnus politus]
wMen1_aTRAM_RAST_-_NADH:ubiquinone_oxidoreductase_17.2_kD_subunit_CDS	WP_211907577.1	7e-25	124	100	WP_211907577.1 NADH:ubiquinone oxidoreductase [Wolbachia endosymbiont of Spodoptera picta]
wMen1_aTRAM_RAST_-_NADH:ubiquinone_oxidoreductase_subunit_5_(chain_L)/Multisubunit_Na+/H+_antiporter,_MnhA_subunit_CDS	WP_041046038.1	1.2e-199	706.8	491	WP_041046038.1 monovalent cation/H+ antiporter subunit D [Wolbachia endosymbiont of Cimex lectularius]
wMen1_aTRAM_RAST_-_NADH:ubiquinone_oxidoreductase_subunit_5_(chain_L)/Multisubunit_Na+/H+_antiporter,_MnhA_subunit_CDS	WP_175937144.1	1.5e-197	699.9	491	WP_175937144.1 cation:proton antiporter [Wolbachia endosymbiont of Madathamugadia hiepei]
wMen1_aTRAM_RAST_-_NADH:ubiquinone_oxidoreductase_subunit_5_(chain_L)/Multisubunit_Na+/H+_antiporter,_MnhA_subunit_CDS	WP_174133117.1	1e-193	687.2	491	WP_174133117.1 cation:proton antiporter [Wolbachia endosymbiont of Atemnus politus]
wMen1_aTRAM_RAST_-_NADH:ubiquinone_oxidoreductase_subunit_5_(chain_L)/Multisubunit_Na+/H+_antiporter,_MnhA_subunit_CDS	WP_025264246.1	5.1e-190	674.9	494	WP_025264246.1 monovalent cation/H+ antiporter subunit D [Wolbachia endosymbiont of Onchocerca volvulus]
wMen1_aTRAM_RAST_-_NADH:ubiquinone_oxidoreductase_subunit_5_(chain_L)/Multisubunit_Na+/H+_antiporter,_MnhA_subunit_CDS	WP_014868715.1	5.1e-190	674.9	494	WP_014868715.1 cation:proton antiporter [Wolbachia endosymbiont of Onchocerca ochengi]
wMen1_aTRAM_RAST_-_NADP-dependent_malic_enzyme_(EC_1.1.1.40)_CDS	BAO99949.1	4.8e-219	771.2	439	BAO99949.1 malate dehydrogenase (oxaloacetate-decarboxylating)(NADP+) [Wolbachia endosymbiont of Cimex lectularius]
wMen1_aTRAM_RAST_-_NADP-dependent_malic_enzyme_(EC_1.1.1.40)_CDS	WP_084221207.1	4.8e-219	771.2	439	WP_084221207.1 malate dehydrogenase [Wolbachia endosymbiont of Cimex lectularius]
wMen1_aTRAM_RAST_-_NADP-dependent_malic_enzyme_(EC_1.1.1.40)_CDS	WP_175937441.1	5.3e-218	767.7	439	WP_175937441.1 malate dehydrogenase [Wolbachia endosymbiont of Madathamugadia hiepei]
wMen1_aTRAM_RAST_-_NADP-dependent_malic_enzyme_(EC_1.1.1.40)_CDS	WP_191111544.1	1e-213	753.4	439	WP_191111544.1 malate dehydrogenase [Candidatus Wolbachia massiliensis]
wMen1_aTRAM_RAST_-_NADP-dependent_malic_enzyme_(EC_1.1.1.40)_CDS	WP_082941419.1	3.9e-213	751.5	439	WP_082941419.1 MULTISPECIES: malate dehydrogenase [unclassified Wolbachia]
wMen1_aTRAM_RAST_-_NifU_protein_CDS	WP_175937728.1	5.5e-71	278.1	190	WP_175937728.1 NifU family protein [Wolbachia endosymbiont of Madathamugadia hiepei]
wMen1_aTRAM_RAST_-_NifU_protein_CDS	WP_175838071.1	4.7e-70	275	190	WP_175838071.1 NifU family protein [Wolbachia endosymbiont of Litomosoides sigmodontis]
wMen1_aTRAM_RAST_-_NifU_protein_CDS	WP_168455563.1	1.8e-69	273.1	190	WP_168455563.1 NifU family protein [Wolbachia endosymbiont of Ctenocephalides felis wCfeJ]
wMen1_aTRAM_RAST_-_NifU_protein_CDS	WP_011256611.1	1.8e-69	273.1	189	WP_011256611.1 MULTISPECIES: NifU family protein [unclassified Wolbachia]
wMen1_aTRAM_RAST_-_NifU_protein_CDS	WP_175818464.1	2.3e-69	272.7	190	WP_175818464.1 NifU family protein [Wolbachia endosymbiont of Dirofilaria (Dirofilaria) immitis]
wMen1_aTRAM_RAST_-_Nucleoside_diphosphate_kinase_(EC_2.7.4.6)_CDS	WP_041045059.1	3.1e-55	225.3	141	WP_041045059.1 nucleoside-diphosphate kinase [Wolbachia endosymbiont of Cimex lectularius]
wMen1_aTRAM_RAST_-_Nucleoside_diphosphate_kinase_(EC_2.7.4.6)_CDS	WP_211907511.1	3.1e-55	225.3	139	WP_211907511.1 nucleoside-diphosphate kinase [Wolbachia endosymbiont of Spodoptera picta]
wMen1_aTRAM_RAST_-_Nucleoside_diphosphate_kinase_(EC_2.7.4.6)_CDS	MBR9983353.1	4e-55	224.9	139	MBR9983353.1 nucleoside-diphosphate kinase [Wolbachia endosymbiont of Homalodisca vitripennis]
wMen1_aTRAM_RAST_-_Nucleoside_diphosphate_kinase_(EC_2.7.4.6)_CDS	WP_068652306.1	5.3e-55	224.6	139	WP_068652306.1 nucleoside-diphosphate kinase [Wolbachia endosymbiont of Trichogramma pretiosum]
wMen1_aTRAM_RAST_-_Nucleoside_diphosphate_kinase_(EC_2.7.4.6)_CDS	WP_175937206.1	5.3e-55	224.6	141	WP_175937206.1 nucleoside-diphosphate kinase [Wolbachia endosymbiont of Madathamugadia hiepei]
wMen1_aTRAM_RAST_-_Octanoate-[acyl-carrier-protein]-protein-N-octanoyltransferase_CDS	WP_174132846.1	1.3e-91	346.7	206	WP_174132846.1 lipoyl(octanoyl) transferase LipB [Wolbachia endosymbiont of Atemnus politus]
wMen1_aTRAM_RAST_-_Octanoate-[acyl-carrier-protein]-protein-N-octanoyltransferase_CDS	WP_041046129.1	3.9e-91	345.1	206	WP_041046129.1 lipoyl(octanoyl) transferase LipB [Wolbachia endosymbiont of Cimex lectularius]
wMen1_aTRAM_RAST_-_Octanoate-[acyl-carrier-protein]-protein-N-octanoyltransferase_CDS	WP_168455399.1	3.9e-91	345.1	206	WP_168455399.1 lipoyl(octanoyl) transferase LipB [Wolbachia endosymbiont of Ctenocephalides felis wCfeJ]
wMen1_aTRAM_RAST_-_Octanoate-[acyl-carrier-protein]-protein-N-octanoyltransferase_CDS	WP_175937826.1	1.9e-90	342.8	206	WP_175937826.1 lipoyl(octanoyl) transferase LipB [Wolbachia endosymbiont of Madathamugadia hiepei]
wMen1_aTRAM_RAST_-_Octanoate-[acyl-carrier-protein]-protein-N-octanoyltransferase_CDS	WP_063630716.1	6.2e-89	337.8	206	WP_063630716.1 lipoyl(octanoyl) transferase LipB [Wolbachia endosymbiont of Laodelphax striatellus]
wMen1_aTRAM_RAST_-_Octaprenyl_diphosphate_synthase_(EC_2.5.1.90)_/_Dimethylallyltransferase_(EC_2.5.1.1)_/_(2E,6E)-farnesyl_diphosphate_synthase_(EC_2.5.1.10)_/_Geranylgeranyl_pyrophosphate_synthetase_(EC_2.5.1.29)_CDS	WP_041046437.1	7.5e-139	504.2	305	WP_041046437.1 polyprenyl synthetase family protein [Wolbachia endosymbiont of Cimex lectularius]
wMen1_aTRAM_RAST_-_Octaprenyl_diphosphate_synthase_(EC_2.5.1.90)_/_Dimethylallyltransferase_(EC_2.5.1.1)_/_(2E,6E)-farnesyl_diphosphate_synthase_(EC_2.5.1.10)_/_Geranylgeranyl_pyrophosphate_synthetase_(EC_2.5.1.29)_CDS	WP_191111071.1	8.3e-138	500.7	305	WP_191111071.1 polyprenyl synthetase family protein [Candidatus Wolbachia massiliensis]
wMen1_aTRAM_RAST_-_Octaprenyl_diphosphate_synthase_(EC_2.5.1.90)_/_Dimethylallyltransferase_(EC_2.5.1.1)_/_(2E,6E)-farnesyl_diphosphate_synthase_(EC_2.5.1.10)_/_Geranylgeranyl_pyrophosphate_synthetase_(EC_2.5.1.29)_CDS	WP_175937655.1	3.1e-137	498.8	305	WP_175937655.1 polyprenyl synthetase family protein [Wolbachia endosymbiont of Madathamugadia hiepei]
wMen1_aTRAM_RAST_-_Octaprenyl_diphosphate_synthase_(EC_2.5.1.90)_/_Dimethylallyltransferase_(EC_2.5.1.1)_/_(2E,6E)-farnesyl_diphosphate_synthase_(EC_2.5.1.10)_/_Geranylgeranyl_pyrophosphate_synthetase_(EC_2.5.1.29)_CDS	WP_164224990.1	6.5e-135	491.1	305	WP_164224990.1 polyprenyl synthetase family protein [Wolbachia pipientis]
wMen1_aTRAM_RAST_-_Octaprenyl_diphosphate_synthase_(EC_2.5.1.90)_/_Dimethylallyltransferase_(EC_2.5.1.1)_/_(2E,6E)-farnesyl_diphosphate_synthase_(EC_2.5.1.10)_/_Geranylgeranyl_pyrophosphate_synthetase_(EC_2.5.1.29)_CDS	OAM03172.1	1.1e-134	490.3	305	OAM03172.1 octaprenyl-diphosphate synthase [Wolbachia endosymbiont of Dactylopius coccus]
wMen1_aTRAM_RAST_-_Orotate_phosphoribosyltransferase_(EC_2.4.2.10)_CDS	WP_039963765.1	6.5e-83	317.8	195	WP_039963765.1 orotate phosphoribosyltransferase [Wolbachia endosymbiont of Drosophila ananassae]
wMen1_aTRAM_RAST_-_Orotate_phosphoribosyltransferase_(EC_2.4.2.10)_CDS	WP_182366547.1	1.4e-82	316.6	194	WP_182366547.1 orotate phosphoribosyltransferase [Wolbachia pipientis]
wMen1_aTRAM_RAST_-_Orotate_phosphoribosyltransferase_(EC_2.4.2.10)_CDS	WP_065094923.1	1.9e-82	316.2	194	WP_065094923.1 MULTISPECIES: orotate phosphoribosyltransferase [unclassified Wolbachia]
wMen1_aTRAM_RAST_-_Orotate_phosphoribosyltransferase_(EC_2.4.2.10)_CDS	WP_006280091.1	1.9e-82	316.2	194	WP_006280091.1 MULTISPECIES: orotate phosphoribosyltransferase [Wolbachia]
wMen1_aTRAM_RAST_-_Orotate_phosphoribosyltransferase_(EC_2.4.2.10)_CDS	WP_038199753.1	2.5e-82	315.8	194	WP_038199753.1 orotate phosphoribosyltransferase [Wolbachia pipientis]
wMen1_aTRAM_RAST_-_Orotidine_5'-phosphate_decarboxylase_(EC_4.1.1.23)_CDS	WP_041046286.1	5.9e-85	324.7	224	WP_041046286.1 orotidine-5'-phosphate decarboxylase [Wolbachia endosymbiont of Cimex lectularius]
wMen1_aTRAM_RAST_-_Orotidine_5'-phosphate_decarboxylase_(EC_4.1.1.23)_CDS	WP_168456058.1	3.9e-84	322	224	WP_168456058.1 orotidine-5'-phosphate decarboxylase [Wolbachia endosymbiont of Ctenocephalides felis wCfeJ]
wMen1_aTRAM_RAST_-_Orotidine_5'-phosphate_decarboxylase_(EC_4.1.1.23)_CDS	WP_175837758.1	8.6e-84	320.9	224	WP_175837758.1 orotidine-5'-phosphate decarboxylase [Wolbachia endosymbiont of Litomosoides sigmodontis]
wMen1_aTRAM_RAST_-_Orotidine_5'-phosphate_decarboxylase_(EC_4.1.1.23)_CDS	WP_175818703.1	1.2e-82	317	224	WP_175818703.1 orotidine-5'-phosphate decarboxylase [Wolbachia endosymbiont of Dirofilaria (Dirofilaria) immitis]
wMen1_aTRAM_RAST_-_Orotidine_5'-phosphate_decarboxylase_(EC_4.1.1.23)_CDS	WP_174134142.1	2.8e-82	315.8	224	WP_174134142.1 orotidine-5'-phosphate decarboxylase [Wolbachia endosymbiont of Atemnus politus]
wMen1_aTRAM_RAST_-_Outer_membrane_and_periplasm_component_of_type_IV_secretion_of_T-DNA_complex,_has_secretin-like_domain,_VirB9_CDS	WP_175937098.1	6e-108	401.4	268	WP_175937098.1 P-type conjugative transfer protein VirB9 [Wolbachia endosymbiont of Madathamugadia hiepei]
wMen1_aTRAM_RAST_-_Outer_membrane_and_periplasm_component_of_type_IV_secretion_of_T-DNA_complex,_has_secretin-like_domain,_VirB9_CDS	WP_171816611.1	7.8e-108	401	268	WP_171816611.1 P-type conjugative transfer protein VirB9 [Wolbachia endosymbiont of Cimex lectularius]
wMen1_aTRAM_RAST_-_Outer_membrane_and_periplasm_component_of_type_IV_secretion_of_T-DNA_complex,_has_secretin-like_domain,_VirB9_CDS	WP_179946070.1	1.7e-107	399.8	268	WP_179946070.1 P-type conjugative transfer protein VirB9 [Wolbachia endosymbiont of Wuchereria bancrofti]
wMen1_aTRAM_RAST_-_Outer_membrane_and_periplasm_component_of_type_IV_secretion_of_T-DNA_complex,_has_secretin-like_domain,_VirB9_CDS	NUX01017.1	1.1e-106	397.1	266	NUX01017.1 P-type conjugative transfer protein VirB9 [Wolbachia endosymbiont of Madathamugadia hiepei]
wMen1_aTRAM_RAST_-_Outer_membrane_and_periplasm_component_of_type_IV_secretion_of_T-DNA_complex,_has_secretin-like_domain,_VirB9_CDS	AAW70869.1	1.5e-106	396.7	268	AAW70869.1 Type IV secretory pathway, component VirB9 [Wolbachia endosymbiont strain TRS of Brugia malayi]
wMen1_aTRAM_RAST_-_Outer_membrane_protein_assembly_factor_YaeT_precursor_CDS	WP_041046728.1	0	1085.5	783	WP_041046728.1 outer membrane protein assembly factor BamA [Wolbachia endosymbiont of Cimex lectularius]
wMen1_aTRAM_RAST_-_Outer_membrane_protein_assembly_factor_YaeT_precursor_CDS	WP_175937083.1	5.7e-310	1074.3	783	WP_175937083.1 outer membrane protein assembly factor BamA [Wolbachia endosymbiont of Madathamugadia hiepei]
wMen1_aTRAM_RAST_-_Outer_membrane_protein_assembly_factor_YaeT_precursor_CDS	WP_174132651.1	4.5e-305	1057.7	783	WP_174132651.1 outer membrane protein assembly factor BamA [Wolbachia endosymbiont of Atemnus politus]
wMen1_aTRAM_RAST_-_Outer_membrane_protein_assembly_factor_YaeT_precursor_CDS	WP_174133976.1	2.2e-304	1055.4	783	WP_174133976.1 outer membrane protein assembly factor BamA [Wolbachia endosymbiont of Atemnus politus]
wMen1_aTRAM_RAST_-_Outer_membrane_protein_assembly_factor_YaeT_precursor_CDS	WP_168455432.1	3e-301	1045	787	WP_168455432.1 outer membrane protein assembly factor BamA [Wolbachia endosymbiont of Ctenocephalides felis wCfeJ]
wMen1_aTRAM_RAST_-_Outer_membrane_protein_assembly_factor_YaeT_precursor_CDS	WP_175937025.1	1.1e-129	474.2	408	WP_175937025.1 TolC family protein [Wolbachia endosymbiont of Madathamugadia hiepei]
wMen1_aTRAM_RAST_-_Outer_membrane_protein_assembly_factor_YaeT_precursor_CDS	WP_041045017.1	7.8e-123	451.4	417	WP_041045017.1 TolC family protein [Wolbachia endosymbiont of Cimex lectularius]
wMen1_aTRAM_RAST_-_Outer_membrane_protein_assembly_factor_YaeT_precursor_CDS	WP_174132915.1	1.3e-122	450.7	413	WP_174132915.1 TolC family protein [Wolbachia endosymbiont of Atemnus politus]
wMen1_aTRAM_RAST_-_Outer_membrane_protein_assembly_factor_YaeT_precursor_CDS	WP_044135452.1	3.6e-120	442.6	416	WP_044135452.1 TolC family protein [Wolbachia endosymbiont of Onchocerca ochengi]
wMen1_aTRAM_RAST_-_Outer_membrane_protein_assembly_factor_YaeT_precursor_CDS	AZU37968.1	6.2e-120	441.8	415	AZU37968.1 hypothetical protein BBB02_01560 [Wolbachia endosymbiont of Bemisia tabaci]
wMen1_aTRAM_RAST_-_Outer_membrane_protein_H_precursor_CDS	WP_041046230.1	4.9e-56	228.4	191	WP_041046230.1 OmpH family outer membrane protein [Wolbachia endosymbiont of Cimex lectularius]
wMen1_aTRAM_RAST_-_Outer_membrane_protein_H_precursor_CDS	WP_175937084.1	3.9e-53	218.8	191	WP_175937084.1 OmpH family outer membrane protein [Wolbachia endosymbiont of Madathamugadia hiepei]
wMen1_aTRAM_RAST_-_Outer_membrane_protein_H_precursor_CDS	WP_174132652.1	4.5e-49	205.3	191	WP_174132652.1 OmpH family outer membrane protein [Wolbachia endosymbiont of Atemnus politus]
wMen1_aTRAM_RAST_-_Outer_membrane_protein_H_precursor_CDS	WP_214249963.1	6.5e-48	201.4	190	WP_214249963.1 OmpH family outer membrane protein [Wolbachia endosymbiont of Anopheles demeilloni]
wMen1_aTRAM_RAST_-_Outer_membrane_protein_H_precursor_CDS	WP_191110770.1	2.5e-47	199.5	191	WP_191110770.1 OmpH family outer membrane protein [Candidatus Wolbachia massiliensis]
wMen1_aTRAM_RAST_-_Oxygen-insensitive_NAD(P)H_nitroreductase_(EC_1.-.-.-)_/_Dihydropteridine_reductase_(EC_1.5.1.34)_CDS	WP_168455857.1	2.4e-79	305.8	185	WP_168455857.1 nitroreductase family protein [Wolbachia endosymbiont of Ctenocephalides felis wCfeJ]
wMen1_aTRAM_RAST_-_Oxygen-insensitive_NAD(P)H_nitroreductase_(EC_1.-.-.-)_/_Dihydropteridine_reductase_(EC_1.5.1.34)_CDS	WP_175809605.1	2.9e-77	298.9	184	WP_175809605.1 nitroreductase family protein [Wolbachia endosymbiont of Dipetalonema caudispina]
wMen1_aTRAM_RAST_-_Oxygen-insensitive_NAD(P)H_nitroreductase_(EC_1.-.-.-)_/_Dihydropteridine_reductase_(EC_1.5.1.34)_CDS	VDM91664.1	2.1e-75	292.7	184	VDM91664.1 unnamed protein product [Onchocerca ochengi]
wMen1_aTRAM_RAST_-_Oxygen-insensitive_NAD(P)H_nitroreductase_(EC_1.-.-.-)_/_Dihydropteridine_reductase_(EC_1.5.1.34)_CDS	CCF78436.1	2.1e-75	292.7	184	CCF78436.1 nitroreductase [Wolbachia endosymbiont of Onchocerca ochengi]
wMen1_aTRAM_RAST_-_Oxygen-insensitive_NAD(P)H_nitroreductase_(EC_1.-.-.-)_/_Dihydropteridine_reductase_(EC_1.5.1.34)_CDS	WP_175818410.1	8.7e-74	287.3	184	WP_175818410.1 nitroreductase family protein [Wolbachia endosymbiont of Dirofilaria (Dirofilaria) immitis]
wMen1_aTRAM_RAST_-_Pantoate--beta-alanine_ligase_(EC_6.3.2.1)_CDS	WP_168464627.1	3e-92	349	225	WP_168464627.1 pantoate--beta-alanine ligase [Wolbachia endosymbiont of Ctenocephalides felis wCfeT]
wMen1_aTRAM_RAST_-_Pantoate--beta-alanine_ligase_(EC_6.3.2.1)_CDS	PWU05281.1	1.1e-62	250.8	223	PWU05281.1 pantoate--beta-alanine ligase [Verrucomicrobia bacterium]
wMen1_aTRAM_RAST_-_Pantoate--beta-alanine_ligase_(EC_6.3.2.1)_CDS	MBA4407301.1	3.2e-62	249.2	225	MBA4407301.1 pantoate--beta-alanine ligase [bacterium]
wMen1_aTRAM_RAST_-_Pantoate--beta-alanine_ligase_(EC_6.3.2.1)_CDS	NOZ04653.1	3e-60	242.7	222	NOZ04653.1 pantoate--beta-alanine ligase [FCB group bacterium]
wMen1_aTRAM_RAST_-_Pantoate--beta-alanine_ligase_(EC_6.3.2.1)_CDS	MBI1939853.1	5.1e-60	241.9	222	MBI1939853.1 pantoate--beta-alanine ligase [Ignavibacteriales bacterium]
wMen1_aTRAM_RAST_-_Parvulin-like_peptidyl-prolyl_isomerase_CDS	WP_191111371.1	2.8e-103	386.3	375	WP_191111371.1 SurA N-terminal domain-containing protein [Candidatus Wolbachia massiliensis]
wMen1_aTRAM_RAST_-_Parvulin-like_peptidyl-prolyl_isomerase_CDS	WP_174133314.1	3.7e-103	386	375	WP_174133314.1 SurA N-terminal domain-containing protein [Wolbachia endosymbiont of Atemnus politus]
wMen1_aTRAM_RAST_-_Parvulin-like_peptidyl-prolyl_isomerase_CDS	WP_175809245.1	1.8e-102	383.6	375	WP_175809245.1 SurA N-terminal domain-containing protein [Wolbachia endosymbiont of Dipetalonema caudispina]
wMen1_aTRAM_RAST_-_Parvulin-like_peptidyl-prolyl_isomerase_CDS	WP_175937571.1	3.1e-102	382.9	375	WP_175937571.1 SurA N-terminal domain-containing protein [Wolbachia endosymbiont of Madathamugadia hiepei]
wMen1_aTRAM_RAST_-_Parvulin-like_peptidyl-prolyl_isomerase_CDS	WP_167895717.1	1.3e-100	377.5	377	WP_167895717.1 SurA N-terminal domain-containing protein [Wolbachia endosymbiont of Brugia pahangi]
wMen1_aTRAM_RAST_-_Pentapeptide_repeat_domain_protein_CDS	WP_175937334.1	1.4e-24	125.6	81	WP_175937334.1 pentapeptide repeat-containing protein [Wolbachia endosymbiont of Madathamugadia hiepei]
wMen1_aTRAM_RAST_-_Pentapeptide_repeat_domain_protein_CDS	WP_041571580.1	3.5e-23	120.9	81	WP_041571580.1 pentapeptide repeat-containing protein [Wolbachia endosymbiont of Brugia malayi]
wMen1_aTRAM_RAST_-_Pentapeptide_repeat_domain_protein_CDS	AAW71169.1	3.5e-23	120.9	81	AAW71169.1 Uncharacterized secreted protein containing pentapeptide repeats [Wolbachia endosymbiont strain TRS of Brugia malayi]
wMen1_aTRAM_RAST_-_Pentapeptide_repeat_domain_protein_CDS	WP_088414045.1	1e-22	119.4	81	WP_088414045.1 pentapeptide repeat-containing protein [Wolbachia endosymbiont of Wuchereria bancrofti]
wMen1_aTRAM_RAST_-_Pentapeptide_repeat_domain_protein_CDS	QIT36229.1	1.3e-22	119	81	QIT36229.1 pentapeptide repeats family protein [Wolbachia endosymbiont of Brugia pahangi]
wMen1_aTRAM_RAST_-_Peptide_chain_release_factor_1_CDS	WP_174133547.1	1.9e-149	539.7	357	WP_174133547.1 peptide chain release factor 1 [Wolbachia endosymbiont of Atemnus politus]
wMen1_aTRAM_RAST_-_Peptide_chain_release_factor_1_CDS	WP_063630512.1	1.2e-148	537	360	WP_063630512.1 peptide chain release factor 1 [Wolbachia endosymbiont of Laodelphax striatellus]
wMen1_aTRAM_RAST_-_Peptide_chain_release_factor_1_CDS	WP_114517642.1	1.6e-148	536.6	358	WP_114517642.1 peptide chain release factor 1 [Wolbachia endosymbiont of Cylisticus convexus]
wMen1_aTRAM_RAST_-_Peptide_chain_release_factor_1_CDS	OJH30834.1	1.6e-148	536.6	358	OJH30834.1 Peptide chain release factor 1 [Wolbachia endosymbiont of Armadillidium vulgare]
wMen1_aTRAM_RAST_-_Peptide_chain_release_factor_1_CDS	WP_017531632.1	2.8e-148	535.8	360	WP_017531632.1 peptide chain release factor 1 [Wolbachia endosymbiont of Diaphorina citri]
wMen1_aTRAM_RAST_-_Peptide_chain_release_factor_2;_programmed_frameshift-containing_CDS	WP_145971838.1	6.8e-163	584.3	368	WP_145971838.1 peptide chain release factor 2 [Wolbachia endosymbiont of Cimex lectularius]
wMen1_aTRAM_RAST_-_Peptide_chain_release_factor_2;_programmed_frameshift-containing_CDS	WP_174134202.1	1.7e-161	579.7	368	WP_174134202.1 peptide chain release factor 2 [Wolbachia endosymbiont of Atemnus politus]
wMen1_aTRAM_RAST_-_Peptide_chain_release_factor_2;_programmed_frameshift-containing_CDS	WP_175937562.1	5.4e-160	574.7	368	WP_175937562.1 peptide chain release factor 2 [Wolbachia endosymbiont of Madathamugadia hiepei]
wMen1_aTRAM_RAST_-_Peptide_chain_release_factor_2;_programmed_frameshift-containing_CDS	WP_179958992.1	5.4e-160	574.7	368	WP_179958992.1 peptide chain release factor 2 [Wolbachia endosymbiont of Ctenocephalides felis wCfeJ]
wMen1_aTRAM_RAST_-_Peptide_chain_release_factor_2;_programmed_frameshift-containing_CDS	WP_182282530.1	3e-158	568.9	363	WP_182282530.1 peptide chain release factor 2 [Wolbachia pipientis]
wMen1_aTRAM_RAST_-_Peptide_deformylase_(EC_3.5.1.88)_CDS	WP_041045270.1	1.2e-70	276.9	179	WP_041045270.1 peptide deformylase [Wolbachia endosymbiont of Cimex lectularius]
wMen1_aTRAM_RAST_-_Peptide_deformylase_(EC_3.5.1.88)_CDS	WP_174133424.1	1.2e-70	276.9	179	WP_174133424.1 peptide deformylase [Wolbachia endosymbiont of Atemnus politus]
wMen1_aTRAM_RAST_-_Peptide_deformylase_(EC_3.5.1.88)_CDS	WP_011256315.1	1.3e-69	273.5	179	WP_011256315.1 MULTISPECIES: peptide deformylase [unclassified Wolbachia]
wMen1_aTRAM_RAST_-_Peptide_deformylase_(EC_3.5.1.88)_CDS	WP_213863115.1	1.3e-69	273.5	179	WP_213863115.1 peptide deformylase [Wolbachia endosymbiont of Rhagoletis cerasi]
wMen1_aTRAM_RAST_-_Peptide_deformylase_(EC_3.5.1.88)_CDS	WP_038250351.1	2.8e-69	272.3	179	WP_038250351.1 peptide deformylase [Wolbachia endosymbiont of Glossina morsitans morsitans]
wMen1_aTRAM_RAST_-_peptidoglycan-associated_lipoprotein,_putative_CDS	WP_175937128.1	5.1e-59	238	156	WP_175937128.1 OmpA family protein [Wolbachia endosymbiont of Madathamugadia hiepei]
wMen1_aTRAM_RAST_-_peptidoglycan-associated_lipoprotein,_putative_CDS	WP_175809788.1	6.7e-59	237.7	156	WP_175809788.1 OmpA family protein [Wolbachia endosymbiont of Dipetalonema caudispina]
wMen1_aTRAM_RAST_-_peptidoglycan-associated_lipoprotein,_putative_CDS	WP_041046760.1	9.7e-58	233.8	156	WP_041046760.1 OmpA family protein [Wolbachia endosymbiont of Cimex lectularius]
wMen1_aTRAM_RAST_-_peptidoglycan-associated_lipoprotein,_putative_CDS	WP_168455649.1	1.3e-57	233.4	156	WP_168455649.1 OmpA family protein [Wolbachia endosymbiont of Ctenocephalides felis wCfeJ]
wMen1_aTRAM_RAST_-_peptidoglycan-associated_lipoprotein,_putative_CDS	WP_175838428.1	2.2e-57	232.6	157	WP_175838428.1 OmpA family protein [Wolbachia endosymbiont of Litomosoides sigmodontis]
wMen1_aTRAM_RAST_-_Peptidyl-tRNA_hydrolase_(EC_3.1.1.29)_CDS	WP_191111491.1	4.8e-69	271.6	173	WP_191111491.1 aminoacyl-tRNA hydrolase [Candidatus Wolbachia massiliensis]
wMen1_aTRAM_RAST_-_Peptidyl-tRNA_hydrolase_(EC_3.1.1.29)_CDS	WP_041045715.1	8.2e-69	270.8	171	WP_041045715.1 aminoacyl-tRNA hydrolase [Wolbachia endosymbiont of Cimex lectularius]
wMen1_aTRAM_RAST_-_Peptidyl-tRNA_hydrolase_(EC_3.1.1.29)_CDS	WP_155968827.1	1.4e-68	270	173	WP_155968827.1 MULTISPECIES: aminoacyl-tRNA hydrolase [Wolbachia]
wMen1_aTRAM_RAST_-_Peptidyl-tRNA_hydrolase_(EC_3.1.1.29)_CDS	WP_065094970.1	2.4e-68	269.2	173	WP_065094970.1 MULTISPECIES: aminoacyl-tRNA hydrolase [Wolbachia]
wMen1_aTRAM_RAST_-_Peptidyl-tRNA_hydrolase_(EC_3.1.1.29)_CDS	WP_168455692.1	3.1e-68	268.9	171	WP_168455692.1 aminoacyl-tRNA hydrolase [Wolbachia endosymbiont of Ctenocephalides felis wCfeJ]
wMen1_aTRAM_RAST_-_Periplasmic_divalent_cation_tolerance_protein_CutA_CDS	WP_139686825.1	2.8e-10	74.7	46	WP_139686825.1 divalent-cation tolerance protein CutA [Wolbachia endosymbiont of Leptopilina clavipes]
wMen1_aTRAM_RAST_-_Periplasmic_divalent_cation_tolerance_protein_CutA_CDS	WP_070104825.1	3.6e-10	74.3	46	WP_070104825.1 divalent-cation tolerance protein CutA [Wolbachia endosymbiont of Cimex lectularius]
wMen1_aTRAM_RAST_-_Periplasmic_divalent_cation_tolerance_protein_CutA_CDS	WP_175937584.1	6.2e-10	73.6	46	WP_175937584.1 divalent-cation tolerance protein CutA [Wolbachia endosymbiont of Madathamugadia hiepei]
wMen1_aTRAM_RAST_-_Periplasmic_divalent_cation_tolerance_protein_CutA_CDS	WP_214249630.1	1e-09	72.8	46	WP_214249630.1 divalent cation tolerance protein CutA [Wolbachia endosymbiont of Anopheles demeilloni]
wMen1_aTRAM_RAST_-_Periplasmic_divalent_cation_tolerance_protein_CutA_CDS	WP_010402294.1	1e-09	72.8	46	WP_010402294.1 MULTISPECIES: divalent-cation tolerance protein CutA [unclassified Wolbachia]
wMen1_aTRAM_RAST_-_Periplasmic_thiol:disulfide_interchange_protein_DsbA_CDS	WP_175937154.1	1.8e-95	359.8	235	WP_175937154.1 thioredoxin domain-containing protein [Wolbachia endosymbiont of Madathamugadia hiepei]
wMen1_aTRAM_RAST_-_Periplasmic_thiol:disulfide_interchange_protein_DsbA_CDS	WP_041044953.1	8.4e-93	350.9	235	WP_041044953.1 thioredoxin domain-containing protein [Wolbachia endosymbiont of Cimex lectularius]
wMen1_aTRAM_RAST_-_Periplasmic_thiol:disulfide_interchange_protein_DsbA_CDS	OWZ25444.1	1.4e-87	333.6	241	OWZ25444.1 hypothetical protein CCY16_00829 [Wolbachia endosymbiont of Wuchereria bancrofti]
wMen1_aTRAM_RAST_-_Periplasmic_thiol:disulfide_interchange_protein_DsbA_CDS	WP_088414600.1	1.4e-87	333.6	241	WP_088414600.1 DsbA family protein [Wolbachia endosymbiont of Wuchereria bancrofti]
wMen1_aTRAM_RAST_-_Periplasmic_thiol:disulfide_interchange_protein_DsbA_CDS	WP_041571567.1	6.9e-87	331.3	241	WP_041571567.1 MULTISPECIES: DsbA family protein [unclassified Wolbachia]
wMen1_aTRAM_RAST_-_Periplasmic_thiol:disulfide_oxidoreductase_DsbB,_required_for_DsbA_reoxidation_CDS	WP_015588104.1	2.6e-50	209.1	156	WP_015588104.1 MULTISPECIES: disulfide bond formation protein B [unclassified Wolbachia]
wMen1_aTRAM_RAST_-_Periplasmic_thiol:disulfide_oxidoreductase_DsbB,_required_for_DsbA_reoxidation_CDS	WP_175837473.1	4.5e-50	208.4	156	WP_175837473.1 disulfide bond formation protein B [Wolbachia endosymbiont of Litomosoides sigmodontis]
wMen1_aTRAM_RAST_-_Periplasmic_thiol:disulfide_oxidoreductase_DsbB,_required_for_DsbA_reoxidation_CDS	WP_006013300.1	1e-49	207.2	155	WP_006013300.1 MULTISPECIES: disulfide bond formation protein B [Wolbachia]
wMen1_aTRAM_RAST_-_Periplasmic_thiol:disulfide_oxidoreductase_DsbB,_required_for_DsbA_reoxidation_CDS	WP_214249826.1	2.9e-49	205.7	155	WP_214249826.1 disulfide bond formation protein B [Wolbachia endosymbiont of Anopheles demeilloni]
wMen1_aTRAM_RAST_-_Periplasmic_thiol:disulfide_oxidoreductase_DsbB,_required_for_DsbA_reoxidation_CDS	WP_063630855.1	2.9e-49	205.7	155	WP_063630855.1 MULTISPECIES: disulfide bond formation protein B [unclassified Wolbachia]
wMen1_aTRAM_RAST_-_PH_adaptation_potassium_efflux_system_protein_B1;_sodium-_potassium/hydrogen_antiporter_subunit_B1_CDS	WP_175837978.1	3.4e-48	201.8	127	WP_175837978.1 DUF4040 domain-containing protein [Wolbachia endosymbiont of Litomosoides sigmodontis]
wMen1_aTRAM_RAST_-_PH_adaptation_potassium_efflux_system_protein_B1;_sodium-_potassium/hydrogen_antiporter_subunit_B1_CDS	OWZ25439.1	4.5e-48	201.4	127	OWZ25439.1 hypothetical protein CCY16_00730 [Wolbachia endosymbiont of Wuchereria bancrofti]
wMen1_aTRAM_RAST_-_PH_adaptation_potassium_efflux_system_protein_B1;_sodium-_potassium/hydrogen_antiporter_subunit_B1_CDS	WP_088414611.1	4.5e-48	201.4	127	WP_088414611.1 DUF4040 domain-containing protein [Wolbachia endosymbiont of Wuchereria bancrofti]
wMen1_aTRAM_RAST_-_PH_adaptation_potassium_efflux_system_protein_B1;_sodium-_potassium/hydrogen_antiporter_subunit_B1_CDS	ERN56216.1	7.7e-48	200.7	127	ERN56216.1 monovalent cation/H+ antiporter subunit B [Wolbachia pipientis wMelPop]
wMen1_aTRAM_RAST_-_PH_adaptation_potassium_efflux_system_protein_B1;_sodium-_potassium/hydrogen_antiporter_subunit_B1_CDS	ONI57415.1	7.7e-48	200.7	127	ONI57415.1 multisubunit Na+/H+ antiporter, MnhB subunit [Wolbachia pipientis wVitA]
wMen1_aTRAM_RAST_-_PH_adaptation_potassium_efflux_system_protein_C;_sodium-_potassium/hydrogen_antiporter_subunit_C_CDS	WP_096617048.1	9.1e-33	150.2	93	WP_096617048.1 cation:proton antiporter subunit C [Wolbachia pipientis]
wMen1_aTRAM_RAST_-_PH_adaptation_potassium_efflux_system_protein_C;_sodium-_potassium/hydrogen_antiporter_subunit_C_CDS	WP_182183040.1	1.2e-32	149.8	93	WP_182183040.1 cation:proton antiporter subunit C [Wolbachia pipientis]
wMen1_aTRAM_RAST_-_PH_adaptation_potassium_efflux_system_protein_C;_sodium-_potassium/hydrogen_antiporter_subunit_C_CDS	WP_175818550.1	1.2e-32	149.8	96	WP_175818550.1 cation:proton antiporter subunit C [Wolbachia endosymbiont of Dirofilaria (Dirofilaria) immitis]
wMen1_aTRAM_RAST_-_PH_adaptation_potassium_efflux_system_protein_C;_sodium-_potassium/hydrogen_antiporter_subunit_C_CDS	WP_175814318.1	3.5e-32	148.3	93	WP_175814318.1 cation:proton antiporter subunit C [Wolbachia endosymbiont of Cruorifilaria tuberocauda]
wMen1_aTRAM_RAST_-_PH_adaptation_potassium_efflux_system_protein_C;_sodium-_potassium/hydrogen_antiporter_subunit_C_CDS	OAM01684.1	5.9e-32	147.5	93	OAM01684.1 cation:proton antiporter [Wolbachia endosymbiont of Dactylopius coccus]
wMen1_aTRAM_RAST_-_Phenylalanyl-tRNA_synthetase_alpha_chain_(EC_6.1.1.20)_CDS	TVS99071.1	6.4e-163	584.3	347	TVS99071.1 phenylalanine--tRNA ligase subunit alpha [Wolbachia pipientis]
wMen1_aTRAM_RAST_-_Phenylalanyl-tRNA_synthetase_alpha_chain_(EC_6.1.1.20)_CDS	WP_041045978.1	1.1e-162	583.6	347	WP_041045978.1 phenylalanine--tRNA ligase subunit alpha [Wolbachia endosymbiont of Cimex lectularius]
wMen1_aTRAM_RAST_-_Phenylalanyl-tRNA_synthetase_alpha_chain_(EC_6.1.1.20)_CDS	WP_151808043.1	1.1e-162	583.6	347	WP_151808043.1 phenylalanine--tRNA ligase subunit alpha [Wolbachia endosymbiont of Nasonia oneida]
wMen1_aTRAM_RAST_-_Phenylalanyl-tRNA_synthetase_alpha_chain_(EC_6.1.1.20)_CDS	WP_155968272.1	4.2e-162	581.6	347	WP_155968272.1 MULTISPECIES: phenylalanine--tRNA ligase subunit alpha [Wolbachia]
wMen1_aTRAM_RAST_-_Phenylalanyl-tRNA_synthetase_alpha_chain_(EC_6.1.1.20)_CDS	WP_012673065.1	7.1e-162	580.9	347	WP_012673065.1 MULTISPECIES: phenylalanine--tRNA ligase subunit alpha [Wolbachia]
wMen1_aTRAM_RAST_-_Phenylalanyl-tRNA_synthetase_beta_chain_(EC_6.1.1.20)_CDS	WP_041045424.1	0	1089.7	761	WP_041045424.1 phenylalanine--tRNA ligase subunit beta [Wolbachia endosymbiont of Cimex lectularius]
wMen1_aTRAM_RAST_-_Phenylalanyl-tRNA_synthetase_beta_chain_(EC_6.1.1.20)_CDS	WP_175937452.1	0	1088.2	748	WP_175937452.1 phenylalanine--tRNA ligase subunit beta [Wolbachia endosymbiont of Madathamugadia hiepei]
wMen1_aTRAM_RAST_-_Phenylalanyl-tRNA_synthetase_beta_chain_(EC_6.1.1.20)_CDS	WP_168456126.1	0	1075.1	765	WP_168456126.1 phenylalanine--tRNA ligase subunit beta [Wolbachia endosymbiont of Ctenocephalides felis wCfeJ]
wMen1_aTRAM_RAST_-_Phenylalanyl-tRNA_synthetase_beta_chain_(EC_6.1.1.20)_CDS	WP_174133236.1	1.7e-306	1062.4	748	WP_174133236.1 phenylalanine--tRNA ligase subunit beta [Wolbachia endosymbiont of Atemnus politus]
wMen1_aTRAM_RAST_-_Phenylalanyl-tRNA_synthetase_beta_chain_(EC_6.1.1.20)_CDS	WP_012673135.1	1.4e-303	1052.7	747	WP_012673135.1 MULTISPECIES: phenylalanine--tRNA ligase subunit beta [Wolbachia]
wMen1_aTRAM_RAST_-_Phosphate_ABC_transporter,_periplasmic_phosphate-binding_protein_PstS_(TC_3.A.1.7.1)_CDS	WP_041045248.1	1.1e-125	460.3	272	WP_041045248.1 substrate-binding domain-containing protein [Wolbachia endosymbiont of Cimex lectularius]
wMen1_aTRAM_RAST_-_Phosphate_ABC_transporter,_periplasmic_phosphate-binding_protein_PstS_(TC_3.A.1.7.1)_CDS	WP_175937617.1	6.7e-123	451.1	272	WP_175937617.1 substrate-binding domain-containing protein [Wolbachia endosymbiont of Madathamugadia hiepei]
wMen1_aTRAM_RAST_-_Phosphate_ABC_transporter,_periplasmic_phosphate-binding_protein_PstS_(TC_3.A.1.7.1)_CDS	WP_213862947.1	1.9e-122	449.5	271	WP_213862947.1 substrate-binding domain-containing protein [Wolbachia endosymbiont of Rhagoletis cerasi]
wMen1_aTRAM_RAST_-_Phosphate_ABC_transporter,_periplasmic_phosphate-binding_protein_PstS_(TC_3.A.1.7.1)_CDS	WP_209452327.1	2.5e-122	449.1	271	WP_209452327.1 substrate-binding domain-containing protein [Wolbachia endosymbiont of Ceratosolen solmsi]
wMen1_aTRAM_RAST_-_Phosphate_ABC_transporter,_periplasmic_phosphate-binding_protein_PstS_(TC_3.A.1.7.1)_CDS	WP_015589083.1	5.6e-122	448	271	WP_015589083.1 MULTISPECIES: substrate-binding domain-containing protein [unclassified Wolbachia]
wMen1_aTRAM_RAST_-_Phosphate_transport_ATP-binding_protein_PstB_(TC_3.A.1.7.1)_CDS	OAM01738.1	1.2e-121	446.8	247	OAM01738.1 phosphate ABC transporter ATP-binding protein [Wolbachia endosymbiont of Dactylopius coccus]
wMen1_aTRAM_RAST_-_Phosphate_transport_ATP-binding_protein_PstB_(TC_3.A.1.7.1)_CDS	WP_041045036.1	1.5e-121	446.4	250	WP_041045036.1 phosphate ABC transporter ATP-binding protein PstB [Wolbachia endosymbiont of Cimex lectularius]
wMen1_aTRAM_RAST_-_Phosphate_transport_ATP-binding_protein_PstB_(TC_3.A.1.7.1)_CDS	CAD7415938.1	2e-121	446	247	CAD7415938.1 unnamed protein product [Timema poppensis]
wMen1_aTRAM_RAST_-_Phosphate_transport_ATP-binding_protein_PstB_(TC_3.A.1.7.1)_CDS	WP_182182993.1	4.5e-121	444.9	247	WP_182182993.1 phosphate ABC transporter ATP-binding protein PstB [Wolbachia pipientis]
wMen1_aTRAM_RAST_-_Phosphate_transport_ATP-binding_protein_PstB_(TC_3.A.1.7.1)_CDS	WP_175937016.1	7.6e-121	444.1	250	WP_175937016.1 phosphate ABC transporter ATP-binding protein PstB [Wolbachia endosymbiont of Madathamugadia hiepei]
wMen1_aTRAM_RAST_-_Phosphate_transport_system_permease_protein_PstA_(TC_3.A.1.7.1)_CDS	WP_175937462.1	9e-169	604	396	WP_175937462.1 phosphate ABC transporter permease PstA [Wolbachia endosymbiont of Madathamugadia hiepei]
wMen1_aTRAM_RAST_-_Phosphate_transport_system_permease_protein_PstA_(TC_3.A.1.7.1)_CDS	WP_041045776.1	1.7e-167	599.7	396	WP_041045776.1 phosphate ABC transporter permease PstA [Wolbachia endosymbiont of Cimex lectularius]
wMen1_aTRAM_RAST_-_Phosphate_transport_system_permease_protein_PstA_(TC_3.A.1.7.1)_CDS	WP_191111302.1	2.1e-165	592.8	396	WP_191111302.1 phosphate ABC transporter permease PstA [Candidatus Wolbachia massiliensis]
wMen1_aTRAM_RAST_-_Phosphate_transport_system_permease_protein_PstA_(TC_3.A.1.7.1)_CDS	WP_168455583.1	2.7e-165	592.4	396	WP_168455583.1 phosphate ABC transporter permease PstA [Wolbachia endosymbiont of Ctenocephalides felis wCfeJ]
wMen1_aTRAM_RAST_-_Phosphate_transport_system_permease_protein_PstA_(TC_3.A.1.7.1)_CDS	WP_025263916.1	7.8e-165	590.9	396	WP_025263916.1 phosphate ABC transporter permease PstA [Wolbachia endosymbiont of Onchocerca volvulus]
wMen1_aTRAM_RAST_-_Phosphate_transport_system_permease_protein_PstC_(TC_3.A.1.7.1)_CDS	WP_191111460.1	1e-121	447.2	289	WP_191111460.1 phosphate ABC transporter permease subunit PstC [Candidatus Wolbachia massiliensis]
wMen1_aTRAM_RAST_-_Phosphate_transport_system_permease_protein_PstC_(TC_3.A.1.7.1)_CDS	OWZ25465.1	1.8e-121	446.4	290	OWZ25465.1 phosphate ABC transporter, permease protein PstC [Wolbachia endosymbiont of Wuchereria bancrofti]
wMen1_aTRAM_RAST_-_Phosphate_transport_system_permease_protein_PstC_(TC_3.A.1.7.1)_CDS	WP_179946024.1	1.8e-121	446.4	290	WP_179946024.1 phosphate ABC transporter permease subunit PstC [Wolbachia endosymbiont of Wuchereria bancrofti]
wMen1_aTRAM_RAST_-_Phosphate_transport_system_permease_protein_PstC_(TC_3.A.1.7.1)_CDS	WP_168455806.1	3.9e-121	445.3	289	WP_168455806.1 phosphate ABC transporter permease subunit PstC [Wolbachia endosymbiont of Ctenocephalides felis wCfeJ]
wMen1_aTRAM_RAST_-_Phosphate_transport_system_permease_protein_PstC_(TC_3.A.1.7.1)_CDS	WP_175837662.1	1.1e-120	443.7	289	WP_175837662.1 phosphate ABC transporter permease subunit PstC [Wolbachia endosymbiont of Litomosoides sigmodontis]
wMen1_aTRAM_RAST_-_Phosphate:acyl-ACP_acyltransferase_PlsX_CDS	WP_041045413.1	2.4e-154	555.8	345	WP_041045413.1 phosphate acyltransferase PlsX [Wolbachia endosymbiont of Cimex lectularius]
wMen1_aTRAM_RAST_-_Phosphate:acyl-ACP_acyltransferase_PlsX_CDS	WP_175937675.1	3.5e-153	552	345	WP_175937675.1 phosphate acyltransferase PlsX [Wolbachia endosymbiont of Madathamugadia hiepei]
wMen1_aTRAM_RAST_-_Phosphate:acyl-ACP_acyltransferase_PlsX_CDS	WP_151807807.1	8.6e-152	547.4	345	WP_151807807.1 phosphate acyltransferase PlsX [Wolbachia endosymbiont of Nasonia oneida]
wMen1_aTRAM_RAST_-_Phosphate:acyl-ACP_acyltransferase_PlsX_CDS	WP_065094651.1	1.1e-151	547	345	WP_065094651.1 MULTISPECIES: phosphate acyltransferase PlsX [unclassified Wolbachia]
wMen1_aTRAM_RAST_-_Phosphate:acyl-ACP_acyltransferase_PlsX_CDS	WP_182367437.1	1.1e-151	547	345	WP_182367437.1 phosphate acyltransferase PlsX [Wolbachia pipientis]
wMen1_aTRAM_RAST_-_Phosphatidate_cytidylyltransferase_(EC_2.7.7.41)_CDS	WP_191110968.1	6e-73	284.6	191	WP_191110968.1 phosphatidate cytidylyltransferase [Candidatus Wolbachia massiliensis]
wMen1_aTRAM_RAST_-_Phosphatidate_cytidylyltransferase_(EC_2.7.7.41)_CDS	CCF78474.1	1e-72	283.9	192	CCF78474.1 CDP-diglyceride synthetase [Wolbachia endosymbiont of Onchocerca ochengi]
wMen1_aTRAM_RAST_-_Phosphatidate_cytidylyltransferase_(EC_2.7.7.41)_CDS	WP_025264174.1	1e-72	283.9	192	WP_025264174.1 MULTISPECIES: CDP-archaeol synthase [unclassified Wolbachia]
wMen1_aTRAM_RAST_-_Phosphatidate_cytidylyltransferase_(EC_2.7.7.41)_CDS	WP_174133287.1	1e-72	283.9	191	WP_174133287.1 CDP-archaeol synthase [Wolbachia endosymbiont of Atemnus politus]
wMen1_aTRAM_RAST_-_Phosphatidate_cytidylyltransferase_(EC_2.7.7.41)_CDS	WP_041046114.1	1.7e-72	283.1	191	WP_041046114.1 CDP-archaeol synthase [Wolbachia endosymbiont of Cimex lectularius]
wMen1_aTRAM_RAST_-_Phosphatidylglycerophosphatase_A_(EC_3.1.3.27)_CDS	WP_041044972.1	3.1e-59	238.8	156	WP_041044972.1 phosphatidylglycerophosphatase A [Wolbachia endosymbiont of Cimex lectularius]
wMen1_aTRAM_RAST_-_Phosphatidylglycerophosphatase_A_(EC_3.1.3.27)_CDS	WP_175937420.1	1.5e-58	236.5	156	WP_175937420.1 phosphatidylglycerophosphatase A [Wolbachia endosymbiont of Madathamugadia hiepei]
wMen1_aTRAM_RAST_-_Phosphatidylglycerophosphatase_A_(EC_3.1.3.27)_CDS	WP_191111268.1	6.5e-57	231.1	156	WP_191111268.1 phosphatidylglycerophosphatase A [Candidatus Wolbachia massiliensis]
wMen1_aTRAM_RAST_-_Phosphatidylglycerophosphatase_A_(EC_3.1.3.27)_CDS	WP_088415160.1	3.2e-56	228.8	156	WP_088415160.1 phosphatidylglycerophosphatase A [Wolbachia endosymbiont of Wuchereria bancrofti]
wMen1_aTRAM_RAST_-_Phosphatidylglycerophosphatase_A_(EC_3.1.3.27)_CDS	WP_167896321.1	3.2e-56	228.8	156	WP_167896321.1 phosphatidylglycerophosphatase A [Wolbachia endosymbiont of Brugia pahangi]
wMen1_aTRAM_RAST_-_Phosphatidylglycerophosphatase_A,_PgpA_CDS	WP_041045147.1	1.9e-95	359.8	230	WP_041045147.1 hypothetical protein [Wolbachia endosymbiont of Cimex lectularius]
wMen1_aTRAM_RAST_-_Phosphatidylglycerophosphatase_A,_PgpA_CDS	WP_175937340.1	2.4e-95	359.4	230	WP_175937340.1 phosphatidylglycerophosphatase [Wolbachia endosymbiont of Madathamugadia hiepei]
wMen1_aTRAM_RAST_-_Phosphatidylglycerophosphatase_A,_PgpA_CDS	WP_174132686.1	4.6e-94	355.1	230	WP_174132686.1 phosphatidylglycerophosphatase [Wolbachia endosymbiont of Atemnus politus]
wMen1_aTRAM_RAST_-_Phosphatidylglycerophosphatase_A,_PgpA_CDS	WP_182183178.1	1.9e-92	349.7	229	WP_182183178.1 phosphatidylglycerophosphatase [Wolbachia pipientis]
wMen1_aTRAM_RAST_-_Phosphatidylglycerophosphatase_A,_PgpA_CDS	WP_164225141.1	9.5e-92	347.4	229	WP_164225141.1 phosphatidylglycerophosphatase [Wolbachia pipientis]
wMen1_aTRAM_RAST_-_Phosphatidylserine_decarboxylase_(EC_4.1.1.65)_CDS	WP_041045710.1	7.8e-85	324.3	223	WP_041045710.1 phosphatidylserine decarboxylase [Wolbachia endosymbiont of Cimex lectularius]
wMen1_aTRAM_RAST_-_Phosphatidylserine_decarboxylase_(EC_4.1.1.65)_CDS	WP_175937354.1	1.7e-84	323.2	222	WP_175937354.1 phosphatidylserine decarboxylase [Wolbachia endosymbiont of Madathamugadia hiepei]
wMen1_aTRAM_RAST_-_Phosphatidylserine_decarboxylase_(EC_4.1.1.65)_CDS	WP_167895853.1	2.3e-84	322.8	223	WP_167895853.1 phosphatidylserine decarboxylase [Wolbachia endosymbiont of Brugia pahangi]
wMen1_aTRAM_RAST_-_Phosphatidylserine_decarboxylase_(EC_4.1.1.65)_CDS	WP_174132769.1	5e-84	321.6	223	WP_174132769.1 phosphatidylserine decarboxylase [Wolbachia endosymbiont of Atemnus politus]
wMen1_aTRAM_RAST_-_Phosphatidylserine_decarboxylase_(EC_4.1.1.65)_CDS	WP_168455512.1	8.6e-84	320.9	223	WP_168455512.1 phosphatidylserine decarboxylase [Wolbachia endosymbiont of Ctenocephalides felis wCfeJ]
wMen1_aTRAM_RAST_-_Phospho-N-acetylmuramoyl-pentapeptide-_transferase_(EC_2.7.8.13)_CDS	WP_041045565.1	4.5e-113	418.7	325	WP_041045565.1 phospho-N-acetylmuramoyl-pentapeptide-transferase [Wolbachia endosymbiont of Cimex lectularius]
wMen1_aTRAM_RAST_-_Phospho-N-acetylmuramoyl-pentapeptide-_transferase_(EC_2.7.8.13)_CDS	WP_065094848.1	8.4e-112	414.5	324	WP_065094848.1 MULTISPECIES: phospho-N-acetylmuramoyl-pentapeptide-transferase [Wolbachia]
wMen1_aTRAM_RAST_-_Phospho-N-acetylmuramoyl-pentapeptide-_transferase_(EC_2.7.8.13)_CDS	WP_182367719.1	8.4e-112	414.5	324	WP_182367719.1 phospho-N-acetylmuramoyl-pentapeptide-transferase [Wolbachia pipientis]
wMen1_aTRAM_RAST_-_Phospho-N-acetylmuramoyl-pentapeptide-_transferase_(EC_2.7.8.13)_CDS	WP_151807633.1	1.1e-111	414.1	324	WP_151807633.1 MULTISPECIES: phospho-N-acetylmuramoyl-pentapeptide-transferase [unclassified Wolbachia]
wMen1_aTRAM_RAST_-_Phospho-N-acetylmuramoyl-pentapeptide-_transferase_(EC_2.7.8.13)_CDS	WP_155969251.1	1.1e-111	414.1	324	WP_155969251.1 MULTISPECIES: phospho-N-acetylmuramoyl-pentapeptide-transferase [Wolbachia]
wMen1_aTRAM_RAST_-_Phosphoglycerate_kinase_(EC_2.7.2.3)_CDS	BAO99861.1	1.4e-158	570.1	395	BAO99861.1 phosphoglycerate kinase [Wolbachia endosymbiont of Cimex lectularius]
wMen1_aTRAM_RAST_-_Phosphoglycerate_kinase_(EC_2.7.2.3)_CDS	WP_171816646.1	9.3e-158	567.4	394	WP_171816646.1 phosphoglycerate kinase [Wolbachia endosymbiont of Cimex lectularius]
wMen1_aTRAM_RAST_-_Phosphoglycerate_kinase_(EC_2.7.2.3)_CDS	PBQ28039.1	1.3e-156	563.5	392	PBQ28039.1 phosphoglycerate kinase [Wolbachia pipientis wAus]
wMen1_aTRAM_RAST_-_Phosphoglycerate_kinase_(EC_2.7.2.3)_CDS	OAB82089.1	5.1e-156	561.6	391	OAB82089.1 phosphoglycerate kinase [Wolbachia endosymbiont of Laodelphax striatellus]
wMen1_aTRAM_RAST_-_Phosphoglycerate_kinase_(EC_2.7.2.3)_CDS	WP_174133114.1	8.7e-156	560.8	396	WP_174133114.1 phosphoglycerate kinase [Wolbachia endosymbiont of Atemnus politus]
wMen1_aTRAM_RAST_-_Phospholipase/carboxylesterase_family_protein_(EC_3.1.-.-)_CDS	WP_174132762.1	9e-91	344	211	WP_174132762.1 dienelactone hydrolase family protein [Wolbachia endosymbiont of Atemnus politus]
wMen1_aTRAM_RAST_-_Phospholipase/carboxylesterase_family_protein_(EC_3.1.-.-)_CDS	BAP00416.1	4.5e-90	341.7	211	BAP00416.1 phospholipase/carboxylesterase family protein [Wolbachia endosymbiont of Cimex lectularius]
wMen1_aTRAM_RAST_-_Phospholipase/carboxylesterase_family_protein_(EC_3.1.-.-)_CDS	WP_041046747.1	4.5e-90	341.7	211	WP_041046747.1 dienelactone hydrolase family protein [Wolbachia endosymbiont of Cimex lectularius]
wMen1_aTRAM_RAST_-_Phospholipase/carboxylesterase_family_protein_(EC_3.1.-.-)_CDS	WP_175937282.1	1.3e-89	340.1	211	WP_175937282.1 dienelactone hydrolase family protein [Wolbachia endosymbiont of Madathamugadia hiepei]
wMen1_aTRAM_RAST_-_Phospholipase/carboxylesterase_family_protein_(EC_3.1.-.-)_CDS	WP_168455851.1	4.9e-89	338.2	211	WP_168455851.1 dienelactone hydrolase family protein [Wolbachia endosymbiont of Ctenocephalides felis wCfeJ]
wMen1_aTRAM_RAST_-_Phosphomannomutase_(EC_5.4.2.8)_CDS	NUX01203.1	6.4e-145	524.6	366	NUX01203.1 phosphomannomutase/phosphoglucomutase [Wolbachia endosymbiont of Madathamugadia hiepei]
wMen1_aTRAM_RAST_-_Phosphomannomutase_(EC_5.4.2.8)_CDS	WP_175937266.1	6.4e-145	524.6	366	WP_175937266.1 phosphomannomutase/phosphoglucomutase [Wolbachia endosymbiont of Madathamugadia hiepei]
wMen1_aTRAM_RAST_-_Phosphomannomutase_(EC_5.4.2.8)_CDS	WP_175809671.1	1.1e-144	523.9	366	WP_175809671.1 phosphomannomutase/phosphoglucomutase [Wolbachia endosymbiont of Dipetalonema caudispina]
wMen1_aTRAM_RAST_-_Phosphomannomutase_(EC_5.4.2.8)_CDS	BAP00361.1	7.1e-144	521.2	366	BAP00361.1 phosphoglucomutase/phosphomannomutase family protein [Wolbachia endosymbiont of Cimex lectularius]
wMen1_aTRAM_RAST_-_Phosphomannomutase_(EC_5.4.2.8)_CDS	WP_171816643.1	7.1e-144	521.2	366	WP_171816643.1 phosphomannomutase/phosphoglucomutase [Wolbachia endosymbiont of Cimex lectularius]
wMen1_aTRAM_RAST_-_Phosphoprotein_phosphatase_CDS	WP_175937091.1	1.5e-158	570.1	409	WP_175937091.1 metallophosphoesterase [Wolbachia endosymbiont of Madathamugadia hiepei]
wMen1_aTRAM_RAST_-_Phosphoprotein_phosphatase_CDS	WP_041044914.1	2.2e-157	566.2	402	WP_041044914.1 metallophosphoesterase [Wolbachia endosymbiont of Cimex lectularius]
wMen1_aTRAM_RAST_-_Phosphoprotein_phosphatase_CDS	WP_143689075.1	9.4e-153	550.8	406	WP_143689075.1 metallophosphoesterase [Wolbachia endosymbiont of Nilaparvata lugens]
wMen1_aTRAM_RAST_-_Phosphoprotein_phosphatase_CDS	WP_011256476.1	1.2e-152	550.4	417	WP_011256476.1 metallophosphoesterase [Wolbachia endosymbiont of Brugia malayi]
wMen1_aTRAM_RAST_-_Phosphoprotein_phosphatase_CDS	WP_167895987.1	1.6e-152	550.1	417	WP_167895987.1 metallophosphoesterase [Wolbachia endosymbiont of Brugia pahangi]
wMen1_aTRAM_RAST_-_Phosphoribosylamine--glycine_ligase_(EC_6.3.4.13)_CDS	WP_041046425.1	1.7e-189	672.9	424	WP_041046425.1 phosphoribosylamine--glycine ligase [Wolbachia endosymbiont of Cimex lectularius]
wMen1_aTRAM_RAST_-_Phosphoribosylamine--glycine_ligase_(EC_6.3.4.13)_CDS	WP_182318906.1	2.9e-189	672.2	424	WP_182318906.1 phosphoribosylamine--glycine ligase [Wolbachia pipientis]
wMen1_aTRAM_RAST_-_Phosphoribosylamine--glycine_ligase_(EC_6.3.4.13)_CDS	WP_182366404.1	3.7e-189	671.8	424	WP_182366404.1 phosphoribosylamine--glycine ligase [Wolbachia pipientis]
wMen1_aTRAM_RAST_-_Phosphoribosylamine--glycine_ligase_(EC_6.3.4.13)_CDS	WP_065095346.1	1.1e-188	670.2	424	WP_065095346.1 MULTISPECIES: phosphoribosylamine--glycine ligase [unclassified Wolbachia]
wMen1_aTRAM_RAST_-_Phosphoribosylamine--glycine_ligase_(EC_6.3.4.13)_CDS	WP_175937761.1	1.1e-188	670.2	424	WP_175937761.1 phosphoribosylamine--glycine ligase [Wolbachia endosymbiont of Madathamugadia hiepei]
wMen1_aTRAM_RAST_-_Phosphoribosylaminoimidazole_carboxylase_ATPase_subunit_(EC_4.1.1.21)_CDS	WP_014868861.1	3e-147	532.3	352	WP_014868861.1 MULTISPECIES: 5-(carboxyamino)imidazole ribonucleotide synthase [unclassified Wolbachia]
wMen1_aTRAM_RAST_-_Phosphoribosylaminoimidazole_carboxylase_ATPase_subunit_(EC_4.1.1.21)_CDS	WP_041046004.1	1.5e-146	530	353	WP_041046004.1 5-(carboxyamino)imidazole ribonucleotide synthase [Wolbachia endosymbiont of Cimex lectularius]
wMen1_aTRAM_RAST_-_Phosphoribosylaminoimidazole_carboxylase_ATPase_subunit_(EC_4.1.1.21)_CDS	WP_175818627.1	5.3e-144	521.5	346	WP_175818627.1 5-(carboxyamino)imidazole ribonucleotide synthase [Wolbachia endosymbiont of Dirofilaria (Dirofilaria) immitis]
wMen1_aTRAM_RAST_-_Phosphoribosylaminoimidazole_carboxylase_ATPase_subunit_(EC_4.1.1.21)_CDS	WP_065094629.1	9e-144	520.8	351	WP_065094629.1 MULTISPECIES: 5-(carboxyamino)imidazole ribonucleotide synthase [unclassified Wolbachia]
wMen1_aTRAM_RAST_-_Phosphoribosylaminoimidazole_carboxylase_ATPase_subunit_(EC_4.1.1.21)_CDS	WP_065106765.1	9e-144	520.8	351	WP_065106765.1 5-(carboxyamino)imidazole ribonucleotide synthase [Wolbachia endosymbiont of Nomada ferruginata]
wMen1_aTRAM_RAST_-_Phosphoribosylaminoimidazole_carboxylase_catalytic_subunit_(EC_4.1.1.21)_CDS	WP_191111588.1	1.3e-66	263.5	158	WP_191111588.1 5-(carboxyamino)imidazole ribonucleotide mutase [Candidatus Wolbachia massiliensis]
wMen1_aTRAM_RAST_-_Phosphoribosylaminoimidazole_carboxylase_catalytic_subunit_(EC_4.1.1.21)_CDS	WP_187297386.1	6.9e-65	257.7	158	WP_187297386.1 5-(carboxyamino)imidazole ribonucleotide mutase [Wolbachia pipientis]
wMen1_aTRAM_RAST_-_Phosphoribosylaminoimidazole_carboxylase_catalytic_subunit_(EC_4.1.1.21)_CDS	TVS98661.1	9e-65	257.3	158	TVS98661.1 5-(carboxyamino)imidazole ribonucleotide mutase [Wolbachia pipientis]
wMen1_aTRAM_RAST_-_Phosphoribosylaminoimidazole_carboxylase_catalytic_subunit_(EC_4.1.1.21)_CDS	WP_214241798.1	9e-65	257.3	160	WP_214241798.1 5-(carboxyamino)imidazole ribonucleotide mutase [Wolbachia pipientis]
wMen1_aTRAM_RAST_-_Phosphoribosylaminoimidazole_carboxylase_catalytic_subunit_(EC_4.1.1.21)_CDS	WP_006280351.1	1.2e-64	256.9	158	WP_006280351.1 MULTISPECIES: 5-(carboxyamino)imidazole ribonucleotide mutase [Wolbachia]
wMen1_aTRAM_RAST_-_Phosphoribosylaminoimidazole-succinocarboxamide_synthase_(EC_6.3.2.6)_CDS	WP_114517690.1	1.1e-97	367.1	240	WP_114517690.1 phosphoribosylaminoimidazolesuccinocarboxamide synthase [Wolbachia endosymbiont of Cylisticus convexus]
wMen1_aTRAM_RAST_-_Phosphoribosylaminoimidazole-succinocarboxamide_synthase_(EC_6.3.2.6)_CDS	WP_068652089.1	1.1e-97	367.1	240	WP_068652089.1 phosphoribosylaminoimidazolesuccinocarboxamide synthase [Wolbachia endosymbiont of Trichogramma pretiosum]
wMen1_aTRAM_RAST_-_Phosphoribosylaminoimidazole-succinocarboxamide_synthase_(EC_6.3.2.6)_CDS	WP_211907679.1	4.3e-97	365.2	240	WP_211907679.1 phosphoribosylaminoimidazolesuccinocarboxamide synthase [Wolbachia endosymbiont of Spodoptera picta]
wMen1_aTRAM_RAST_-_Phosphoribosylaminoimidazole-succinocarboxamide_synthase_(EC_6.3.2.6)_CDS	WP_047759544.1	9.6e-97	364	239	WP_047759544.1 phosphoribosylaminoimidazolesuccinocarboxamide synthase [Wolbachia endosymbiont of Armadillidium vulgare]
wMen1_aTRAM_RAST_-_Phosphoribosylaminoimidazole-succinocarboxamide_synthase_(EC_6.3.2.6)_CDS	WP_014868913.1	4.7e-96	361.7	240	WP_014868913.1 phosphoribosylaminoimidazolesuccinocarboxamide synthase [Wolbachia endosymbiont of Onchocerca ochengi]
wMen1_aTRAM_RAST_-_Phosphoribosylformylglycinamidine_cyclo-ligase_(EC_6.3.3.1)_CDS	WP_168455587.1	8e-150	540.8	334	WP_168455587.1 phosphoribosylformylglycinamidine cyclo-ligase [Wolbachia endosymbiont of Ctenocephalides felis wCfeJ]
wMen1_aTRAM_RAST_-_Phosphoribosylformylglycinamidine_cyclo-ligase_(EC_6.3.3.1)_CDS	WP_175937466.1	6.8e-149	537.7	334	WP_175937466.1 phosphoribosylformylglycinamidine cyclo-ligase [Wolbachia endosymbiont of Madathamugadia hiepei]
wMen1_aTRAM_RAST_-_Phosphoribosylformylglycinamidine_cyclo-ligase_(EC_6.3.3.1)_CDS	WP_041045768.1	7.5e-148	534.3	333	WP_041045768.1 phosphoribosylformylglycinamidine cyclo-ligase [Wolbachia endosymbiont of Cimex lectularius]
wMen1_aTRAM_RAST_-_Phosphoribosylformylglycinamidine_cyclo-ligase_(EC_6.3.3.1)_CDS	WP_088414368.1	6.6e-144	521.2	337	WP_088414368.1 phosphoribosylformylglycinamidine cyclo-ligase [Wolbachia endosymbiont of Wuchereria bancrofti]
wMen1_aTRAM_RAST_-_Phosphoribosylformylglycinamidine_cyclo-ligase_(EC_6.3.3.1)_CDS	WP_041571547.1	9.5e-143	517.3	337	WP_041571547.1 phosphoribosylformylglycinamidine cyclo-ligase [Wolbachia endosymbiont of Brugia malayi]
wMen1_aTRAM_RAST_-_Phosphoribosylformylglycinamidine_synthase,_glutamine_amidotransferase_subunit_(EC_6.3.5.3)_CDS	WP_175937461.1	1.1e-127	466.8	264	WP_175937461.1 phosphoribosylformylglycinamidine synthase subunit PurQ [Wolbachia endosymbiont of Madathamugadia hiepei]
wMen1_aTRAM_RAST_-_Phosphoribosylformylglycinamidine_synthase,_glutamine_amidotransferase_subunit_(EC_6.3.5.3)_CDS	WP_015589335.1	2.2e-126	462.6	264	WP_015589335.1 MULTISPECIES: phosphoribosylformylglycinamidine synthase subunit PurQ [unclassified Wolbachia]
wMen1_aTRAM_RAST_-_Phosphoribosylformylglycinamidine_synthase,_glutamine_amidotransferase_subunit_(EC_6.3.5.3)_CDS	WP_182183533.1	2.8e-126	462.2	264	WP_182183533.1 phosphoribosylformylglycinamidine synthase subunit PurQ [Wolbachia pipientis]
wMen1_aTRAM_RAST_-_Phosphoribosylformylglycinamidine_synthase,_glutamine_amidotransferase_subunit_(EC_6.3.5.3)_CDS	WP_019236865.1	4.8e-126	461.5	264	WP_019236865.1 MULTISPECIES: phosphoribosylformylglycinamidine synthase subunit PurQ [Wolbachia]
wMen1_aTRAM_RAST_-_Phosphoribosylformylglycinamidine_synthase,_glutamine_amidotransferase_subunit_(EC_6.3.5.3)_CDS	WP_041045778.1	4.8e-126	461.5	264	WP_041045778.1 phosphoribosylformylglycinamidine synthase subunit PurQ [Wolbachia endosymbiont of Cimex lectularius]
wMen1_aTRAM_RAST_-_Phosphoribosylformylglycinamidine_synthase,_PurS_subunit_(EC_6.3.5.3)_/_Phosphoribosylformylglycinamidine_synthase,_synthetase_subunit_(EC_6.3.5.3)_CDS	WP_041045388.1	0	1286.6	898	WP_041045388.1 phosphoribosylformylglycinamidine synthase [Wolbachia endosymbiont of Cimex lectularius]
wMen1_aTRAM_RAST_-_Phosphoribosylformylglycinamidine_synthase,_PurS_subunit_(EC_6.3.5.3)_/_Phosphoribosylformylglycinamidine_synthase,_synthetase_subunit_(EC_6.3.5.3)_CDS	WP_011256470.1	0	1280	881	WP_011256470.1 phosphoribosylformylglycinamidine synthase [Wolbachia endosymbiont of Brugia malayi]
wMen1_aTRAM_RAST_-_Phosphoribosylformylglycinamidine_synthase,_PurS_subunit_(EC_6.3.5.3)_/_Phosphoribosylformylglycinamidine_synthase,_synthetase_subunit_(EC_6.3.5.3)_CDS	WP_167895992.1	0	1280	881	WP_167895992.1 phosphoribosylformylglycinamidine synthase [Wolbachia endosymbiont of Brugia pahangi]
wMen1_aTRAM_RAST_-_Phosphoribosylformylglycinamidine_synthase,_PurS_subunit_(EC_6.3.5.3)_/_Phosphoribosylformylglycinamidine_synthase,_synthetase_subunit_(EC_6.3.5.3)_CDS	WP_187296940.1	0	1278.1	852	WP_187296940.1 phosphoribosylformylglycinamidine synthase [Wolbachia pipientis]
wMen1_aTRAM_RAST_-_Phosphoribosylformylglycinamidine_synthase,_PurS_subunit_(EC_6.3.5.3)_/_Phosphoribosylformylglycinamidine_synthase,_synthetase_subunit_(EC_6.3.5.3)_CDS	WP_175937477.1	0	1272.3	859	WP_175937477.1 phosphoribosylformylglycinamidine synthase [Wolbachia endosymbiont of Madathamugadia hiepei]
wMen1_aTRAM_RAST_-_Phosphoribosylglycinamide_formyltransferase_(EC_2.1.2.2)_CDS	WP_168455377.1	1.1e-76	297	186	WP_168455377.1 phosphoribosylglycinamide formyltransferase [Wolbachia endosymbiont of Ctenocephalides felis wCfeJ]
wMen1_aTRAM_RAST_-_Phosphoribosylglycinamide_formyltransferase_(EC_2.1.2.2)_CDS	WP_175937650.1	1.9e-76	296.2	186	WP_175937650.1 phosphoribosylglycinamide formyltransferase [Wolbachia endosymbiont of Madathamugadia hiepei]
wMen1_aTRAM_RAST_-_Phosphoribosylglycinamide_formyltransferase_(EC_2.1.2.2)_CDS	WP_026092599.1	5.5e-76	294.7	184	WP_026092599.1 MULTISPECIES: phosphoribosylglycinamide formyltransferase [unclassified Wolbachia]
wMen1_aTRAM_RAST_-_Phosphoribosylglycinamide_formyltransferase_(EC_2.1.2.2)_CDS	WP_014868928.1	5.5e-76	294.7	186	WP_014868928.1 MULTISPECIES: phosphoribosylglycinamide formyltransferase [unclassified Wolbachia]
wMen1_aTRAM_RAST_-_Phosphoribosylglycinamide_formyltransferase_(EC_2.1.2.2)_CDS	WP_015587782.1	7.2e-76	294.3	184	WP_015587782.1 MULTISPECIES: phosphoribosylglycinamide formyltransferase [unclassified Wolbachia]
wMen1_aTRAM_RAST_-_Polyribonucleotide_nucleotidyltransferase_(EC_2.7.7.8)_CDS	WP_041046342.1	0	1192.2	757	WP_041046342.1 polyribonucleotide nucleotidyltransferase [Wolbachia endosymbiont of Cimex lectularius]
wMen1_aTRAM_RAST_-_Polyribonucleotide_nucleotidyltransferase_(EC_2.7.7.8)_CDS	WP_175937287.1	0	1184.9	757	WP_175937287.1 polyribonucleotide nucleotidyltransferase [Wolbachia endosymbiont of Madathamugadia hiepei]
wMen1_aTRAM_RAST_-_Polyribonucleotide_nucleotidyltransferase_(EC_2.7.7.8)_CDS	WP_174855499.1	0	1182.2	756	WP_174855499.1 polyribonucleotide nucleotidyltransferase [Wolbachia endosymbiont of Ctenocephalides felis wCfeJ]
wMen1_aTRAM_RAST_-_Polyribonucleotide_nucleotidyltransferase_(EC_2.7.7.8)_CDS	WP_175938236.1	0	1169.1	756	WP_175938236.1 polyribonucleotide nucleotidyltransferase [Wolbachia endosymbiont of Litomosoides brasiliensis]
wMen1_aTRAM_RAST_-_Polyribonucleotide_nucleotidyltransferase_(EC_2.7.7.8)_CDS	TVS97101.1	0	1168.3	758	TVS97101.1 polyribonucleotide nucleotidyltransferase [Wolbachia pipientis]
wMen1_aTRAM_RAST_-_Polysaccharide_biosynthesis_protein_WlaX_CDS	WP_041046236.1	6.9e-112	414.5	272	WP_041046236.1 3'-5' exonuclease [Wolbachia endosymbiont of Cimex lectularius]
wMen1_aTRAM_RAST_-_Polysaccharide_biosynthesis_protein_WlaX_CDS	WP_051955838.1	1.7e-110	409.8	271	WP_051955838.1 3'-5' exonuclease [Wolbachia pipientis]
wMen1_aTRAM_RAST_-_Polysaccharide_biosynthesis_protein_WlaX_CDS	WP_182309230.1	1.7e-110	409.8	271	WP_182309230.1 3'-5' exonuclease [Wolbachia pipientis]
wMen1_aTRAM_RAST_-_Polysaccharide_biosynthesis_protein_WlaX_CDS	WP_191111361.1	2.9e-110	409.1	272	WP_191111361.1 ribonuclease H-like domain-containing protein [Candidatus Wolbachia massiliensis]
wMen1_aTRAM_RAST_-_Polysaccharide_biosynthesis_protein_WlaX_CDS	WP_174133410.1	2.9e-110	409.1	272	WP_174133410.1 ribonuclease H-like domain-containing protein [Wolbachia endosymbiont of Atemnus politus]
wMen1_aTRAM_RAST_-_polysaccharide_deacetylase,_putative_CDS	BAO99742.1	3.6e-97	365.5	256	BAO99742.1 predicted xylanase/chitin deacetylase [Wolbachia endosymbiont of Cimex lectularius]
wMen1_aTRAM_RAST_-_polysaccharide_deacetylase,_putative_CDS	WP_041046612.1	1.4e-96	363.6	253	WP_041046612.1 polysaccharide deacetylase family protein [Wolbachia endosymbiont of Cimex lectularius]
wMen1_aTRAM_RAST_-_polysaccharide_deacetylase,_putative_CDS	WP_168456250.1	1.5e-95	360.1	248	WP_168456250.1 polysaccharide deacetylase family protein [Wolbachia endosymbiont of Ctenocephalides felis wCfeJ]
wMen1_aTRAM_RAST_-_polysaccharide_deacetylase,_putative_CDS	WP_175937393.1	1.3e-94	357.1	253	WP_175937393.1 polysaccharide deacetylase family protein [Wolbachia endosymbiont of Madathamugadia hiepei]
wMen1_aTRAM_RAST_-_polysaccharide_deacetylase,_putative_CDS	WP_114517011.1	4.8e-94	355.1	247	WP_114517011.1 polysaccharide deacetylase family protein [Wolbachia endosymbiont of Cylisticus convexus]
wMen1_aTRAM_RAST_-_possible_periplasmic_protein_CDS	WP_041046358.1	4.5e-62	248.4	184	WP_041046358.1 BON domain-containing protein [Wolbachia endosymbiont of Cimex lectularius]
wMen1_aTRAM_RAST_-_possible_periplasmic_protein_CDS	WP_182365656.1	8.4e-61	244.2	184	WP_182365656.1 BON domain-containing protein [Wolbachia pipientis]
wMen1_aTRAM_RAST_-_possible_periplasmic_protein_CDS	WP_174132890.1	8.4e-61	244.2	184	WP_174132890.1 BON domain-containing protein [Wolbachia endosymbiont of Atemnus politus]
wMen1_aTRAM_RAST_-_possible_periplasmic_protein_CDS	WP_209452341.1	1.1e-60	243.8	184	WP_209452341.1 BON domain-containing protein [Wolbachia endosymbiont of Ceratosolen solmsi]
wMen1_aTRAM_RAST_-_possible_periplasmic_protein_CDS	WP_190321228.1	1.4e-60	243.4	184	WP_190321228.1 BON domain-containing protein [Wolbachia pipientis]
wMen1_aTRAM_RAST_-_PQQ_enzyme_repeat_family_protein_CDS	TVS97785.1	3e-94	356.3	368	TVS97785.1 PQQ-binding-like beta-propeller repeat protein [Wolbachia pipientis]
wMen1_aTRAM_RAST_-_PQQ_enzyme_repeat_family_protein_CDS	TVS91389.1	4.4e-93	352.4	368	TVS91389.1 PQQ-binding-like beta-propeller repeat protein [Wolbachia pipientis]
wMen1_aTRAM_RAST_-_PQQ_enzyme_repeat_family_protein_CDS	WP_063630428.1	5.7e-93	352.1	368	WP_063630428.1 PQQ-binding-like beta-propeller repeat protein [Wolbachia endosymbiont of Laodelphax striatellus]
wMen1_aTRAM_RAST_-_PQQ_enzyme_repeat_family_protein_CDS	WP_182159037.1	5.7e-93	352.1	368	WP_182159037.1 PQQ-binding-like beta-propeller repeat protein [Wolbachia pipientis]
wMen1_aTRAM_RAST_-_PQQ_enzyme_repeat_family_protein_CDS	WP_012673250.1	5.7e-93	352.1	368	WP_012673250.1 MULTISPECIES: PQQ-binding-like beta-propeller repeat protein [Wolbachia]
wMen1_aTRAM_RAST_-_Predicted_glutamine_amidotransferases_CDS	WP_041046719.1	1.8e-82	317	322	WP_041046719.1 gamma-glutamyl-gamma-aminobutyrate hydrolase family protein [Wolbachia endosymbiont of Cimex lectularius]
wMen1_aTRAM_RAST_-_Predicted_glutamine_amidotransferases_CDS	BAP00237.1	1.8e-82	317	322	BAP00237.1 protein containing predicted glutamine amidotransferase domain [Wolbachia endosymbiont of Cimex lectularius]
wMen1_aTRAM_RAST_-_Predicted_glutamine_amidotransferases_CDS	WP_175937328.1	2.3e-82	316.6	322	WP_175937328.1 gamma-glutamyl-gamma-aminobutyrate hydrolase family protein [Wolbachia endosymbiont of Madathamugadia hiepei]
wMen1_aTRAM_RAST_-_Predicted_glutamine_amidotransferases_CDS	WP_088414506.1	1.2e-81	314.3	322	WP_088414506.1 gamma-glutamyl-gamma-aminobutyrate hydrolase family protein [Wolbachia endosymbiont of Wuchereria bancrofti]
wMen1_aTRAM_RAST_-_Predicted_glutamine_amidotransferases_CDS	WP_168455945.1	4.4e-81	312.4	321	WP_168455945.1 gamma-glutamyl-gamma-aminobutyrate hydrolase family protein [Wolbachia endosymbiont of Ctenocephalides felis wCfeJ]
wMen1_aTRAM_RAST_-_Preprotein_translocase_secY_subunit_(TC_3.A.5.1.1)_CDS	BAO99537.1	3.1e-202	715.3	441	BAO99537.1 preprotein translocase SecY [Wolbachia endosymbiont of Cimex lectularius]
wMen1_aTRAM_RAST_-_Preprotein_translocase_secY_subunit_(TC_3.A.5.1.1)_CDS	WP_041046552.1	1.2e-201	713.4	440	WP_041046552.1 preprotein translocase subunit SecY [Wolbachia endosymbiont of Cimex lectularius]
wMen1_aTRAM_RAST_-_Preprotein_translocase_secY_subunit_(TC_3.A.5.1.1)_CDS	WP_175937312.1	6.4e-200	707.6	440	WP_175937312.1 preprotein translocase subunit SecY [Wolbachia endosymbiont of Madathamugadia hiepei]
wMen1_aTRAM_RAST_-_Preprotein_translocase_secY_subunit_(TC_3.A.5.1.1)_CDS	WP_191110841.1	3.2e-199	705.3	440	WP_191110841.1 preprotein translocase subunit SecY [Candidatus Wolbachia massiliensis]
wMen1_aTRAM_RAST_-_Preprotein_translocase_secY_subunit_(TC_3.A.5.1.1)_CDS	WP_175938723.1	5.4e-199	704.5	440	WP_175938723.1 preprotein translocase subunit SecY [Wolbachia endosymbiont of Litomosoides brasiliensis]
wMen1_aTRAM_RAST_-_Preprotein_translocase_subunit_SecE_(TC_3.A.5.1.1)_CDS	WP_064125120.1	1e-16	96.3	65	WP_064125120.1 preprotein translocase subunit SecE [Wolbachia pipientis]
wMen1_aTRAM_RAST_-_Preprotein_translocase_subunit_SecE_(TC_3.A.5.1.1)_CDS	WP_205517846.1	1e-16	96.3	65	WP_205517846.1 preprotein translocase subunit SecE [Wolbachia pipientis]
wMen1_aTRAM_RAST_-_Preprotein_translocase_subunit_SecE_(TC_3.A.5.1.1)_CDS	WP_191111225.1	8.7e-16	93.2	66	WP_191111225.1 preprotein translocase subunit SecE [Candidatus Wolbachia massiliensis]
wMen1_aTRAM_RAST_-_Preprotein_translocase_subunit_SecE_(TC_3.A.5.1.1)_CDS	WP_014868769.1	1.5e-15	92.4	66	WP_014868769.1 preprotein translocase subunit SecE [Wolbachia endosymbiont of Onchocerca ochengi]
wMen1_aTRAM_RAST_-_Preprotein_translocase_subunit_SecE_(TC_3.A.5.1.1)_CDS	WP_025264279.1	1.5e-15	92.4	66	WP_025264279.1 preprotein translocase subunit SecE [Wolbachia endosymbiont of Onchocerca volvulus]
wMen1_aTRAM_RAST_-_Preprotein_translocase_subunit_SecG_(TC_3.A.5.1.1)_CDS	WP_110410302.1	1.9e-24	122.9	106	WP_110410302.1 preprotein translocase subunit SecG [Wolbachia endosymbiont of Folsomia candida]
wMen1_aTRAM_RAST_-_Preprotein_translocase_subunit_SecG_(TC_3.A.5.1.1)_CDS	WP_188152773.1	3.3e-24	122.1	106	WP_188152773.1 preprotein translocase subunit SecG [Wolbachia endosymbiont of Pentalonia nigronervosa]
wMen1_aTRAM_RAST_-_Preprotein_translocase_subunit_SecG_(TC_3.A.5.1.1)_CDS	WP_010962615.1	5.5e-24	121.3	106	WP_010962615.1 MULTISPECIES: preprotein translocase subunit SecG [Wolbachia]
wMen1_aTRAM_RAST_-_Preprotein_translocase_subunit_SecG_(TC_3.A.5.1.1)_CDS	WP_182366843.1	5.5e-24	121.3	106	WP_182366843.1 preprotein translocase subunit SecG [Wolbachia pipientis]
wMen1_aTRAM_RAST_-_Preprotein_translocase_subunit_SecG_(TC_3.A.5.1.1)_CDS	WP_096616055.1	7.2e-24	120.9	106	WP_096616055.1 preprotein translocase subunit SecG [Wolbachia pipientis]
wMen1_aTRAM_RAST_-_Preprotein_translocase_subunit_YajC_(TC_3.A.5.1.1)_CDS	WP_041045884.1	1.2e-38	170.2	126	WP_041045884.1 preprotein translocase subunit YajC [Wolbachia endosymbiont of Cimex lectularius]
wMen1_aTRAM_RAST_-_Preprotein_translocase_subunit_YajC_(TC_3.A.5.1.1)_CDS	WP_175937131.1	2.9e-37	165.6	126	WP_175937131.1 preprotein translocase subunit YajC [Wolbachia endosymbiont of Madathamugadia hiepei]
wMen1_aTRAM_RAST_-_Preprotein_translocase_subunit_YajC_(TC_3.A.5.1.1)_CDS	WP_014868887.1	3.8e-37	165.2	127	WP_014868887.1 MULTISPECIES: preprotein translocase subunit YajC [unclassified Wolbachia]
wMen1_aTRAM_RAST_-_Preprotein_translocase_subunit_YajC_(TC_3.A.5.1.1)_CDS	CAD7414859.1	2.3e-34	156	128	CAD7414859.1 unnamed protein product [Timema poppensis]
wMen1_aTRAM_RAST_-_Preprotein_translocase_subunit_YajC_(TC_3.A.5.1.1)_CDS	WP_175818653.1	3e-34	155.6	128	WP_175818653.1 preprotein translocase subunit YajC [Wolbachia endosymbiont of Dirofilaria (Dirofilaria) immitis]
wMen1_aTRAM_RAST_-_probable_iron_binding_protein_from_the_HesB_IscA_SufA_family_CDS	WP_015589160.1	1.7e-38	169.9	156	WP_015589160.1 MULTISPECIES: HesB/YadR/YfhF family protein [unclassified Wolbachia]
wMen1_aTRAM_RAST_-_probable_iron_binding_protein_from_the_HesB_IscA_SufA_family_CDS	WP_168455327.1	1.4e-37	166.8	161	WP_168455327.1 heme biosynthesis protein HemY [Wolbachia endosymbiont of Ctenocephalides felis wCfeJ]
wMen1_aTRAM_RAST_-_probable_iron_binding_protein_from_the_HesB_IscA_SufA_family_CDS	WP_175937458.1	9.4e-37	164.1	159	WP_175937458.1 heme biosynthesis protein HemY [Wolbachia endosymbiont of Madathamugadia hiepei]
wMen1_aTRAM_RAST_-_probable_iron_binding_protein_from_the_HesB_IscA_SufA_family_CDS	OAL98683.1	9.4e-37	164.1	161	OAL98683.1 heme biosynthesis protein HemY [Wolbachia endosymbiont of Dactylopius coccus]
wMen1_aTRAM_RAST_-_probable_iron_binding_protein_from_the_HesB_IscA_SufA_family_CDS	WP_175838392.1	1.6e-36	163.3	156	WP_175838392.1 heme biosynthesis protein HemY [Wolbachia endosymbiont of Litomosoides sigmodontis]
wMen1_aTRAM_RAST_-_Proline_dehydrogenase_(EC_1.5.99.8)_(Proline_oxidase)_/_Delta-1-pyrroline-5-carboxylate_dehydrogenase_(EC_1.5.1.12)_CDS	WP_041045095.1	0	1766.5	1047	WP_041045095.1 bifunctional proline dehydrogenase/L-glutamate gamma-semialdehyde dehydrogenase PutA [Wolbachia endosymbiont of Cimex lectularius]
wMen1_aTRAM_RAST_-_Proline_dehydrogenase_(EC_1.5.99.8)_(Proline_oxidase)_/_Delta-1-pyrroline-5-carboxylate_dehydrogenase_(EC_1.5.1.12)_CDS	WP_191110672.1	0	1727.6	1047	WP_191110672.1 bifunctional proline dehydrogenase/L-glutamate gamma-semialdehyde dehydrogenase PutA [Candidatus Wolbachia massiliensis]
wMen1_aTRAM_RAST_-_Proline_dehydrogenase_(EC_1.5.99.8)_(Proline_oxidase)_/_Delta-1-pyrroline-5-carboxylate_dehydrogenase_(EC_1.5.1.12)_CDS	OJH33057.1	0	1712.6	1047	OJH33057.1 Bifunctional protein PutA [Wolbachia endosymbiont of Armadillidium vulgare]
wMen1_aTRAM_RAST_-_Proline_dehydrogenase_(EC_1.5.99.8)_(Proline_oxidase)_/_Delta-1-pyrroline-5-carboxylate_dehydrogenase_(EC_1.5.1.12)_CDS	WP_047759451.1	0	1710.3	1047	WP_047759451.1 bifunctional proline dehydrogenase/L-glutamate gamma-semialdehyde dehydrogenase PutA [Wolbachia endosymbiont of Armadillidium vulgare]
wMen1_aTRAM_RAST_-_Proline_dehydrogenase_(EC_1.5.99.8)_(Proline_oxidase)_/_Delta-1-pyrroline-5-carboxylate_dehydrogenase_(EC_1.5.1.12)_CDS	WP_175837934.1	0	1709.9	1047	WP_175837934.1 bifunctional proline dehydrogenase/L-glutamate gamma-semialdehyde dehydrogenase PutA [Wolbachia endosymbiont of Litomosoides sigmodontis]
wMen1_aTRAM_RAST_-_Prolipoprotein_diacylglyceryl_transferase_(EC_2.4.99.-)_CDS	WP_041046157.1	2.1e-119	439.5	262	WP_041046157.1 prolipoprotein diacylglyceryl transferase [Wolbachia endosymbiont of Cimex lectularius]
wMen1_aTRAM_RAST_-_Prolipoprotein_diacylglyceryl_transferase_(EC_2.4.99.-)_CDS	WP_175937839.1	1.3e-118	436.8	261	WP_175937839.1 prolipoprotein diacylglyceryl transferase [Wolbachia endosymbiont of Madathamugadia hiepei]
wMen1_aTRAM_RAST_-_Prolipoprotein_diacylglyceryl_transferase_(EC_2.4.99.-)_CDS	WP_168455367.1	4.3e-117	431.8	248	WP_168455367.1 prolipoprotein diacylglyceryl transferase [Wolbachia endosymbiont of Ctenocephalides felis wCfeJ]
wMen1_aTRAM_RAST_-_Prolipoprotein_diacylglyceryl_transferase_(EC_2.4.99.-)_CDS	WP_167896224.1	1.4e-115	426.8	256	WP_167896224.1 prolipoprotein diacylglyceryl transferase [Wolbachia endosymbiont of Brugia pahangi]
wMen1_aTRAM_RAST_-_Prolipoprotein_diacylglyceryl_transferase_(EC_2.4.99.-)_CDS	WP_088415035.1	1.8e-115	426.4	256	WP_088415035.1 prolipoprotein diacylglyceryl transferase [Wolbachia endosymbiont of Wuchereria bancrofti]
wMen1_aTRAM_RAST_-_Prolyl-tRNA_synthetase_(EC_6.1.1.15),_bacterial_type_CDS	WP_168455514.1	7.8e-203	717.2	425	WP_168455514.1 proline--tRNA ligase [Wolbachia endosymbiont of Ctenocephalides felis wCfeJ]
wMen1_aTRAM_RAST_-_Prolyl-tRNA_synthetase_(EC_6.1.1.15),_bacterial_type_CDS	WP_175937121.1	7.3e-201	710.7	425	WP_175937121.1 proline--tRNA ligase [Wolbachia endosymbiont of Madathamugadia hiepei]
wMen1_aTRAM_RAST_-_Prolyl-tRNA_synthetase_(EC_6.1.1.15),_bacterial_type_CDS	WP_041046443.1	1.6e-200	709.5	425	WP_041046443.1 proline--tRNA ligase [Wolbachia endosymbiont of Cimex lectularius]
wMen1_aTRAM_RAST_-_Prolyl-tRNA_synthetase_(EC_6.1.1.15),_bacterial_type_CDS	WP_006013933.1	6e-195	691	425	WP_006013933.1 MULTISPECIES: proline--tRNA ligase [Wolbachia]
wMen1_aTRAM_RAST_-_Prolyl-tRNA_synthetase_(EC_6.1.1.15),_bacterial_type_CDS	WP_014868846.1	7.8e-195	690.6	425	WP_014868846.1 proline--tRNA ligase [Wolbachia endosymbiont of Onchocerca ochengi]
wMen1_aTRAM_RAST_-_Proposed_peptidoglycan_lipid_II_flippase_MurJ_CDS	WP_041045139.1	3.1e-211	745.3	496	WP_041045139.1 murein biosynthesis integral membrane protein MurJ [Wolbachia endosymbiont of Cimex lectularius]
wMen1_aTRAM_RAST_-_Proposed_peptidoglycan_lipid_II_flippase_MurJ_CDS	WP_175937542.1	3.2e-208	735.3	496	WP_175937542.1 murein biosynthesis integral membrane protein MurJ [Wolbachia endosymbiont of Madathamugadia hiepei]
wMen1_aTRAM_RAST_-_Proposed_peptidoglycan_lipid_II_flippase_MurJ_CDS	WP_191111121.1	3.5e-202	715.3	496	WP_191111121.1 murein biosynthesis integral membrane protein MurJ [Candidatus Wolbachia massiliensis]
wMen1_aTRAM_RAST_-_Proposed_peptidoglycan_lipid_II_flippase_MurJ_CDS	WP_182319629.1	7.7e-202	714.1	494	WP_182319629.1 murein biosynthesis integral membrane protein MurJ [Wolbachia pipientis]
wMen1_aTRAM_RAST_-_Proposed_peptidoglycan_lipid_II_flippase_MurJ_CDS	WP_006280233.1	2.2e-201	712.6	495	WP_006280233.1 MULTISPECIES: murein biosynthesis integral membrane protein MurJ [unclassified Wolbachia]
wMen1_aTRAM_RAST_-_Protein_export_cytoplasm_chaperone_protein_(SecB,_maintains_protein_to_be_exported_in_unfolded_state)_CDS	WP_168455862.1	3.5e-55	225.3	153	WP_168455862.1 protein-export chaperone SecB [Wolbachia endosymbiont of Ctenocephalides felis wCfeJ]
wMen1_aTRAM_RAST_-_Protein_export_cytoplasm_chaperone_protein_(SecB,_maintains_protein_to_be_exported_in_unfolded_state)_CDS	WP_041045575.1	1.3e-54	223.4	153	WP_041045575.1 protein-export chaperone SecB [Wolbachia endosymbiont of Cimex lectularius]
wMen1_aTRAM_RAST_-_Protein_export_cytoplasm_chaperone_protein_(SecB,_maintains_protein_to_be_exported_in_unfolded_state)_CDS	WP_174133279.1	6.6e-54	221.1	151	WP_174133279.1 protein-export chaperone SecB [Wolbachia endosymbiont of Atemnus politus]
wMen1_aTRAM_RAST_-_Protein_export_cytoplasm_chaperone_protein_(SecB,_maintains_protein_to_be_exported_in_unfolded_state)_CDS	WP_191111528.1	1.9e-53	219.5	153	WP_191111528.1 protein-export chaperone SecB [Candidatus Wolbachia massiliensis]
wMen1_aTRAM_RAST_-_Protein_export_cytoplasm_chaperone_protein_(SecB,_maintains_protein_to_be_exported_in_unfolded_state)_CDS	WP_175937495.1	4.3e-53	218.4	153	WP_175937495.1 protein-export chaperone SecB [Wolbachia endosymbiont of Madathamugadia hiepei]
wMen1_aTRAM_RAST_-_Protein_export_cytoplasm_protein_SecA_ATPase_RNA_helicase_(TC_3.A.5.1.1)_CDS	BAP00512.1	0	1438.3	881	BAP00512.1 preprotein translocase subunit SecA [Wolbachia endosymbiont of Cimex lectularius]
wMen1_aTRAM_RAST_-_Protein_export_cytoplasm_protein_SecA_ATPase_RNA_helicase_(TC_3.A.5.1.1)_CDS	WP_171816650.1	0	1428.3	858	WP_171816650.1 preprotein translocase subunit SecA [Wolbachia endosymbiont of Cimex lectularius]
wMen1_aTRAM_RAST_-_Protein_export_cytoplasm_protein_SecA_ATPase_RNA_helicase_(TC_3.A.5.1.1)_CDS	NUX01678.1	0	1425.2	881	NUX01678.1 preprotein translocase subunit SecA [Wolbachia endosymbiont of Madathamugadia hiepei]
wMen1_aTRAM_RAST_-_Protein_export_cytoplasm_protein_SecA_ATPase_RNA_helicase_(TC_3.A.5.1.1)_CDS	WP_174855523.1	0	1424.8	852	WP_174855523.1 preprotein translocase subunit SecA [Wolbachia endosymbiont of Ctenocephalides felis wCfeJ]
wMen1_aTRAM_RAST_-_Protein_export_cytoplasm_protein_SecA_ATPase_RNA_helicase_(TC_3.A.5.1.1)_CDS	NSX83604.1	0	1418.7	882	NSX83604.1 preprotein translocase subunit SecA [Wolbachia endosymbiont of Atemnus politus]
wMen1_aTRAM_RAST_-_Protein-export_membrane_protein_SecD_(TC_3.A.5.1.1)_CDS	WP_175937623.1	1.6e-185	659.8	436	WP_175937623.1 protein translocase subunit SecD [Wolbachia endosymbiont of Madathamugadia hiepei]
wMen1_aTRAM_RAST_-_Protein-export_membrane_protein_SecD_(TC_3.A.5.1.1)_CDS	WP_041044998.1	1.5e-183	653.3	436	WP_041044998.1 protein translocase subunit SecD [Wolbachia endosymbiont of Cimex lectularius]
wMen1_aTRAM_RAST_-_Protein-export_membrane_protein_SecD_(TC_3.A.5.1.1)_CDS	WP_168455914.1	2.3e-181	646	436	WP_168455914.1 protein translocase subunit SecD [Wolbachia endosymbiont of Ctenocephalides felis wCfeJ]
wMen1_aTRAM_RAST_-_Protein-export_membrane_protein_SecD_(TC_3.A.5.1.1)_CDS	WP_174133265.1	4e-181	645.2	436	WP_174133265.1 protein translocase subunit SecD [Wolbachia endosymbiont of Atemnus politus]
wMen1_aTRAM_RAST_-_Protein-export_membrane_protein_SecD_(TC_3.A.5.1.1)_CDS	WP_191111195.1	8.8e-181	644	436	WP_191111195.1 protein translocase subunit SecD [Candidatus Wolbachia massiliensis]
wMen1_aTRAM_RAST_-_Protein-export_membrane_protein_SecF_(TC_3.A.5.1.1)_CDS	WP_175937863.1	8.8e-105	391	280	WP_175937863.1 protein translocase subunit SecF [Wolbachia endosymbiont of Madathamugadia hiepei]
wMen1_aTRAM_RAST_-_Protein-export_membrane_protein_SecF_(TC_3.A.5.1.1)_CDS	WP_041045951.1	1.5e-104	390.2	280	WP_041045951.1 protein translocase subunit SecF [Wolbachia endosymbiont of Cimex lectularius]
wMen1_aTRAM_RAST_-_Protein-export_membrane_protein_SecF_(TC_3.A.5.1.1)_CDS	WP_168455828.1	2.4e-102	382.9	280	WP_168455828.1 protein translocase subunit SecF [Wolbachia endosymbiont of Ctenocephalides felis wCfeJ]
wMen1_aTRAM_RAST_-_Protein-export_membrane_protein_SecF_(TC_3.A.5.1.1)_CDS	WP_174133842.1	4.1e-102	382.1	280	WP_174133842.1 protein translocase subunit SecF [Wolbachia endosymbiont of Atemnus politus]
wMen1_aTRAM_RAST_-_Protein-export_membrane_protein_SecF_(TC_3.A.5.1.1)_CDS	WP_174132606.1	9.1e-102	380.9	280	WP_174132606.1 protein translocase subunit SecF [Wolbachia endosymbiont of Atemnus politus]
wMen1_aTRAM_RAST_-_Protein-N(5)-glutamine_methyltransferase_PrmC,_methylates_polypeptide_chain_release_factors_RF1_and_RF2_CDS	WP_041045962.1	3.4e-130	475.3	278	WP_041045962.1 peptide chain release factor N(5)-glutamine methyltransferase [Wolbachia endosymbiont of Cimex lectularius]
wMen1_aTRAM_RAST_-_Protein-N(5)-glutamine_methyltransferase_PrmC,_methylates_polypeptide_chain_release_factors_RF1_and_RF2_CDS	WP_175937858.1	4.2e-128	468.4	278	WP_175937858.1 peptide chain release factor N(5)-glutamine methyltransferase [Wolbachia endosymbiont of Madathamugadia hiepei]
wMen1_aTRAM_RAST_-_Protein-N(5)-glutamine_methyltransferase_PrmC,_methylates_polypeptide_chain_release_factors_RF1_and_RF2_CDS	WP_014869082.1	1.3e-124	456.8	278	WP_014869082.1 peptide chain release factor N(5)-glutamine methyltransferase [Wolbachia endosymbiont of Onchocerca ochengi]
wMen1_aTRAM_RAST_-_Protein-N(5)-glutamine_methyltransferase_PrmC,_methylates_polypeptide_chain_release_factors_RF1_and_RF2_CDS	TVS92696.1	1.6e-124	456.4	278	TVS92696.1 peptide chain release factor N(5)-glutamine methyltransferase [Wolbachia pipientis]
wMen1_aTRAM_RAST_-_Protein-N(5)-glutamine_methyltransferase_PrmC,_methylates_polypeptide_chain_release_factors_RF1_and_RF2_CDS	WP_164225041.1	6.2e-124	454.5	278	WP_164225041.1 peptide chain release factor N(5)-glutamine methyltransferase [Wolbachia pipientis]
wMen1_aTRAM_RAST_-_Putative_glutamine_synthetase,_Rickettsiales_type_(EC_6.3.1.2)_CDS	WP_041046497.1	6.5e-101	377.9	242	WP_041046497.1 glutamine synthetase [Wolbachia endosymbiont of Cimex lectularius]
wMen1_aTRAM_RAST_-_Putative_glutamine_synthetase,_Rickettsiales_type_(EC_6.3.1.2)_CDS	WP_014869249.1	1.6e-99	373.2	242	WP_014869249.1 glutamine synthetase [Wolbachia endosymbiont of Onchocerca ochengi]
wMen1_aTRAM_RAST_-_Putative_glutamine_synthetase,_Rickettsiales_type_(EC_6.3.1.2)_CDS	WP_175937089.1	3.6e-99	372.1	242	WP_175937089.1 glutamine synthetase [Wolbachia endosymbiont of Madathamugadia hiepei]
wMen1_aTRAM_RAST_-_Putative_glutamine_synthetase,_Rickettsiales_type_(EC_6.3.1.2)_CDS	WP_011256474.1	6.1e-99	371.3	242	WP_011256474.1 MULTISPECIES: glutamine synthetase [unclassified Wolbachia]
[truncated: 781 more rows]

## Sheet: wMeur2
Query	Subject accession	E-value	Bit score	Length	Subject
wMeur2_NODE_2889_length_9058_cov_25.259913_-_(2E,6E)-farnesyl_diphosphate_synthase_(EC_2.5.1.10)_CDS	WP_041046167.1	2.4e-133	485.7	266	WP_041046167.1 polyprenyl synthetase family protein [Wolbachia endosymbiont of Cimex lectularius]
wMeur2_NODE_2889_length_9058_cov_25.259913_-_(2E,6E)-farnesyl_diphosphate_synthase_(EC_2.5.1.10)_CDS	WP_175937534.1	3.1e-133	485.3	266	WP_175937534.1 polyprenyl synthetase family protein [Wolbachia endosymbiont of Madathamugadia hiepei]
wMeur2_NODE_2889_length_9058_cov_25.259913_-_(2E,6E)-farnesyl_diphosphate_synthase_(EC_2.5.1.10)_CDS	WP_168456274.1	6.5e-115	424.5	266	WP_168456274.1 polyprenyl synthetase family protein [Wolbachia endosymbiont of Ctenocephalides felis wCfeJ]
wMeur2_NODE_2889_length_9058_cov_25.259913_-_(2E,6E)-farnesyl_diphosphate_synthase_(EC_2.5.1.10)_CDS	WP_174133078.1	2.1e-113	419.5	266	WP_174133078.1 polyprenyl synthetase family protein [Wolbachia endosymbiont of Atemnus politus]
wMeur2_NODE_2889_length_9058_cov_25.259913_-_(2E,6E)-farnesyl_diphosphate_synthase_(EC_2.5.1.10)_CDS	WP_088414793.1	6.3e-110	407.9	305	WP_088414793.1 polyprenyl synthetase family protein [Wolbachia endosymbiont of Wuchereria bancrofti]
wMeur2_NODE_3239_length_6109_cov_25.285266_-_1-acyl-sn-glycerol-3-phosphate_acyltransferase_(EC_2.3.1.51)_CDS	WP_041044962.1	1.7e-117	433	241	WP_041044962.1 1-acyl-sn-glycerol-3-phosphate acyltransferase [Wolbachia endosymbiont of Cimex lectularius]
wMeur2_NODE_3239_length_6109_cov_25.285266_-_1-acyl-sn-glycerol-3-phosphate_acyltransferase_(EC_2.3.1.51)_CDS	WP_175937787.1	1.6e-115	426.4	241	WP_175937787.1 1-acyl-sn-glycerol-3-phosphate acyltransferase [Wolbachia endosymbiont of Madathamugadia hiepei]
wMeur2_NODE_3239_length_6109_cov_25.285266_-_1-acyl-sn-glycerol-3-phosphate_acyltransferase_(EC_2.3.1.51)_CDS	WP_191111522.1	2.1e-104	389.4	241	WP_191111522.1 1-acyl-sn-glycerol-3-phosphate acyltransferase [Candidatus Wolbachia massiliensis]
wMeur2_NODE_3239_length_6109_cov_25.285266_-_1-acyl-sn-glycerol-3-phosphate_acyltransferase_(EC_2.3.1.51)_CDS	WP_014869232.1	2.3e-103	386	236	WP_014869232.1 1-acyl-sn-glycerol-3-phosphate acyltransferase [Wolbachia endosymbiont of Onchocerca ochengi]
wMeur2_NODE_3239_length_6109_cov_25.285266_-_1-acyl-sn-glycerol-3-phosphate_acyltransferase_(EC_2.3.1.51)_CDS	WP_025264153.1	3.1e-103	385.6	236	WP_025264153.1 1-acyl-sn-glycerol-3-phosphate acyltransferase [Wolbachia endosymbiont of Onchocerca volvulus]
[truncated: 4,683 more rows]

## Sheet: wMmero
Query	Subject accession	E-value	Bit score	Length	Subject
[truncated: 3,310 more rows]

[truncated: 2 more sheets: wAlce, wPaur]
