# Supplementary material for: Supergroup F Wolbachia with extremely reduced genome: transition to obligate insect symbionts
Source: Microbiome. 2023 Feb 7;11:22. doi: 10.1186/s40168-023-01462-9 (PMC9903615; doi:10.1186/s40168-023-01462-9)
Supplement: Supplementary file 6 — Additional file 5: Supplementary data 5. List of pseudogenes. [file 40168_2023_1462_MOESM5_ESM.xlsx]

## Sheet: overview
Wolbachia strain	Host Organism	gbk file deposited in Dryad	Pseudogenes
wMeur1	Menacanthus eurysternus	wMeur1.gbk	17
wMmer	Meromenopon meropis	wMmer.gbk	32
wMeur2	Menacanthus eurysternus	wMeur2.gbk	85
wPaur	Penenirmus auritus	wPaur.gbk	144
wAlce	Alcedoecus sp.	wAlce.gbk	145
wMelo	Melophagus ovinus	wMelo.gbk	137
wCle	Cimex lectularius	wCle.gbk	459
wOc	Osmia caerulescens	wOc.gbk	167
wMhi	Madathamugadia hiepei	wMhi.gbk	149

## Sheet: wMeur1_Pseudo
Pseudogene Count	Contig Designation	Pseudofinder Designation	Coordinate Start-Stop	Direction	Intergenic/CDS	Prokka gbk Locus Tag		Prokka Annotation
1	1	wMeur1_ori_1_0001	65389-65987	+	intergenic	wMeur1_ori_1_ign_54		-	-
2	1	wMeur1_ori_1_0002	72132-72930	+	intergenic	wMeur1_ori_1_ign_62		-	-
3	1	wMeur1_ori_1_0003	155671-156175	-	gene	wMeur1_ori_00135		hypothetical protein	-
4	1	wMeur1_ori_1_0004	156952-157846	-	gene	wMeur1_ori_00137		DNA polymerase I, thermostable	-
5	1	wMeur1_ori_1_0005	252485-253283	+	intergenic	wMeur1_ori_1_ign_207		-	-
6	1	wMeur1_ori_1_0006	292890-293256	+	gene	wMeur1_ori_00242		Arginine/agmatine antiporter	-
7	1	wMeur1_ori_1_0007	298940-300097	+	intergenic	wMeur1_ori_1_ign_247		-	-
8	1	wMeur1_ori_1_0008	375573-375689	+	intergenic	wMeur1_ori_1_ign_309		-	-
9	1	wMeur1_ori_1_0009	422928-423549	+	gene	wMeur1_ori_00347		hypothetical protein	-
10	1	wMeur1_ori_1_0010	423601-423943	+	gene	wMeur1_ori_00348		hypothetical protein	-
11	1	wMeur1_ori_1_0011	429099-429540	-	gene	wMeur1_ori_00354		Cell division protein FtsQ	-
12	1	wMeur1_ori_1_0012	448775-450669	+	intergenic	wMeur1_ori_1_ign_372		-	-
13	1	wMeur1_ori_1_0013	548916-550345	+	intergenic, gene	wMeur1_ori_1_ign_469	wMeur1_ori_00470	-	hypothetical protein
14	1	wMeur1_ori_1_0014	574207-576874	-	gene, gene	wMeur1_ori_00489	wMeur1_ori_00491	Riboflavin biosynthesis protein RibBA	Riboflavin biosynthesis protein RibBA
15	1	wMeur1_ori_1_0015	582036-582330	-	gene	wMeur1_ori_00496		Adenylosuccinate synthetase	-
16	1	wMeur1_ori_1_0016	606901-607941	+	gene, gene	wMeur1_ori_00514	wMeur1_ori_00515	UDP-N-acetylglucosamine--N-acetylmuramyl-	UDP-N-acetylglucosamine--N-acetylmuramyl-
17	1	wMeur1_ori_1_0017	717582-718055	+	intergenic	wMeur1_ori_1_ign_607		-	-

## Sheet: wMmer_Pseudo
Pseudogene Count	Contig Designation	Pseudofinder Designation	Coordinate Start-Stop	Direction	Intergenic/CDS	Prokka gbk Locus Tag				Prokka Annotation
1	1	wMero_f_1_0001	33806-35377	+	Intergenic	wMero_f_1_ign_43				-	-	-	-
2	1	wMero_f_1_0002	66271-66421	-	gene	wMero_f_00069				hypothetical protein	-	-	-
3	1	wMero_f_1_0003	157593-159312	+	Intergenic	wMero_f_1_ign_131				-	-	-	-
4	1	wMero_f_1_0004	159480-159657	+	gene	wMero_f_00133				hypothetical protein	-	-	-
5	1	wMero_f_1_0005	159658-160155	+	Intergenic	wMero_f_1_ign_133				-	-	-	-
6	1	wMero_f_1_0006	215184-217446	+	Intergenic	wMero_f_1_ign_167				-	-	-	-
7	1	wMero_f_1_0007	223900-224101	+	Intergenic	wMero_f_1_ign_174				-	-	-	-
8	1	wMero_f_1_0008	225950-226148	+	gene	wMero_f_00177				hypothetical protein	-	-	-
9	1	wMero_f_1_0009	332797-333050	+	Intergenic	wMero_f_1_ign_257				-	-	-	-
10	1	wMero_f_1_0010	357425-358665	+	Intergenic	wMero_f_1_ign_281				-	-	-	-
11	1	wMero_f_1_0011	370420-373872	+	Intergenic	wMero_f_1_ign_290				-	-	-	-
12	2	wMero_f_2_0001	1976-3159	+	Intergenic	wMero_f_2_ign_2				-	-	-	-
13	2	wMero_f_2_0002	24364-25172	-	gene, gene	wMero_f_00332	wMero_f_00333			hypothetical protein	hypothetical protein	-	-
14	2	wMero_f_2_0003	81010-81445	+	Intergenic	wMero_f_2_ign_60				-	-	-	-
15	2	wMero_f_2_0004	90965-91227	+	Intergenic	wMero_f_2_ign_71				-	-	-	-
16	2	wMero_f_2_0005	96304-98223	+	Intergenic	wMero_f_2_ign_77				-	-	-	-
17	2	wMero_f_2_0006	140874-143864	+	Intergenic	wMero_f_2_ign_110				-	-	-	-
18	2	wMero_f_2_0007	165066-165957	+	Intergenic	wMero_f_2_ign_121				-	-	-	-
19	2	wMero_f_2_0008	259618-260083	+	gene	wMero_f_00506				Uroporphyrinogen decarboxylase	-	-	-
20	2	wMero_f_2_0009	260123-260633	+	gene	wMero_f_00507				Uroporphyrinogen decarboxylase	-	-	-
21	2	wMero_f_2_0010	278641-279583	+	gene	wMero_f_00519				DNA polymerase I, thermostable	-	-	-
22	2	wMero_f_2_0011	279557-279881	+	gene	wMero_f_00520				hypothetical protein	-	-	-
23	2	wMero_f_2_0012	279826-281180	+	gene, gene, gene, gene	wMero_f_00521	wMero_f_00522	wMero_f_00523	wMero_f_00524	hypothetical protein	DNA polymerase I, thermostable	hypothetical protein	DNA polymerase I, thermostable
24	2	wMero_f_2_0013	297872-301206	+	Intergenic	wMero_f_2_ign_222				-	-	-	-
25	3	wMero_f_3_0001	1675-4051	+	Intergenic	wMero_f_3_ign_1				-	-	-	-
26	3	wMero_f_3_0002	58704-59605	-	gene, gene	wMero_f_00619	wMero_f_00620			hypothetical protein	hypothetical protein	-	-
27	3	wMero_f_3_0003	61681-65434	+	Intergenic	wMero_f_3_ign_39				-	-	-	-
28	5	wMero_f_5_0001	29293-29728	+	Intergenic	wMero_f_5_ign_21				-	-	-	-
29	6	wMero_f_6_0001	20553-20778	-	gene	wMero_f_00706				hypothetical protein	-	-	-
30	6	wMero_f_6_0002	20778-21144	-	gene	wMero_f_00707				putative GTP-binding protein EngB	-	-	-
31	6	wMero_f_6_0003	30029-30188	+	gene	wMero_f_00712				hypothetical protein	-	-	-
32	6	wMero_f_6_0004	30549-30684	+	gene	wMero_f_00714				hypothetical protein	-	-	-

## Sheet: wMeur2_Pseudo
Pseudogene Count	Contig Designation	Pseudofinder Designation	Coordinate Start-Stop	Direction	Intergenic/CDS	Prokka gbk Locus Tag		Prokka Annotation
1	1	wMeur2_f_1_0001	10662-11260	+	intergenic	wMeur2_f_1_ign_4		-	-
2	1	wMeur2_f_1_0002	23143-24308	-	gene, gene	wMeur2_f_00017	wMeur2_f_00018	hypothetical protein	hypothetical protein
3	2	wMeur2_f_2_0001	10729-11353	+	intergenic	wMeur2_f_2_ign_8		-	-
4	2	wMeur2_f_2_0002	11851-12085	-	gene	wMeur2_f_00030		hypothetical protein	-
5	2	wMeur2_f_2_0003	12115-12349	-	gene	wMeur2_f_00031		hypothetical protein	-
6	2	wMeur2_f_2_0004	19749-20777	-	gene, gene	wMeur2_f_00038	wMeur2_f_00039	hypothetical protein	Putative nuclease YhcG
7	3	wMeur2_f_3_0001	8521-8906	+	intergenic	wMeur2_f_3_ign_8		-	-
8	3	wMeur2_f_3_0002	20070-20316	+	intergenic	wMeur2_f_3_ign_21		-	-
9	3	wMeur2_f_3_0003	20316-20469	-	gene	wMeur2_f_00062		hypothetical protein	-
10	4	wMeur2_f_4_0001	33-330	-	gene	wMeur2_f_00065		hypothetical protein	-
11	4	wMeur2_f_4_0002	3177-3858	+	intergenic	wMeur2_f_4_ign_3		-	-
12	4	wMeur2_f_4_0003	4741-5020	+	intergenic	wMeur2_f_4_ign_4		-	-
13	4	wMeur2_f_4_0004	5020-5170	-	gene	wMeur2_f_00069		hypothetical protein	-
14	5	wMeur2_f_5_0001	11534-13588	+	intergenic	wMeur2_f_5_ign_13		-	-
15	7	wMeur2_f_7_0001	1258-1465	+	intergenic	wMeur2_f_7_ign_2		-	-
16	8	wMeur2_f_8_0001	114-315	-	gene	wMeur2_f_00133		hypothetical protein	-
17	16	wMeur2_f_16_0001	383-1069	+	intergenic	wMeur2_f_16_ign_1		-	-
18	16	wMeur2_f_16_0002	6514-7046	+	intergenic	wMeur2_f_16_ign_7		-	-
19	19	wMeur2_f_19_0001	5704-6122	+	intergenic	wMeur2_f_19_ign_4		-	-
20	19	wMeur2_f_19_0002	6122-7993	+	gene, gene	wMeur2_f_00268	wMeur2_f_00269	hypothetical protein	hypothetical protein
21	23	wMeur2_f_23_0001	5231-6002	+	gene	wMeur2_f_00304		hypothetical protein	-
22	23	wMeur2_f_23_0002	6153-7545	+	gene	wMeur2_f_00305		hypothetical protein	-
23	28	wMeur2_f_28_0001	3472-3841	-	gene	wMeur2_f_00347		hypothetical protein	-
24	28	wMeur2_f_28_0002	3816-4158	-	gene	wMeur2_f_00348		hypothetical protein	-
25	29	wMeur2_f_29_0001	1836-2186	+	intergenic	wMeur2_f_29_ign_2		-	-
26	29	wMeur2_f_29_0002	2186-2741	+	gene	wMeur2_f_00358		hypothetical protein	-
27	29	wMeur2_f_29_0003	5783-6155	+	intergenic	wMeur2_f_29_ign_6		-	-
28	31	wMeur2_f_31_0001	195-390	+	gene	wMeur2_f_00374		hypothetical protein	-
29	32	wMeur2_f_32_0001	1819-1960	-	gene	wMeur2_f_00385		hypothetical protein	-
30	32	wMeur2_f_32_0002	4858-5080	+	gene	wMeur2_f_00388		hypothetical protein	-
31	32	wMeur2_f_32_0003	5066-5677	+	gene, gene	wMeur2_f_00389	wMeur2_f_00390	hypothetical protein	hypothetical protein
32	33	wMeur2_f_33_0001	226-445	+	gene	wMeur2_f_00396		hypothetical protein	-
33	38	wMeur2_f_38_0001	157-460	-	gene	wMeur2_f_00437		hypothetical protein	-
34	38	wMeur2_f_38_0002	3681-4320	+	intergenic	wMeur2_f_38_ign_5		-	-
35	39	wMeur2_f_39_0001	3995-4256	-	gene	wMeur2_f_00449		hypothetical protein	-
36	39	wMeur2_f_39_0002	5668-6016	+	intergenic	wMeur2_f_39_ign_7		-	-
37	43	wMeur2_f_43_0001	1813-2032	-	gene	wMeur2_f_00475		hypothetical protein	-
38	46	wMeur2_f_46_0001	13-307	-	gene	wMeur2_f_00487		hypothetical protein	-
39	46	wMeur2_f_46_0002	345-543	-	gene	wMeur2_f_00488		hypothetical protein	-
40	46	wMeur2_f_46_0003	2972-3713	+	intergenic	wMeur2_f_46_ign_4		-	-
41	46	wMeur2_f_46_0004	3788-4584	+	intergenic	wMeur2_f_46_ign_5		-	-
42	48	wMeur2_f_48_0001	1270-1825	+	gene	wMeur2_f_00507		hypothetical protein	-
43	48	wMeur2_f_48_0002	1826-2945	+	intergenic	wMeur2_f_48_ign_1		-	-
44	52	wMeur2_f_52_0001	642-824	+	intergenic	wMeur2_f_52_ign_1		-	-
45	58	wMeur2_f_58_0001	1111-1594	+	intergenic	wMeur2_f_58_ign_3		-	-
46	63	wMeur2_f_63_0001	3342-3489	+	intergenic	wMeur2_f_63_ign_5		-	-
47	64	wMeur2_f_64_0001	397-1204	-	gene	wMeur2_f_00617		hypothetical protein	-
48	64	wMeur2_f_64_0002	1166-1718	-	gene	wMeur2_f_00618		hypothetical protein	-
49	64	wMeur2_f_64_0003	1719-3113	+	intergenic, gene	wMeur2_f_64_ign_3	wMeur2_f_00619	-	Proline/betaine transporter
50	68	wMeur2_f_68_0001	817-1072	-	gene	wMeur2_f_00637		hypothetical protein	-
51	68	wMeur2_f_68_0002	1073-1322	+	intergenic	wMeur2_f_68_ign_1		-	-
52	70	wMeur2_f_70_0001	169-352	+	gene	wMeur2_f_00645		hypothetical protein	-
53	72	wMeur2_f_72_0001	36-723	+	gene	wMeur2_f_00658		hypothetical protein	-
54	73	wMeur2_f_73_0001	29-782	-	gene	wMeur2_f_00664		hypothetical protein	-
55	77	wMeur2_f_77_0001	193-1027	-	gene	wMeur2_f_00684		hypothetical protein	-
56	78	wMeur2_f_78_0001	142-418	-	gene	wMeur2_f_00688		hypothetical protein	-
57	78	wMeur2_f_78_0002	722-896	+	gene	wMeur2_f_00690		hypothetical protein	-
58	80	wMeur2_f_80_0001	2516-2629	+	intergenic	wMeur2_f_80_ign_3		-	-
59	83	wMeur2_f_83_0001	277-859	+	intergenic	wMeur2_f_83_ign_1		-	-
60	83	wMeur2_f_83_0002	859-1183	-	gene	wMeur2_f_00712		DNA mismatch repair protein MutS	-
61	89	wMeur2_f_89_0001	1230-1446	-	gene	wMeur2_f_00740		hypothetical protein	-
62	89	wMeur2_f_89_0002	1447-1623	+	intergenic	wMeur2_f_89_ign_2		-	-
63	94	wMeur2_f_94_0001	139-541	+	gene	wMeur2_f_00757		hypothetical protein	-
64	97	wMeur2_f_97_0001	44-755	+	gene, intergenic	wMeur2_f_00767	wMeur2_f_97_ign_1	hypothetical protein	-
65	97	wMeur2_f_97_0002	755-1562	+	gene	wMeur2_f_00768		hypothetical protein	-
66	100	wMeur2_f_100_0001	1467-2094	-	gene	wMeur2_f_00782		hypothetical protein	-
67	109	wMeur2_f_109_0001	38-2244	-	gene, gene	wMeur2_f_00818	wMeur2_f_00819	Chromosome partition protein Smc	hypothetical protein
68	110	wMeur2_f_110_0001	94-1389	-	gene, gene	wMeur2_f_00821	wMeur2_f_00822	Mannose-1-phosphate guanylyltransferase 1	Alginate biosynthesis protein AlgA
69	112	wMeur2_f_112_0001	1315-2003	+	intergenic	wMeur2_f_112_ign_1		-	-
70	112	wMeur2_f_112_0002	2726-2987	+	gene	wMeur2_f_00831		hypothetical protein	-
71	114	wMeur2_f_114_0001	1218-1552	+	intergenic	wMeur2_f_114_ign_1		-	-
72	122	wMeur2_f_122_0001	1233-1671	+	intergenic	wMeur2_f_122_ign_1		-	-
73	123	wMeur2_f_123_0001	1583-2024	+	intergenic	wMeur2_f_123_ign_2		-	-
74	129	wMeur2_f_129_0001	37-352	-	gene	wMeur2_f_00885		hypothetical protein	-
75	134	wMeur2_f_134_0001	459-786	-	gene	wMeur2_f_00899		hypothetical protein	-
76	134	wMeur2_f_134_0002	1415-1649	-	gene	wMeur2_f_00900		hypothetical protein	-
77	135	wMeur2_f_135_0001	42-1327	-	gene, gene	wMeur2_f_00902	wMeur2_f_00903	hypothetical protein	hypothetical protein
78	135	wMeur2_f_135_0002	2104-2674	+	gene	wMeur2_f_00905		hypothetical protein	-
79	136	wMeur2_f_136_0001	1667-2211	+	gene, intergenic	wMeur2_f_00907	wMeur2_f_136_ign_2	Guanidinium exporter	-
80	138	wMeur2_f_138_0001	31-229	-	gene	wMeur2_f_00911		hypothetical protein	-
81	141	wMeur2_f_141_0001	20-812	-	gene	wMeur2_f_00919		Metalloprotease TldD	-
82	147	wMeur2_f_147_0001	33-966	-	gene	wMeur2_f_00933		Chromosome partition protein Smc	-
83	150	wMeur2_f_150_0001	20-350	-	gene	wMeur2_f_00940		Alpha-ketoglutarate permease	-
84	161	wMeur2_f_161_0001	881-1252	+	gene, gene	wMeur2_f_00960	wMeur2_f_00961	hypothetical protein	hypothetical protein
85	165	wMeur2_f_165_0001	252-648	+	gene	wMeur2_f_00965		hypothetical protein	-

## Sheet: wPaur_Pseudo
Pseudogene Count	Contig Designation	Pseudofinder Designation	Coordinate Start-Stop	Direction	Intergenic/CDS	Prokka gbk Locus Tag			Prokka Annotation
1	1	wPaur_f_1_0001	199-514	+	gene	wPaur_f_00001			hypothetical protein	-	-
2	1	wPaur_f_1_0002	601-1489	-	gene	wPaur_f_00002			hypothetical protein	-	-
3	1	wPaur_f_1_0003	1558-2641	-	gene	wPaur_f_00003			hypothetical protein	-	-
4	1	wPaur_f_1_0004	3231-4452	+	gene	wPaur_f_00004			hypothetical protein	-	-
5	1	wPaur_f_1_0005	20817-21240	+	intergenic	wPaur_f_1_ign_9			-	-	-
6	1	wPaur_f_1_0006	22585-22692	+	intergenic	wPaur_f_1_ign_11			-	-	-
7	1	wPaur_f_1_0007	22692-22968	+	gene	wPaur_f_00012			hypothetical protein	-	-
8	1	wPaur_f_1_0008	23222-25168	-	gene, gene	wPaur_f_00013	wPaur_f_00014		DNA ligase	DNA ligase	-
9	1	wPaur_f_1_0009	26191-26533	-	gene	wPaur_f_00016			hypothetical protein	-	-
10	1	wPaur_f_1_0010	27523-27913	-	gene	wPaur_f_00018			hypothetical protein	-	-
11	1	wPaur_f_1_0011	29284-29857	-	gene	wPaur_f_00020			hypothetical protein	-	-
12	1	wPaur_f_1_0012	30843-31793	-	gene, gene	wPaur_f_00023	wPaur_f_00024		hypothetical protein	hypothetical protein	-
13	1	wPaur_f_1_0013	48880-49327	-	gene	wPaur_f_00047			hypothetical protein	-	-
14	1	wPaur_f_1_0014	49870-49996	-	gene	wPaur_f_00049			hypothetical protein	-	-
15	1	wPaur_f_1_0015	50658-50838	-	gene	wPaur_f_00051			hypothetical protein	-	-
16	2	wPaur_f_2_0001	9879-10020	+	gene	wPaur_f_00063			hypothetical protein	-	-
17	2	wPaur_f_2_0002	11432-12086	-	gene	wPaur_f_00065			hypothetical protein	-	-
18	2	wPaur_f_2_0003	19224-19917	+	gene	wPaur_f_00072			Inosine-5'-monophosphate dehydrogenase	-	-
19	2	wPaur_f_2_0004	19952-20714	+	gene	wPaur_f_00073			Inosine-5'-monophosphate dehydrogenase	-	-
20	2	wPaur_f_2_0005	20680-21043	-	gene	wPaur_f_00074			hypothetical protein	-	-
21	2	wPaur_f_2_0006	26754-26981	+	intergenic	wPaur_f_2_ign_25			-	-	-
22	2	wPaur_f_2_0007	26981-27146	-	gene	wPaur_f_00080			hypothetical protein	-	-
23	2	wPaur_f_2_0008	37309-37885	-	gene	wPaur_f_00097			hypothetical protein	-	-
24	3	wPaur_f_3_0001	8773-9172	+	intergenic	wPaur_f_3_ign_6			-	-	-
25	3	wPaur_f_3_0002	27056-27574	+	intergenic	wPaur_f_3_ign_23			-	-	-
26	3	wPaur_f_3_0003	32850-33804	-	gene	wPaur_f_00130			hypothetical protein	-	-
27	3	wPaur_f_3_0004	33840-34458	-	gene	wPaur_f_00131			hypothetical protein	-	-
28	3	wPaur_f_3_0005	38737-38983	+	intergenic	wPaur_f_3_ign_37			-	-	-
29	3	wPaur_f_3_0006	38983-39136	-	gene	wPaur_f_00140			hypothetical protein	-	-
30	4	wPaur_f_4_0001	10049-10526	+	intergenic	wPaur_f_4_ign_11			-	-	-
31	4	wPaur_f_4_0002	10526-11441	-	gene	wPaur_f_00153			hypothetical protein	-	-
32	4	wPaur_f_4_0003	11524-12745	-	gene	wPaur_f_00154			hypothetical protein	-	-
33	4	wPaur_f_4_0004	18754-21988	+	gene, gene	wPaur_f_00159	wPaur_f_00160		hypothetical protein	hypothetical protein	-
34	5	wPaur_f_5_0001	9739-10785	+	intergenic	wPaur_f_5_ign_10			-	-	-
35	5	wPaur_f_5_0002	15111-16080	+	gene, gene, gene	wPaur_f_00184	wPaur_f_00185	wPaur_f_00186	IS481 family transposase ISWpi4	hypothetical protein	hypothetical protein
36	5	wPaur_f_5_0003	19526-20914	+	intergenic	wPaur_f_5_ign_18			-	-	-
37	5	wPaur_f_5_0004	28379-29170	+	intergenic	wPaur_f_5_ign_28			-	-	-
38	6	wPaur_f_6_0001	47-236	-	gene	wPaur_f_00205			hypothetical protein	-	-
39	6	wPaur_f_6_0002	236-665	-	gene	wPaur_f_00206			hypothetical protein	-	-
40	6	wPaur_f_6_0003	10246-11902	+	gene, gene, gene	wPaur_f_00214	wPaur_f_6_ign_10	wPaur_f_00215	hypothetical protein	-	hypothetical protein
41	6	wPaur_f_6_0004	13909-14395	+	gene	wPaur_f_00218			hypothetical protein	-	-
42	6	wPaur_f_6_0005	14396-14609	+	intergenic	wPaur_f_6_ign_14			-	-	-
43	6	wPaur_f_6_0006	21606-22648	+	intergenic	wPaur_f_6_ign_20			-	-	-
44	6	wPaur_f_6_0007	23207-23793	+	intergenic	wPaur_f_6_ign_21			-	-	-
45	7	wPaur_f_7_0001	10718-11439	+	intergenic	wPaur_f_7_ign_10			-	-	-
46	7	wPaur_f_7_0002	23097-23643	+	intergenic	wPaur_f_7_ign_21			-	-	-
47	8	wPaur_f_8_0001	5647-6299	+	intergenic	wPaur_f_8_ign_6			-	-	-
48	8	wPaur_f_8_0002	17555-17927	+	intergenic	wPaur_f_8_ign_20			-	-	-
49	8	wPaur_f_8_0003	23808-24156	+	intergenic	wPaur_f_8_ign_26			-	-	-
50	9	wPaur_f_9_0001	7417-8103	+	intergenic	wPaur_f_9_ign_6			-	-	-
51	9	wPaur_f_9_0002	18072-18606	-	gene	wPaur_f_00301			hypothetical protein	-	-
52	10	wPaur_f_10_0001	14131-14788	+	intergenic	wPaur_f_10_ign_8			-	-	-
53	10	wPaur_f_10_0002	14788-15733	-	gene	wPaur_f_00321			Chromosome partition protein Smc	-	-
54	10	wPaur_f_10_0003	18274-18823	+	intergenic	wPaur_f_10_ign_11			-	-	-
55	11	wPaur_f_11_0001	5029-5205	+	intergenic	wPaur_f_11_ign_7			-	-	-
56	11	wPaur_f_11_0002	5205-5664	-	gene	wPaur_f_00334			hypothetical protein	-	-
57	12	wPaur_f_12_0001	8311-11131	-	gene, gene	wPaur_f_00358	wPaur_f_00359		hypothetical protein	hypothetical protein	-
58	12	wPaur_f_12_0002	16926-17439	+	intergenic	wPaur_f_12_ign_18			-	-	-
59	13	wPaur_f_13_0001	1750-2302	-	gene	wPaur_f_00370			hypothetical protein	-	-
60	13	wPaur_f_13_0002	2288-3347	-	gene	wPaur_f_00371			hypothetical protein	-	-
61	13	wPaur_f_13_0003	5645-5984	-	gene	wPaur_f_00373			hypothetical protein	-	-
62	13	wPaur_f_13_0004	8869-10129	-	gene, gene	wPaur_f_00375	wPaur_f_00376		hypothetical protein	hypothetical protein	-
63	13	wPaur_f_13_0005	13809-14301	-	gene	wPaur_f_00380			hypothetical protein	-	-
64	13	wPaur_f_13_0006	14302-15008	+	intergenic	wPaur_f_13_ign_12			-	-	-
65	14	wPaur_f_14_0001	2694-4940	+	intergenic	wPaur_f_14_ign_2			-	-	-
66	14	wPaur_f_14_0002	5016-5633	+	intergenic	wPaur_f_14_ign_3			-	-	-
67	14	wPaur_f_14_0003	5633-5792	-	gene	wPaur_f_00390			hypothetical protein	-	-
68	14	wPaur_f_14_0004	15162-15675	-	gene	wPaur_f_00399			hypothetical protein	-	-
69	14	wPaur_f_14_0005	15785-17996	-	gene, gene	wPaur_f_00400	wPaur_f_00401		hypothetical protein	hypothetical protein	-
70	15	wPaur_f_15_0001	143-350	+	intergenic	wPaur_f_15_ign_1			-	-	-
71	16	wPaur_f_16_0001	3266-3654	+	intergenic	wPaur_f_16_ign_5			-	-	-
72	16	wPaur_f_16_0002	11427-13506	+	intergenic	wPaur_f_16_ign_13			-	-	-
73	18	wPaur_f_18_0001	8666-10824	-	gene, gene	wPaur_f_00449	wPaur_f_00450		Chromosome partition protein Smc	hypothetical protein	-
74	20	wPaur_f_20_0001	3459-4189	+	intergenic	wPaur_f_20_ign_2			-	-	-
75	21	wPaur_f_21_0001	7070-7740	+	intergenic	wPaur_f_21_ign_7			-	-	-
76	24	wPaur_f_24_0001	10101-10844	+	gene, gene	wPaur_f_00546	wPaur_f_00547		hypothetical protein	hypothetical protein	-
77	27	wPaur_f_27_0001	9368-9461	+	gene	wPaur_f_00578			hypothetical protein	-	-
78	29	wPaur_f_29_0001	3096-3628	+	intergenic	wPaur_f_29_ign_3			-	-	-
79	29	wPaur_f_29_0002	3628-3874	-	gene	wPaur_f_00600			hypothetical protein	-	-
80	29	wPaur_f_29_0003	5851-6019	-	gene	wPaur_f_00602			hypothetical protein	-	-
81	31	wPaur_f_31_0001	2762-2909	+	intergenic	wPaur_f_31_ign_4			-	-	-
82	32	wPaur_f_32_0001	2566-3451	+	gene	wPaur_f_00631			hypothetical protein	-	-
83	32	wPaur_f_32_0002	5894-7152	+	intergenic, gene	wPaur_f_32_ign_4	wPaur_f_00634		-	Peptide chain release factor RF2	-
84	32	wPaur_f_32_0003	7217-8120	-	gene, gene	wPaur_f_00635	wPaur_f_00636		hypothetical protein	hypothetical protein	-
85	32	wPaur_f_32_0004	8121-9386	+	intergenic	wPaur_f_32_ign_7			-	-	-
86	32	wPaur_f_32_0005	9618-10584	+	intergenic, gene	wPaur_f_32_ign_8	wPaur_f_00638		-	hypothetical protein	-
87	34	wPaur_f_34_0001	3925-4558	-	gene	wPaur_f_00651			hypothetical protein	-	-
88	34	wPaur_f_34_0002	9714-11380	-	gene, gene, gene	wPaur_f_00656	wPaur_f_00657	wPaur_f_00658	hypothetical protein	hypothetical protein	hypothetical protein
89	37	wPaur_f_37_0001	6622-7235	+	intergenic	wPaur_f_37_ign_7			-	-	-
90	39	wPaur_f_39_0001	3186-4540	+	intergenic	wPaur_f_39_ign_3			-	-	-
91	39	wPaur_f_39_0002	4540-4657	-	gene	wPaur_f_00706			hypothetical protein	-	-
92	39	wPaur_f_39_0003	4768-5374	-	gene	wPaur_f_00707			hypothetical protein	-	-
93	39	wPaur_f_39_0004	5565-5700	-	gene	wPaur_f_00708			Chaperone protein DnaJ	-	-
94	39	wPaur_f_39_0005	6605-7768	+	intergenic	wPaur_f_39_ign_7			-	-	-
95	41	wPaur_f_41_0001	376-481	+	intergenic	wPaur_f_41_ign_1			-	-	-
96	41	wPaur_f_41_0002	3439-3702	+	intergenic	wPaur_f_41_ign_5			-	-	-
97	44	wPaur_f_44_0001	1182-2230	-	gene, gene	wPaur_f_00747	wPaur_f_00748		hypothetical protein	hypothetical protein	-
98	44	wPaur_f_44_0002	7809-9297	-	gene	wPaur_f_00751			Isoleucine--tRNA ligase	-	-
99	47	wPaur_f_47_0001	68-773	+	gene	wPaur_f_00765			hypothetical protein	-	-
100	47	wPaur_f_47_0002	774-943	+	intergenic	wPaur_f_47_ign_1			-	-	-
101	47	wPaur_f_47_0003	943-1471	+	gene	wPaur_f_00766			hypothetical protein	-	-
102	47	wPaur_f_47_0004	7167-7667	+	intergenic	wPaur_f_47_ign_7			-	-	-
103	50	wPaur_f_50_0001	126-378	+	gene	wPaur_f_00788			hypothetical protein	-	-
104	51	wPaur_f_51_0001	2549-3867	-	gene, gene	wPaur_f_00797	wPaur_f_00798		hypothetical protein	hypothetical protein	-
105	51	wPaur_f_51_0002	6215-6549	+	intergenic	wPaur_f_51_ign_5			-	-	-
106	52	wPaur_f_52_0001	5744-6185	+	intergenic	wPaur_f_52_ign_5			-	-	-
107	53	wPaur_f_53_0001	2596-2776	-	gene	wPaur_f_00812			hypothetical protein	-	-
108	56	wPaur_f_56_0001	4231-4995	+	intergenic	wPaur_f_56_ign_4			-	-	-
109	58	wPaur_f_58_0001	3669-5335	-	gene, gene	wPaur_f_00851	wPaur_f_00852		hypothetical protein	hypothetical protein	-
110	60	wPaur_f_60_0001	1538-1964	-	gene	wPaur_f_00864			Replicative DNA helicase	-	-
111	60	wPaur_f_60_0002	1965-2095	+	intergenic	wPaur_f_60_ign_3			-	-	-
112	60	wPaur_f_60_0003	2095-2413	-	gene	wPaur_f_00865			hypothetical protein	-	-
113	61	wPaur_f_61_0001	83-419	+	gene	wPaur_f_00871			IS110 family transposase ISWpi13	-	-
114	61	wPaur_f_61_0002	420-1171	+	intergenic	wPaur_f_61_ign_1			-	-	-
115	66	wPaur_f_66_0001	1246-1731	+	intergenic	wPaur_f_66_ign_3			-	-	-
116	67	wPaur_f_67_0001	1745-3139	+	intergenic, gene	wPaur_f_67_ign_1	wPaur_f_00915		-	Proline/betaine transporter	-
117	69	wPaur_f_69_0001	2267-2382	+	intergenic	wPaur_f_69_ign_3			-	-	-
118	69	wPaur_f_69_0002	2382-2682	+	gene	wPaur_f_00929			hypothetical protein	-	-
119	69	wPaur_f_69_0003	2676-3213	-	gene	wPaur_f_00930			hypothetical protein	-	-
120	69	wPaur_f_69_0004	3209-3467	-	gene	wPaur_f_00931			hypothetical protein	-	-
121	69	wPaur_f_69_0005	3900-4827	-	gene	wPaur_f_00933			hypothetical protein	-	-
122	69	wPaur_f_69_0006	4828-5192	+	intergenic	wPaur_f_69_ign_8			-	-	-
123	70	wPaur_f_70_0001	248-800	-	gene	wPaur_f_00938			Bifunctional purine biosynthesis protein PurH	-	-
124	70	wPaur_f_70_0002	801-911	+	intergenic	wPaur_f_70_ign_2			-	-	-
125	70	wPaur_f_70_0003	911-1763	-	gene	wPaur_f_00939			Bifunctional purine biosynthesis protein PurH	-	-
126	71	wPaur_f_71_0001	968-3462	-	gene, gene, gene	wPaur_f_00945	wPaur_f_00946	wPaur_f_00947	hypothetical protein	hypothetical protein	hypothetical protein
127	72	wPaur_f_72_0001	28-253	-	gene	wPaur_f_00950			hypothetical protein	-	-
128	74	wPaur_f_74_0001	203-1001	+	gene	wPaur_f_00967			protein kinase UbiB	-	-
129	82	wPaur_f_82_0001	230-581	+	gene	wPaur_f_01006			hypothetical protein	-	-
130	82	wPaur_f_82_0002	2197-2545	+	intergenic	wPaur_f_82_ign_3			-	-	-
131	88	wPaur_f_88_0001	26-386	-	gene	wPaur_f_01034			hypothetical protein	-	-
132	88	wPaur_f_88_0002	408-774	-	gene	wPaur_f_01035			hypothetical protein	-	-
133	89	wPaur_f_89_0001	14-449	+	gene	wPaur_f_01040			hypothetical protein	-	-
134	89	wPaur_f_89_0002	2014-2313	+	intergenic	wPaur_f_89_ign_2			-	-	-
135	90	wPaur_f_90_0001	29-614	+	gene	wPaur_f_01044			Phosphoribosylamine--glycine ligase	-	-
136	90	wPaur_f_90_0002	677-1314	+	gene, intergenic	wPaur_f_01045	wPaur_f_90_ign_2		hypothetical protein	-	-
137	91	wPaur_f_91_0001	92-638	+	gene	wPaur_f_01048			hypothetical protein	-	-
138	92	wPaur_f_92_0001	293-2194	-	gene, gene	wPaur_f_01054	wPaur_f_01055		Putative multidrug export ATP-binding/permease	hypothetical protein	-
139	95	wPaur_f_95_0001	621-2069	-	gene, gene	wPaur_f_01066	wPaur_f_01067		hypothetical protein	hypothetical protein	-
140	98	wPaur_f_98_0001	2366-2633	+	gene	wPaur_f_01078			Deoxyuridine 5'-triphosphate	-	-
141	98	wPaur_f_98_0002	2744-3274	+	gene, intergenic, gene	wPaur_f_01079	wPaur_f_98_ign_2	wPaur_f_01080	hypothetical protein	-	hypothetical protein
142	103	wPaur_f_103_0001	111-750	+	gene	wPaur_f_01092			Cysteine desulfurase IscS	-	-
143	108	wPaur_f_108_0001	1867-2062	-	gene	wPaur_f_01106			hypothetical protein	-	-
144	109	wPaur_f_109_0001	483-648	-	gene	wPaur_f_01108			hypothetical protein	-	-

## Sheet: wAlce_Pseudo
Pseudogene Count	Contig Designation	Pseudofinder Designation	Coordinate Start-Stop	Direction	Intergenic/CDS	Prokka gbk Locus Tag				Prokka Annotation
1	2	wAlced_f_2_0001	3-234	+	gene	wAlced_f_00009				hypothetical protein	-	-	-
2	3	wAlced_f_3_0001	10-283	+	gene	wAlced_f_00022				hypothetical protein	-	-	-
3	5	wAlced_f_5_0001	269-1929	+	gene, gene, gene, gene	wAlced_f_00039	wAlced_f_00040	wAlced_f_00041	wAlced_f_00042	hypothetical protein	hypothetical protein	hypothetical protein	hypothetical protein
4	5	wAlced_f_5_0002	9253-10274	+	Intergenic	wAlced_f_5_ign_10				-	-	-	-
5	6	wAlced_f_6_0001	2711-3177	+	Intergenic	wAlced_f_6_ign_2				-	-	-	-
6	6	wAlced_f_6_0002	4842-6025	+	Intergenic	wAlced_f_6_ign_4				-	-	-	-
7	9	wAlced_f_9_0001	19-1382	+	gene, intergenic, gene	wAlced_f_00089	wAlced_f_9_ign_1	wAlced_f_00090		hypothetical protein	-	hypothetical protein	-
8	9	wAlced_f_9_0002	11419-11803	+	gene	wAlced_f_00102				hypothetical protein	-	-	-
9	9	wAlced_f_9_0003	12005-12377	+	gene	wAlced_f_00103				IS110 family transposase ISWen2	-	-	-
10	10	wAlced_f_10_0001	3863-4299	+	Intergenic	wAlced_f_10_ign_5				-	-	-	-
11	12	wAlced_f_12_0001	227-635	+	gene	wAlced_f_00120				hypothetical protein	-	-	-
12	12	wAlced_f_12_0002	1754-2338	+	Intergenic	wAlced_f_12_ign_2				-	-	-	-
13	17	wAlced_f_17_0001	5932-6096	+	Intergenic	wAlced_f_17_ign_5				-	-	-	-
14	20	wAlced_f_20_0001	2277-2599	+	Intergenic	wAlced_f_20_ign_2				-	-	-	-
15	20	wAlced_f_20_0002	6449-7454	+	Intergenic	wAlced_f_20_ign_8				-	-	-	-
16	20	wAlced_f_20_0003	7454-7958	+	gene	wAlced_f_00202				Folylpolyglutamate synthase	-	-	-
17	21	wAlced_f_21_0001	73-391	+	gene	wAlced_f_00204				hypothetical protein	-	-	-
18	21	wAlced_f_21_0002	392-951	+	Intergenic	wAlced_f_21_ign_1				-	-	-	-
19	22	wAlced_f_22_0001	4684-6124	+	Intergenic	wAlced_f_22_ign_5				-	-	-	-
20	22	wAlced_f_22_0002	6839-9010	+	gene, gene	wAlced_f_00217	wAlced_f_00218			hypothetical protein	hypothetical protein	-	-
21	23	wAlced_f_23_0001	53-329	+	gene	wAlced_f_00219				hypothetical protein	-	-	-
22	23	wAlced_f_23_0002	294-1782	+	gene	wAlced_f_00220				Multidrug resistance protein MdtC	-	-	-
23	23	wAlced_f_23_0003	7078-7267	+	gene	wAlced_f_00225				hypothetical protein	-	-	-
24	23	wAlced_f_23_0004	7268-7986	+	Intergenic	wAlced_f_23_ign_7				-	-	-	-
25	24	wAlced_f_24_0001	49-289	+	gene	wAlced_f_00228				hypothetical protein	-	-	-
26	24	wAlced_f_24_0002	7775-8840	+	gene, gene	wAlced_f_00240	wAlced_f_00241			hypothetical protein	hypothetical protein	-	-
27	25	wAlced_f_25_0001	6771-6915	+	gene	wAlced_f_00250				hypothetical protein	-	-	-
28	27	wAlced_f_27_0001	3084-3666	+	gene	wAlced_f_00263				Proline/betaine transporter	-	-	-
29	27	wAlced_f_27_0002	3720-4281	+	gene	wAlced_f_00264				Ectoine/proline transporter ProP	-	-	-
30	31	wAlced_f_31_0001	4729-5455	+	gene	wAlced_f_00295				Vitamin B12 import ATP-binding protein BtuD	-	-	-
31	31	wAlced_f_31_0002	5456-5569	+	Intergenic	wAlced_f_31_ign_3				-	-	-	-
32	31	wAlced_f_31_0003	5569-6277	+	gene	wAlced_f_00296				hypothetical protein	-	-	-
33	31	wAlced_f_31_0004	6283-6544	+	gene	wAlced_f_00297				hypothetical protein	-	-	-
34	32	wAlced_f_32_0001	851-1772	+	gene, gene	wAlced_f_00299	wAlced_f_00300			hypothetical protein	hypothetical protein	-	-
35	35	wAlced_f_35_0001	6120-6763	+	gene, intergenic	wAlced_f_00324	wAlced_f_35_ign_3			hypothetical protein	-	-	-
36	37	wAlced_f_37_0001	678-1108	+	Intergenic	wAlced_f_37_ign_1				-	-	-	-
37	39	wAlced_f_39_0001	4975-5458	+	Intergenic	wAlced_f_39_ign_6				-	-	-	-
38	40	wAlced_f_40_0001	1996-2266	+	gene	wAlced_f_00370				hypothetical protein	-	-	-
39	40	wAlced_f_40_0002	2207-2372	+	gene	wAlced_f_00371				hypothetical protein	-	-	-
40	45	wAlced_f_45_0001	12-639	+	gene	wAlced_f_00410				hypothetical protein	-	-	-
41	45	wAlced_f_45_0002	4645-5266	+	gene	wAlced_f_00414				hypothetical protein	-	-	-
42	48	wAlced_f_48_0001	51-645	+	gene	wAlced_f_00428				hypothetical protein	-	-	-
43	48	wAlced_f_48_0002	632-1580	+	gene	wAlced_f_00429				hypothetical protein	-	-	-
44	48	wAlced_f_48_0003	1591-3047	+	gene, gene	wAlced_f_00430	wAlced_f_00431			hypothetical protein	hypothetical protein	-	-
45	53	wAlced_f_53_0001	70-778	+	gene	wAlced_f_00469				hypothetical protein	-	-	-
46	56	wAlced_f_56_0001	2516-3491	+	gene	wAlced_f_00492				hypothetical protein	-	-	-
47	56	wAlced_f_56_0002	4966-5353	+	gene	wAlced_f_00495				hypothetical protein	-	-	-
48	58	wAlced_f_58_0001	1001-1244	+	gene	wAlced_f_00507				hypothetical protein	-	-	-
49	58	wAlced_f_58_0002	1245-2183	+	Intergenic	wAlced_f_58_ign_1				-	-	-	-
50	58	wAlced_f_58_0003	2529-3325	+	Intergenic	wAlced_f_58_ign_2				-	-	-	-
51	61	wAlced_f_61_0001	286-1261	+	gene	wAlced_f_00528				hypothetical protein	-	-	-
52	62	wAlced_f_62_0001	101-398	+	gene	wAlced_f_00532				putative ABC transporter ATP-binding protein	-	-	-
53	62	wAlced_f_62_0002	399-1123	+	Intergenic	wAlced_f_62_ign_1				-	-	-	-
54	62	wAlced_f_62_0003	2756-2981	+	gene	wAlced_f_00535				hypothetical protein	-	-	-
55	64	wAlced_f_64_0001	4229-4910	+	gene	wAlced_f_00549				hypothetical protein	-	-	-
56	66	wAlced_f_66_0001	2-758	+	gene	wAlced_f_00558				hypothetical protein	-	-	-
57	75	wAlced_f_75_0001	934-3137	+	gene, gene	wAlced_f_00610	wAlced_f_00611			hypothetical protein	hypothetical protein	-	-
58	76	wAlced_f_76_0001	40-901	+	gene	wAlced_f_00614				hypothetical protein	-	-	-
59	78	wAlced_f_78_0001	32-1655	+	gene	wAlced_f_00628				DNA polymerase I, thermostable	-	-	-
60	78	wAlced_f_78_0002	1656-3014	+	intergenic, gene	wAlced_f_78_ign_1	wAlced_f_00629			-	hypothetical protein	-	-
61	78	wAlced_f_78_0003	4598-5441	+	intergenic, gene	wAlced_f_78_ign_3	wAlced_f_00631			-	hypothetical protein	-	-
62	79	wAlced_f_79_0001	0-345	+	gene	wAlced_f_00632				hypothetical protein	-	-	-
63	80	wAlced_f_80_0001	2557-3399	+	Intergenic	wAlced_f_80_ign_2				-	-	-	-
64	89	wAlced_f_89_0001	78-729	+	gene	wAlced_f_00679				Trigger factor	-	-	-
65	91	wAlced_f_91_0001	58-250	+	gene	wAlced_f_00688				Phosphoribosylformylglycinamidine cyclo-ligase	-	-	-
66	94	wAlced_f_94_0001	2095-3278	+	Intergenic	wAlced_f_94_ign_2				-	-	-	-
67	95	wAlced_f_95_0001	4531-4903	+	intergenic, gene	wAlced_f_95_ign_6	wAlced_f_00718			-	hypothetical protein	-	-
68	96	wAlced_f_96_0001	85-892	+	gene	wAlced_f_00719				hypothetical protein	-	-	-
69	97	wAlced_f_97_0001	226-595	+	gene	wAlced_f_00724				hypothetical protein	-	-	-
70	97	wAlced_f_97_0002	625-847	+	gene	wAlced_f_00725				hypothetical protein	-	-	-
71	97	wAlced_f_97_0003	830-971	+	gene	wAlced_f_00726				hypothetical protein	-	-	-
72	98	wAlced_f_98_0001	2834-2972	+	gene	wAlced_f_00730				hypothetical protein	-	-	-
73	99	wAlced_f_99_0001	76-664	+	gene	wAlced_f_00733				Phosphomannomutase/phosphoglucomutase	-	-	-
74	100	wAlced_f_100_0001	56-749	+	gene	wAlced_f_00737				hypothetical protein	-	-	-
75	104	wAlced_f_104_0001	1-418	+	gene	wAlced_f_00752				hypothetical protein	-	-	-
76	105	wAlced_f_105_0001	11-215	+	gene	wAlced_f_00758				Protein RecA	-	-	-
77	107	wAlced_f_107_0001	3763-4666	+	intergenic, gene	wAlced_f_107_ign_3	wAlced_f_00769			-	hypothetical protein	-	-
78	113	wAlced_f_113_0001	10-1300	+	gene, gene, gene	wAlced_f_00794	wAlced_f_00795	wAlced_f_00796		hypothetical protein	hypothetical protein	hypothetical protein	-
79	115	wAlced_f_115_0001	1046-1725	+	Intergenic	wAlced_f_115_ign_1				-	-	-	-
80	118	wAlced_f_118_0001	262-505	+	gene	wAlced_f_00814				hypothetical protein	-	-	-
81	118	wAlced_f_118_0002	506-610	+	Intergenic	wAlced_f_118_ign_1				-	-	-	-
82	118	wAlced_f_118_0003	610-973	+	gene	wAlced_f_00815				hypothetical protein	-	-	-
83	122	wAlced_f_122_0001	1505-1652	+	Intergenic	wAlced_f_122_ign_2				-	-	-	-
84	126	wAlced_f_126_0001	35-632	+	gene	wAlced_f_00846				hypothetical protein	-	-	-
85	127	wAlced_f_127_0001	1557-2333	+	gene, intergenic	wAlced_f_00852	wAlced_f_127_ign_3			hypothetical protein	-	-	-
86	129	wAlced_f_129_0001	9-534	+	gene	wAlced_f_00858				hypothetical protein	-	-	-
87	130	wAlced_f_130_0001	17-1478	+	gene	wAlced_f_00863				NAD-specific glutamate dehydrogenase	-	-	-
88	130	wAlced_f_130_0002	3259-3421	+	gene	wAlced_f_00866				hypothetical protein	-	-	-
89	135	wAlced_f_135_0001	61-586	+	gene	wAlced_f_00885				hypothetical protein	-	-	-
90	138	wAlced_f_138_0001	10-310	+	gene	wAlced_f_00896				hypothetical protein	-	-	-
91	143	wAlced_f_143_0001	2293-3772	+	gene, gene, gene, gene	wAlced_f_00920	wAlced_f_00921	wAlced_f_00922	wAlced_f_00923	hypothetical protein	hypothetical protein	hypothetical protein	hypothetical protein
92	145	wAlced_f_145_0001	30-276	+	gene	wAlced_f_00928				hypothetical protein	-	-	-
93	148	wAlced_f_148_0001	12-375	+	gene	wAlced_f_00942				hypothetical protein	-	-	-
94	148	wAlced_f_148_0002	376-473	+	Intergenic	wAlced_f_148_ign_1				-	-	-	-
95	148	wAlced_f_148_0003	473-626	+	gene	wAlced_f_00943				hypothetical protein	-	-	-
96	149	wAlced_f_149_0001	36-1107	+	gene	wAlced_f_00945				hypothetical protein	-	-	-
97	153	wAlced_f_153_0001	1190-1976	+	gene	wAlced_f_00959				Metalloprotease PmbA	-	-	-
98	154	wAlced_f_154_0001	55-1156	+	gene	wAlced_f_00962				Acetyl-/propionyl-coenzyme A carboxylase alpha	-	-	-
99	158	wAlced_f_158_0001	1903-2252	+	Intergenic	wAlced_f_158_ign_2				-	-	-	-
100	165	wAlced_f_165_0001	81-375	+	gene	wAlced_f_00994				hypothetical protein	-	-	-
101	171	wAlced_f_171_0001	53-503	+	gene	wAlced_f_01011				Sodium/proton-dependent alanine carrier protein	-	-	-
102	171	wAlced_f_171_0002	506-989	+	gene	wAlced_f_01012				hypothetical protein	-	-	-
103	172	wAlced_f_172_0001	373-550	+	gene	wAlced_f_01015				hypothetical protein	-	-	-
104	174	wAlced_f_174_0001	36-822	+	gene	wAlced_f_01021				60 kDa chaperonin 2	-	-	-
105	180	wAlced_f_180_0001	60-249	+	gene	wAlced_f_01039				hypothetical protein	-	-	-
106	186	wAlced_f_186_0001	172-3055	+	gene, gene	wAlced_f_01056	wAlced_f_01057			hypothetical protein	hypothetical protein	-	-
107	187	wAlced_f_187_0001	42-396	+	gene	wAlced_f_01058				hypothetical protein	-	-	-
108	189	wAlced_f_189_0001	2745-3123	+	gene, gene	wAlced_f_01070	wAlced_f_01071			hypothetical protein	hypothetical protein	-	-
109	190	wAlced_f_190_0001	39-1326	+	gene	wAlced_f_01072				hypothetical protein	-	-	-
110	193	wAlced_f_193_0001	352-802	+	gene	wAlced_f_01082				hypothetical protein	-	-	-
111	193	wAlced_f_193_0002	803-1152	+	Intergenic	wAlced_f_193_ign_1				-	-	-	-
112	196	wAlced_f_196_0001	2268-2553	+	gene	wAlced_f_01093				hypothetical protein	-	-	-
113	198	wAlced_f_198_0001	720-1434	+	gene, gene	wAlced_f_01098	wAlced_f_01099			hypothetical protein	hypothetical protein	-	-
114	199	wAlced_f_199_0001	2103-2733	+	gene, gene	wAlced_f_01104	wAlced_f_01105			hypothetical protein	hypothetical protein	-	-
115	207	wAlced_f_207_0001	291-1115	+	gene, gene	wAlced_f_01123	wAlced_f_01124			hypothetical protein	hypothetical protein	-	-
116	208	wAlced_f_208_0001	82-628	+	gene	wAlced_f_01127				hypothetical protein	-	-	-
117	218	wAlced_f_218_0001	448-721	+	gene	wAlced_f_01155				hypothetical protein	-	-	-
118	220	wAlced_f_220_0001	2251-2386	+	gene	wAlced_f_01160				hypothetical protein	-	-	-
119	221	wAlced_f_221_0001	56-218	+	gene	wAlced_f_01162				hypothetical protein	-	-	-
120	223	wAlced_f_223_0001	1255-1627	+	Intergenic	wAlced_f_223_ign_1				-	-	-	-
121	224	wAlced_f_224_0001	20-194	+	gene	wAlced_f_01170				hypothetical protein	-	-	-
122	230	wAlced_f_230_0001	46-268	+	gene	wAlced_f_01184				tRNA uridine 5-carboxymethylaminomethyl	-	-	-
123	232	wAlced_f_232_0001	60-249	+	gene	wAlced_f_01189				hypothetical protein	-	-	-
124	238	wAlced_f_238_0001	872-1283	+	gene	wAlced_f_01201				hypothetical protein	-	-	-
125	242	wAlced_f_242_0001	23-773	+	gene	wAlced_f_01214				Na(+)/H(+) antiporter subunit A	-	-	-
126	246	wAlced_f_246_0001	31-684	+	gene, gene	wAlced_f_01225	wAlced_f_01226			hypothetical protein	hypothetical protein	-	-
127	246	wAlced_f_246_0002	1295-2315	+	gene, gene	wAlced_f_01228	wAlced_f_01229			hypothetical protein	hypothetical protein	-	-
128	249	wAlced_f_249_0001	61-382	+	gene	wAlced_f_01234				hypothetical protein	-	-	-
129	260	wAlced_f_260_0001	314-920	+	gene	wAlced_f_01260				hypothetical protein	-	-	-
130	267	wAlced_f_267_0001	26-554	+	gene	wAlced_f_01271				Malate dehydrogenase	-	-	-
131	269	wAlced_f_269_0001	1109-1289	+	gene	wAlced_f_01277				Modification methylase PvuII	-	-	-
132	273	wAlced_f_273_0001	0-210	+	gene	wAlced_f_01285				hypothetical protein	-	-	-
133	282	wAlced_f_282_0001	14-773	+	gene	wAlced_f_01305				hypothetical protein	-	-	-
134	283	wAlced_f_283_0001	47-572	+	gene	wAlced_f_01307				hypothetical protein	-	-	-
135	293	wAlced_f_293_0001	131-611	+	gene	wAlced_f_01325				hypothetical protein	-	-	-
136	293	wAlced_f_293_0002	577-1000	+	gene	wAlced_f_01326				hypothetical protein	-	-	-
137	295	wAlced_f_295_0001	34-337	+	gene	wAlced_f_01329				hypothetical protein	-	-	-
138	296	wAlced_f_296_0001	1-223	+	gene	wAlced_f_01331				hypothetical protein	-	-	-
139	297	wAlced_f_297_0001	648-1674	+	gene, gene	wAlced_f_01336	wAlced_f_01337			hypothetical protein	hypothetical protein	-	-
140	311	wAlced_f_311_0001	12-267	+	gene	wAlced_f_01354				30S ribosomal protein S9	-	-	-
141	323	wAlced_f_323_0001	66-381	+	gene	wAlced_f_01370				hypothetical protein	-	-	-
142	332	wAlced_f_332_0001	88-424	+	gene	wAlced_f_01383				Glycine betaine/choline transport system	-	-	-
143	360	wAlced_f_360_0001	10-520	+	gene	wAlced_f_01414				hypothetical protein	-	-	-
144	369	wAlced_f_369_0001	19-386	+	gene, intergenic	wAlced_f_01424	wAlced_f_369_ign_1			hypothetical protein	-	-	-
145	369	wAlced_f_369_0002	386-635	+	gene, gene	wAlced_f_01425	wAlced_f_01425			hypothetical protein	hypothetical protein	-	-

## Sheet: Sheet13
	wMena2_f_1	wMena2_f_1		10662	11260	+	wMena2_f_1_ign_4
	wMena2_f_1	wMena2_f_1		23143	24308	-	wMena2_f_00017,wMena2_f_00018
	wMena2_f_2	wMena2_f_2		10729	11353	+	wMena2_f_2_ign_8
	wMena2_f_2	wMena2_f_2		11851	12085	-	wMena2_f_00030
	wMena2_f_2	wMena2_f_2		12115	12349	-	wMena2_f_00031
	wMena2_f_2	wMena2_f_2		19749	20777	-	wMena2_f_00038,wMena2_f_00039
	wMena2_f_3	wMena2_f_3		8521	8906	+	wMena2_f_3_ign_8
	wMena2_f_3	wMena2_f_3		20070	20316	+	wMena2_f_3_ign_21
	wMena2_f_3	wMena2_f_3		20316	20469	-	wMena2_f_00062
	wMena2_f_4	wMena2_f_4		33	330	-	wMena2_f_00065
	wMena2_f_4	wMena2_f_4		3177	3858	+	wMena2_f_4_ign_3
	wMena2_f_4	wMena2_f_4		4741	5020	+	wMena2_f_4_ign_4
	wMena2_f_4	wMena2_f_4		5020	5170	-	wMena2_f_00069
	wMena2_f_5	wMena2_f_5		11534	13588	+	wMena2_f_5_ign_13
	wMena2_f_7	wMena2_f_7		1258	1465	+	wMena2_f_7_ign_2
	wMena2_f_8	wMena2_f_8		114	315	-	wMena2_f_00133
	wMena2_f_16	wMena2_f_16		383	1069	+	wMena2_f_16_ign_1
	wMena2_f_16	wMena2_f_16		6514	7046	+	wMena2_f_16_ign_7
	wMena2_f_19	wMena2_f_19		5704	6122	+	wMena2_f_19_ign_4
	wMena2_f_19	wMena2_f_19		6122	7993	+	wMena2_f_00268,wMena2_f_00269
	wMena2_f_23	wMena2_f_23		5231	6002	+	wMena2_f_00304
	wMena2_f_23	wMena2_f_23		6153	7545	+	wMena2_f_00305
	wMena2_f_28	wMena2_f_28		3472	3841	-	wMena2_f_00347
	wMena2_f_28	wMena2_f_28		3816	4158	-	wMena2_f_00348
	wMena2_f_29	wMena2_f_29		1836	2186	+	wMena2_f_29_ign_2
	wMena2_f_29	wMena2_f_29		2186	2741	+	wMena2_f_00358
	wMena2_f_29	wMena2_f_29		5783	6155	+	wMena2_f_29_ign_6
	wMena2_f_31	wMena2_f_31		195	390	+	wMena2_f_00374
	wMena2_f_32	wMena2_f_32		1819	1960	-	wMena2_f_00385
	wMena2_f_32	wMena2_f_32		4858	5080	+	wMena2_f_00388
	wMena2_f_32	wMena2_f_32		5066	5677	+	wMena2_f_00389,wMena2_f_00390
	wMena2_f_33	wMena2_f_33		226	445	+	wMena2_f_00396
	wMena2_f_38	wMena2_f_38		157	460	-	wMena2_f_00437
	wMena2_f_38	wMena2_f_38		3681	4320	+	wMena2_f_38_ign_5
	wMena2_f_39	wMena2_f_39		3995	4256	-	wMena2_f_00449
	wMena2_f_39	wMena2_f_39		5668	6016	+	wMena2_f_39_ign_7
	wMena2_f_43	wMena2_f_43		1813	2032	-	wMena2_f_00475
	wMena2_f_46	wMena2_f_46		13	307	-	wMena2_f_00487
	wMena2_f_46	wMena2_f_46		345	543	-	wMena2_f_00488
	wMena2_f_46	wMena2_f_46		2972	3713	+	wMena2_f_46_ign_4
	wMena2_f_46	wMena2_f_46		3788	4584	+	wMena2_f_46_ign_5
	wMena2_f_48	wMena2_f_48		1270	1825	+	wMena2_f_00507
	wMena2_f_48	wMena2_f_48		1826	2945	+	wMena2_f_48_ign_1
	wMena2_f_52	wMena2_f_52		642	824	+	wMena2_f_52_ign_1
	wMena2_f_58	wMena2_f_58		1111	1594	+	wMena2_f_58_ign_3
	wMena2_f_63	wMena2_f_63		3342	3489	+	wMena2_f_63_ign_5
	wMena2_f_64	wMena2_f_64		397	1204	-	wMena2_f_00617
	wMena2_f_64	wMena2_f_64		1166	1718	-	wMena2_f_00618
	wMena2_f_64	wMena2_f_64		1719	3113	+	wMena2_f_64_ign_3,wMena2_f_00619
	wMena2_f_68	wMena2_f_68		817	1072	-	wMena2_f_00637
	wMena2_f_68	wMena2_f_68		1073	1322	+	wMena2_f_68_ign_1
	wMena2_f_70	wMena2_f_70		169	352	+	wMena2_f_00645
	wMena2_f_72	wMena2_f_72		36	723	+	wMena2_f_00658
	wMena2_f_73	wMena2_f_73		29	782	-	wMena2_f_00664
	wMena2_f_77	wMena2_f_77		193	1027	-	wMena2_f_00684
	wMena2_f_78	wMena2_f_78		142	418	-	wMena2_f_00688
	wMena2_f_78	wMena2_f_78		722	896	+	wMena2_f_00690
	wMena2_f_80	wMena2_f_80		2516	2629	+	wMena2_f_80_ign_3
	wMena2_f_83	wMena2_f_83		277	859	+	wMena2_f_83_ign_1
	wMena2_f_83	wMena2_f_83		859	1183	-	wMena2_f_00712
	wMena2_f_89	wMena2_f_89		1230	1446	-	wMena2_f_00740
	wMena2_f_89	wMena2_f_89		1447	1623	+	wMena2_f_89_ign_2
	wMena2_f_94	wMena2_f_94		139	541	+	wMena2_f_00757
	wMena2_f_97	wMena2_f_97		44	755	+	wMena2_f_00767,wMena2_f_97_ign_1
	wMena2_f_97	wMena2_f_97		755	1562	+	wMena2_f_00768
	wMena2_f_100	wMena2_f_100		1467	2094	-	wMena2_f_00782
	wMena2_f_109	wMena2_f_109		38	2244	-	wMena2_f_00818,wMena2_f_00819
	wMena2_f_110	wMena2_f_110		94	1389	-	wMena2_f_00821,wMena2_f_00822
	wMena2_f_112	wMena2_f_112		1315	2003	+	wMena2_f_112_ign_1
	wMena2_f_112	wMena2_f_112		2726	2987	+	wMena2_f_00831
	wMena2_f_114	wMena2_f_114		1218	1552	+	wMena2_f_114_ign_1
	wMena2_f_122	wMena2_f_122		1233	1671	+	wMena2_f_122_ign_1
	wMena2_f_123	wMena2_f_123		1583	2024	+	wMena2_f_123_ign_2
	wMena2_f_129	wMena2_f_129		37	352	-	wMena2_f_00885
	wMena2_f_134	wMena2_f_134		459	786	-	wMena2_f_00899
	wMena2_f_134	wMena2_f_134		1415	1649	-	wMena2_f_00900
	wMena2_f_135	wMena2_f_135		42	1327	-	wMena2_f_00902,wMena2_f_00903
	wMena2_f_135	wMena2_f_135		2104	2674	+	wMena2_f_00905
	wMena2_f_136	wMena2_f_136		1667	2211	+	wMena2_f_00907,wMena2_f_136_ign_2
	wMena2_f_138	wMena2_f_138		31	229	-	wMena2_f_00911
	wMena2_f_141	wMena2_f_141		20	812	-	wMena2_f_00919
	wMena2_f_147	wMena2_f_147		33	966	-	wMena2_f_00933
	wMena2_f_150	wMena2_f_150		20	350	-	wMena2_f_00940
	wMena2_f_161	wMena2_f_161		881	1252	+	wMena2_f_00960,wMena2_f_00961
	wMena2_f_165	wMena2_f_165		252	648	+	wMena2_f_00965

## Sheet: wMelo_Pseudo
Pseudogene Count	Contig Designation	Pseudofinder Designation	Coordinate Start-Stop	Direction	Intergenic/CDS	Prokka gbk Locus Tag			Prokka Annotation
1	1	wMelo_1_0001	15349-16194	+	intergenic	wMelo_1_ign_15			-	-	-
2	2	wMelo_2_0001	6168-6615	+	gene	wMelo_00031			hypothetical protein"	-	-
3	2	wMelo_2_0002	18174-18368	+	intergenic	wMelo_2_ign_21			-	-	-
4	3	wMelo_3_0001	10683-12021	+	gene, gene	wMelo_00053	wMelo_00054		hypothetical protein"	hypothetical protein"	-
5	4	wMelo_4_0001	2911-4407	+	gene, intergenic	wMelo_00062	wMelo_4_ign_3		hypothetical protein"	-	-
6	6	wMelo_6_0001	105-840	+	gene	wMelo_00090			hypothetical protein"	-	-
7	6	wMelo_6_0002	1065-1761	+	gene	wMelo_00092			Putative nuclease YhcG"	-	-
8	6	wMelo_6_0003	1793-2123	+	gene	wMelo_00093			Putative nuclease YhcG"	-	-
9	6	wMelo_6_0004	11951-12131	+	gene	wMelo_00108			hypothetical protein"	-	-
10	6	wMelo_6_0005	12990-13093	+	intergenic	wMelo_6_ign_21			-	-	-
11	10	wMelo_10_0001	1413-1632	-	gene	wMelo_00175			hypothetical protein"	-	-
12	10	wMelo_10_0002	2469-3186	-	gene, gene, gene	wMelo_00178	wMelo_00179	wMelo_00180	hypothetical protein"	hypothetical protein"	hypothetical protein"
13	12	wMelo_12_0001	1657-1870	+	intergenic	wMelo_12_ign_1			-	-	-
14	12	wMelo_12_0002	1870-2356	-	gene	wMelo_00206			hypothetical protein"	-	-
15	12	wMelo_12_0003	8193-8884	+	intergenic	wMelo_12_ign_7			-	-	-
16	13	wMelo_13_0001	2281-2474	+	intergenic	wMelo_13_ign_2			-	-	-
17	13	wMelo_13_0002	11321-11602	+	intergenic	wMelo_13_ign_13			-	-	-
18	13	wMelo_13_0003	11602-11719	-	gene	wMelo_00229			hypothetical protein"	-	-
19	14	wMelo_14_0001	47-239	+	gene	wMelo_00231			hypothetical protein"	-	-
20	15	wMelo_15_0001	841-994	-	gene	wMelo_00248			hypothetical protein"	-	-
21	15	wMelo_15_0002	8280-11791	-	gene, gene	wMelo_00254	wMelo_00255		RNA polymerase-associated protein RapA"	hypothetical protein"	-
22	16	wMelo_16_0001	4818-5991	+	gene, intergenic, gene	wMelo_00262	wMelo_16_ign_6	wMelo_00263	S-adenosylmethionine synthase"	-	S-adenosylmethionine synthase"
23	20	wMelo_20_0001	6380-6752	+	intergenic	wMelo_20_ign_6			-	-	-
24	22	wMelo_22_0001	6609-6931	+	intergenic	wMelo_22_ign_8			-	-	-
25	25	wMelo_25_0001	1435-1937	+	intergenic	wMelo_25_ign_2			-	-	-
26	26	wMelo_26_0001	5123-5297	+	intergenic	wMelo_26_ign_7			-	-	-
27	26	wMelo_26_0002	5297-5756	-	gene	wMelo_00364			hypothetical protein"	-	-
28	26	wMelo_26_0003	9928-10294	+	gene	wMelo_00368			IS5 family transposase ISCaa9"	-	-
29	26	wMelo_26_0004	10295-10400	+	intergenic	wMelo_26_ign_12			-	-	-
30	28	wMelo_28_0001	378-2514	-	gene	wMelo_00375			hypothetical protein"	-	-
31	29	wMelo_29_0001	3298-4087	+	intergenic	wMelo_29_ign_4			-	-	-
32	29	wMelo_29_0002	4162-4903	+	intergenic	wMelo_29_ign_5			-	-	-
33	30	wMelo_30_0001	83-572	+	gene	wMelo_00391			hypothetical protein"	-	-
34	30	wMelo_30_0002	610-982	+	gene, gene	wMelo_00392	wMelo_00393		hypothetical protein"	hypothetical protein"	-
35	31	wMelo_31_0001	7454-8637	+	intergenic	wMelo_31_ign_6			-	-	-
36	33	wMelo_33_0001	5010-5495	+	intergenic	wMelo_33_ign_6			-	-	-
37	34	wMelo_34_0001	948-1355	+	intergenic	wMelo_34_ign_1			-	-	-
38	34	wMelo_34_0002	4372-4735	-	gene	wMelo_00437			IS5 family transposase ISWpi1"	-	-
39	34	wMelo_34_0003	4736-4938	+	intergenic	wMelo_34_ign_4			-	-	-
40	34	wMelo_34_0004	6028-6854	+	gene, gene	wMelo_00439	wMelo_00440		IS5 family transposase ISCaa6"	IS5 family transposase ISCaa6"	-
41	34	wMelo_34_0005	7114-7312	-	gene	wMelo_00442			hypothetical protein"	-	-
42	34	wMelo_34_0006	7415-7568	-	gene	wMelo_00443			hypothetical protein"	-	-
43	36	wMelo_36_0001	2402-2717	+	gene	wMelo_00458			hypothetical protein"	-	-
44	36	wMelo_36_0002	2718-3235	+	intergenic	wMelo_36_ign_3			-	-	-
45	39	wMelo_39_0001	8064-8743	+	intergenic	wMelo_39_ign_7			-	-	-
46	41	wMelo_41_0001	3874-4782	+	intergenic, gene	wMelo_41_ign_3	wMelo_00502		-	hypothetical protein"	-
47	44	wMelo_44_0001	5655-6013	+	intergenic, gene	wMelo_44_ign_7	wMelo_00531		-	hypothetical protein"	-
48	46	wMelo_46_0001	4919-5429	+	intergenic, gene	wMelo_46_ign_5	wMelo_00547		-	Phospholipase D"	-
49	47	wMelo_47_0001	1263-1370	+	intergenic	wMelo_47_ign_2			-	-	-
50	50	wMelo_50_0001	2277-2963	+	intergenic	wMelo_50_ign_3			-	-	-
51	54	wMelo_54_0001	62-449	+	gene	wMelo_00608			Type IV secretion system protein virB4"	-	-
52	58	wMelo_58_0001	5582-5999	-	gene	wMelo_00648			hypothetical protein"	-	-
53	59	wMelo_59_0001	4903-5788	-	gene	wMelo_00655			hypothetical protein"	-	-
54	62	wMelo_62_0001	1694-2138	+	intergenic	wMelo_62_ign_3			-	-	-
55	64	wMelo_64_0001	5370-6022	+	intergenic	wMelo_64_ign_5			-	-	-
56	68	wMelo_68_0001	2804-2951	+	intergenic	wMelo_68_ign_4			-	-	-
57	73	wMelo_73_0001	2130-2331	-	gene	wMelo_00753			hypothetical protein"	-	-
58	75	wMelo_75_0001	156-2137	-	gene, gene	wMelo_00766	wMelo_00767		hypothetical protein"	hypothetical protein"	-
59	76	wMelo_76_0001	5852-6032	-	gene	wMelo_00777			hypothetical protein"	-	-
60	77	wMelo_77_0001	281-503	-	gene	wMelo_00781			hypothetical protein"	-	-
61	79	wMelo_79_0001	2766-2931	-	gene	wMelo_00803			hypothetical protein"	-	-
62	79	wMelo_79_0002	2932-3355	+	intergenic	wMelo_79_ign_3			-	-	-
63	80	wMelo_80_0001	2901-3054	-	gene	wMelo_00811			hypothetical protein"	-	-
64	86	wMelo_86_0001	1302-1647	-	gene	wMelo_00845			hypothetical protein"	-	-
65	89	wMelo_89_0001	2946-3583	+	gene, intergenic	wMelo_00867	wMelo_89_ign_3		hypothetical protein"	-	-
66	92	wMelo_92_0001	4324-4531	+	gene	wMelo_00886			hypothetical protein"	-	-
67	92	wMelo_92_0002	4532-4658	+	intergenic	wMelo_92_ign_5			-	-	-
68	93	wMelo_93_0001	3371-6140	-	gene, gene	wMelo_00893	wMelo_00894		hypothetical protein"	hypothetical protein"	-
69	94	wMelo_94_0001	13-379	+	gene	wMelo_00895			DNA ligase"	-	-
70	98	wMelo_98_0001	2221-2791	+	intergenic	wMelo_98_ign_2			-	-	-
71	99	wMelo_99_0001	29-281	+	gene	wMelo_00923			hypothetical protein"	-	-
72	99	wMelo_99_0002	2189-2795	+	intergenic	wMelo_99_ign_2			-	-	-
73	100	wMelo_100_0001	1309-2771	+	gene, gene	wMelo_00928	wMelo_00929		hypothetical protein"	Trk system potassium uptake protein TrkG"	-
74	101	wMelo_101_0001	0-483	+	gene	wMelo_00931			hypothetical protein"	-	-
75	102	wMelo_102_0001	2927-3821	-	gene	wMelo_00943			Chaperone protein DnaJ"	-	-
76	108	wMelo_108_0001	30-1128	+	gene	wMelo_00968			hypothetical protein"	-	-
77	114	wMelo_114_0001	145-646	+	intergenic	wMelo_114_ign_1			-	-	-
78	115	wMelo_115_0001	256-997	+	gene	wMelo_00998			hypothetical protein"	-	-
79	119	wMelo_119_0001	1386-2331	-	gene	wMelo_01015			hypothetical protein"	-	-
80	121	wMelo_121_0001	1595-2203	+	intergenic	wMelo_121_ign_2			-	-	-
81	124	wMelo_124_0001	36-291	+	gene	wMelo_01040			hypothetical protein"	-	-
82	127	wMelo_127_0001	110-284	+	gene	wMelo_01054			hypothetical protein"	-	-
83	127	wMelo_127_0002	308-602	+	gene	wMelo_01055			hypothetical protein"	-	-
84	130	wMelo_130_0001	6-204	+	gene	wMelo_01066			hypothetical protein"	-	-
85	136	wMelo_136_0001	722-1661	+	gene, gene, gene	wMelo_01090	wMelo_136_ign_2	wMelo_01091	hypothetical protein"	-	Thioredoxin reductase"
86	137	wMelo_137_0001	1324-1723	+	intergenic	wMelo_137_ign_3			-	-	-
87	138	wMelo_138_0001	63-288	-	gene	wMelo_01099			hypothetical protein"	-	-
88	139	wMelo_139_0001	3123-4256	-	gene, gene	wMelo_01105	wMelo_01106		hypothetical protein"	hypothetical protein"	-
89	140	wMelo_140_0001	79-583	+	gene	wMelo_01107			hypothetical protein"	-	-
90	140	wMelo_140_0002	974-3353	+	gene, gene	wMelo_01108	wMelo_01109		hypothetical protein"	Chromosome partition protein Smc"	-
91	143	wMelo_143_0001	2565-2907	-	gene	wMelo_01116			hypothetical protein"	-	-
92	145	wMelo_145_0001	43-1191	+	gene, intergenic	wMelo_01124	wMelo_145_ign_1		hypothetical protein"	-	-
93	145	wMelo_145_0002	2899-3218	+	intergenic, gene	wMelo_145_ign_2	wMelo_01126		-	hypothetical protein"	-
94	146	wMelo_146_0001	56-287	+	gene	wMelo_01128			2,3,4,5-tetrahydropyridine-2,6-dicarboxylate	-	-
95	149	wMelo_149_0001	178-454	+	gene	wMelo_01143			Cysteine--tRNA ligase"	-	-
96	155	wMelo_155_0001	36-2676	+	gene	wMelo_01162			hypothetical protein"	-	-
97	159	wMelo_159_0001	317-593	+	gene	wMelo_01176			hypothetical protein"	-	-
98	166	wMelo_166_0001	105-246	+	gene	wMelo_01200			hypothetical protein"	-	-
99	174	wMelo_174_0001	729-1034	+	intergenic	wMelo_174_ign_1			-	-	-
100	178	wMelo_178_0001	1166-2788	+	intergenic, intergenic	wMelo_178_ign_1	wMelo_178_ign_2		-	-	-
101	183	wMelo_183_0001	47-323	+	gene	wMelo_01243			hypothetical protein"	-	-
102	188	wMelo_188_0001	45-255	+	gene	wMelo_01254			hypothetical protein"	-	-
103	191	wMelo_191_0001	270-552	-	gene	wMelo_01261			hypothetical protein"	-	-
104	191	wMelo_191_0002	493-655	-	gene	wMelo_01262			hypothetical protein"	-	-
105	191	wMelo_191_0003	656-1076	+	intergenic	wMelo_191_ign_2			-	-	-
106	192	wMelo_192_0001	17-170	+	gene	wMelo_01265			Ribosome-recycling factor"	-	-
107	193	wMelo_193_0001	32-845	+	gene	wMelo_01271			hypothetical protein"	-	-
108	196	wMelo_196_0001	41-248	+	gene	wMelo_01279			hypothetical protein"	-	-
109	198	wMelo_198_0001	138-390	-	gene	wMelo_01284			hypothetical protein"	-	-
110	199	wMelo_199_0001	175-439	+	gene	wMelo_01289			Iron deficiency-induced protein A"	-	-
111	206	wMelo_206_0001	97-982	+	gene	wMelo_01306			Chaperone protein DnaJ"	-	-
112	206	wMelo_206_0002	978-1341	+	gene	wMelo_01307			hypothetical protein"	-	-
113	207	wMelo_207_0001	23-368	+	gene	wMelo_01309			Fosfomycin resistance protein AbaF"	-	-
114	224	wMelo_224_0001	52-286	+	gene	wMelo_01342			hypothetical protein"	-	-
115	226	wMelo_226_0001	34-409	+	gene	wMelo_01346			Phosphoglycolate phosphatase"	-	-
116	229	wMelo_229_0001	93-237	+	gene	wMelo_01354			hypothetical protein"	-	-
117	229	wMelo_229_0002	238-1332	+	intergenic, gene	wMelo_229_ign_1	wMelo_01355		-	hypothetical protein"	-
118	235	wMelo_235_0001	6-609	+	gene	wMelo_01363			hypothetical protein"	-	-
119	236	wMelo_236_0001	30-825	+	gene	wMelo_01366			hypothetical protein"	-	-
120	241	wMelo_241_0001	0-879	+	gene	wMelo_01375			putative peptidoglycan D,D-transpeptidase FtsI"	-	-
121	243	wMelo_243_0001	45-243	+	gene	wMelo_01381			hypothetical protein"	-	-
122	251	wMelo_251_0001	177-698	+	intergenic	wMelo_251_ign_1			-	-	-
123	257	wMelo_257_0001	7-355	+	gene	wMelo_01409			hypothetical protein"	-	-
124	257	wMelo_257_0002	513-1044	+	gene	wMelo_01410			IS256 family transposase ISWpi15"	-	-
125	262	wMelo_262_0001	11-485	+	gene	wMelo_01417			hypothetical protein"	-	-
126	278	wMelo_278_0001	172-1594	-	gene, gene	wMelo_01441	wMelo_01442		hypothetical protein"	hypothetical protein"	-
127	280	wMelo_280_0001	15-1265	+	gene, intergenic, gene	wMelo_01445	wMelo_280_ign_1	wMelo_01446	hypothetical protein"	-	hypothetical protein"
128	283	wMelo_283_0001	0-423	+	gene	wMelo_01449			NADH-quinone oxidoreductase subunit M"	-	-
129	286	wMelo_286_0001	84-546	+	gene	wMelo_01454			hypothetical protein"	-	-
130	302	wMelo_302_0001	774-1360	+	intergenic, gene	wMelo_302_ign_1	wMelo_01478		-	hypothetical protein"	-
131	308	wMelo_308_0001	81-309	+	gene	wMelo_01487			hypothetical protein"	-	-
132	312	wMelo_312_0001	261-1080	-	gene, gene	wMelo_01494	wMelo_01495		hypothetical protein"	hypothetical protein"	-
133	314	wMelo_314_0001	93-420	+	gene	wMelo_01498			hypothetical protein"	-	-
134	337	wMelo_337_0001	20-559	+	gene, intergenic	wMelo_01524	wMelo_337_ign_1		hypothetical protein"	-	-
135	337	wMelo_337_0002	559-1256	+	gene, gene	wMelo_01526	wMelo_01525		hypothetical protein"	hypothetical protein"	-
136	339	wMelo_339_0001	133-262	+	gene	wMelo_01527			hypothetical protein"	-	-
137	345	wMelo_345_0001	19-286	+	gene	wMelo_01536			hypothetical protein"	-	-

## Sheet: wCle_Pseudo
Pseudogene Count	Contig Designation	Pseudofinder Designation	Coordinate Start-Stop	Direction	Intergenic/CDS	Prokka gbk Locus Tag				Prokka Annotation
1	1	wCle_culture_1_0001	1536-2181	+	intergenic	wCle_culture_1_ign_1				-	-	-	-
2	1	wCle_culture_1_0002	3436-3991	+	intergenic	wCle_culture_1_ign_2				-	-	-	-
3	1	wCle_culture_1_0003	4080-5263	+	intergenic	wCle_culture_1_ign_3				-	-	-	-
4	1	wCle_culture_1_0004	11519-11645	+	gene	wCle_culture_00009				hypothetical protein	-	-	-
5	1	wCle_culture_1_0005	12377-13004	+	intergenic	wCle_culture_1_ign_10				-	-	-	-
6	1	wCle_culture_1_0006	13320-13437	+	intergenic	wCle_culture_1_ign_11				-	-	-	-
7	1	wCle_culture_1_0007	17872-18655	+	gene	wCle_culture_00015				hypothetical protein	-	-	-
8	1	wCle_culture_1_0008	23357-23966	+	intergenic	wCle_culture_1_ign_17				-	-	-	-
9	1	wCle_culture_1_0009	26016-26298	+	intergenic	wCle_culture_1_ign_18				-	-	-	-
10	1	wCle_culture_1_0010	26656-26773	+	intergenic	wCle_culture_1_ign_19				-	-	-	-
11	1	wCle_culture_1_0011	32784-33106	+	intergenic	wCle_culture_1_ign_26				-	-	-	-
12	1	wCle_culture_1_0012	36939-37563	+	gene	wCle_culture_00033				Dihydrofolate synthase/folylpolyglutamate	-	-	-
13	1	wCle_culture_1_0013	37537-38098	+	gene	wCle_culture_00034				Folylpolyglutamate synthase	-	-	-
14	1	wCle_culture_1_0014	50148-50727	+	gene	wCle_culture_00047				hypothetical protein	-	-	-
15	1	wCle_culture_1_0015	52093-52366	-	gene	wCle_culture_00051				IS5 family transposase ISAba15	-	-	-
16	1	wCle_culture_1_0016	52439-52877	+	gene	wCle_culture_00052				Sensor protein DivL	-	-	-
17	1	wCle_culture_1_0017	58219-58992	+	intergenic	wCle_culture_1_ign_58				-	-	-	-
18	1	wCle_culture_1_0018	61555-62175	+	intergenic	wCle_culture_1_ign_59				-	-	-	-
19	1	wCle_culture_1_0019	66029-66413	-	gene	wCle_culture_00063				hypothetical protein	-	-	-
20	1	wCle_culture_1_0020	66418-66685	-	gene	wCle_culture_00064				hypothetical protein	-	-	-
21	1	wCle_culture_1_0021	69100-69349	-	gene	wCle_culture_00067				Inner membrane transport protein YdhC	-	-	-
22	1	wCle_culture_1_0022	75701-76289	+	intergenic	wCle_culture_1_ign_71				-	-	-	-
23	1	wCle_culture_1_0023	77229-77654	+	intergenic	wCle_culture_1_ign_72				-	-	-	-
24	1	wCle_culture_1_0024	78479-81964	-	gene, gene	wCle_culture_00075	wCle_culture_00076			hypothetical protein	hypothetical protein	-	-
25	1	wCle_culture_1_0025	84719-84866	+	intergenic	wCle_culture_1_ign_80				-	-	-	-
26	1	wCle_culture_1_0026	88933-89334	+	intergenic	wCle_culture_1_ign_86				-	-	-	-
27	1	wCle_culture_1_0027	100836-101318	+	intergenic, gene	wCle_culture_1_ign_100	wCle_culture_00101			-	hypothetical protein	-	-
28	1	wCle_culture_1_0028	105539-105677	+	gene	wCle_culture_00105				hypothetical protein	-	-	-
29	1	wCle_culture_1_0029	105697-105853	+	gene	wCle_culture_00106				hypothetical protein	-	-	-
30	1	wCle_culture_1_0030	106330-106827	+	intergenic	wCle_culture_1_ign_107				-	-	-	-
31	1	wCle_culture_1_0031	106827-107304	-	gene	wCle_culture_00108				hypothetical protein	-	-	-
32	1	wCle_culture_1_0032	107300-107678	-	gene	wCle_culture_00109				hypothetical protein	-	-	-
33	1	wCle_culture_1_0033	108770-109150	+	intergenic	wCle_culture_1_ign_110				-	-	-	-
34	1	wCle_culture_1_0034	118044-118607	+	intergenic	wCle_culture_1_ign_118				-	-	-	-
35	1	wCle_culture_1_0035	126143-127751	-	gene, gene	wCle_culture_00126	wCle_culture_00127			hypothetical protein	hypothetical protein	-	-
36	1	wCle_culture_1_0036	128087-128204	+	intergenic	wCle_culture_1_ign_128				-	-	-	-
37	1	wCle_culture_1_0037	132050-132948	+	gene, gene	wCle_culture_00132	wCle_culture_00133			hypothetical protein	hypothetical protein	-	-
38	1	wCle_culture_1_0038	133125-133248	+	gene	wCle_culture_00134				hypothetical protein	-	-	-
39	1	wCle_culture_1_0039	133900-134131	+	gene	wCle_culture_00136				hypothetical protein	-	-	-
40	1	wCle_culture_1_0040	136891-137251	+	gene	wCle_culture_00139				hypothetical protein	-	-	-
41	1	wCle_culture_1_0041	137285-137423	+	gene	wCle_culture_00140				hypothetical protein	-	-	-
42	1	wCle_culture_1_0042	137443-137599	+	gene	wCle_culture_00141				hypothetical protein	-	-	-
43	1	wCle_culture_1_0043	137600-137717	+	intergenic	wCle_culture_1_ign_141				-	-	-	-
44	1	wCle_culture_1_0044	138096-138774	-	gene	wCle_culture_00143				hypothetical protein	-	-	-
45	1	wCle_culture_1_0045	139339-139456	+	intergenic	wCle_culture_1_ign_144				-	-	-	-
46	1	wCle_culture_1_0046	143568-144132	+	gene	wCle_culture_00147				hypothetical protein	-	-	-
47	1	wCle_culture_1_0047	144133-144249	+	intergenic	wCle_culture_1_ign_147				-	-	-	-
48	1	wCle_culture_1_0048	147440-148256	+	intergenic	wCle_culture_1_ign_149				-	-	-	-
49	1	wCle_culture_1_0049	149248-149780	+	intergenic	wCle_culture_1_ign_152				-	-	-	-
50	1	wCle_culture_1_0050	150096-150213	+	intergenic	wCle_culture_1_ign_153				-	-	-	-
51	1	wCle_culture_1_0051	150566-151268	-	gene	wCle_culture_00155				hypothetical protein	-	-	-
52	1	wCle_culture_1_0052	156116-156551	+	gene	wCle_culture_00160				Putative nuclease YhcG	-	-	-
53	1	wCle_culture_1_0053	156575-156713	+	gene	wCle_culture_00161				hypothetical protein	-	-	-
54	1	wCle_culture_1_0054	156733-156889	+	gene	wCle_culture_00162				hypothetical protein	-	-	-
55	1	wCle_culture_1_0055	156890-157007	+	intergenic	wCle_culture_1_ign_162				-	-	-	-
56	1	wCle_culture_1_0056	157349-157679	-	gene	wCle_culture_00164				hypothetical protein	-	-	-
57	1	wCle_culture_1_0057	157717-157885	-	gene	wCle_culture_00165				hypothetical protein	-	-	-
58	1	wCle_culture_1_0058	157942-158182	-	gene	wCle_culture_00166				hypothetical protein	-	-	-
59	1	wCle_culture_1_0059	160447-160912	-	gene	wCle_culture_00168				hypothetical protein	-	-	-
60	1	wCle_culture_1_0060	162675-163784	+	intergenic	wCle_culture_1_ign_170				-	-	-	-
61	1	wCle_culture_1_0061	170471-170812	+	intergenic	wCle_culture_1_ign_175				-	-	-	-
62	1	wCle_culture_1_0062	172029-172603	+	intergenic	wCle_culture_1_ign_177				-	-	-	-
63	1	wCle_culture_1_0063	177511-177620	+	intergenic	wCle_culture_1_ign_180				-	-	-	-
64	1	wCle_culture_1_0064	177620-177812	-	gene	wCle_culture_00181				hypothetical protein	-	-	-
65	1	wCle_culture_1_0065	187427-187883	-	gene	wCle_culture_00193				hypothetical protein	-	-	-
66	1	wCle_culture_1_0066	190211-191071	-	gene, gene	wCle_culture_00199	wCle_culture_00200			hypothetical protein	hypothetical protein	-	-
67	1	wCle_culture_1_0067	192698-192815	+	intergenic	wCle_culture_1_ign_202				-	-	-	-
68	1	wCle_culture_1_0068	193173-194148	+	intergenic	wCle_culture_1_ign_203				-	-	-	-
69	1	wCle_culture_1_0069	202537-203350	+	intergenic	wCle_culture_1_ign_213				-	-	-	-
70	1	wCle_culture_1_0070	203350-203827	+	gene	wCle_culture_00214				hypothetical protein	-	-	-
71	1	wCle_culture_1_0071	206006-206210	+	intergenic	wCle_culture_1_ign_217				-	-	-	-
72	1	wCle_culture_1_0072	211320-212007	+	intergenic	wCle_culture_1_ign_222				-	-	-	-
73	1	wCle_culture_1_0073	232427-233434	+	gene, gene	wCle_culture_00256	wCle_culture_00257			hypothetical protein	Trk system potassium uptake protein TrkI	-	-
74	1	wCle_culture_1_0074	234351-234750	+	gene	wCle_culture_00260				Trk system potassium uptake protein TrkI	-	-	-
75	1	wCle_culture_1_0075	234830-235083	+	gene, intergenic	wCle_culture_00261	wCle_culture_1_ign_261			hypothetical protein	-	-	-
76	1	wCle_culture_1_0076	235083-235227	+	gene	wCle_culture_00262				hypothetical protein	-	-	-
77	1	wCle_culture_1_0077	235228-235945	+	intergenic, gene	wCle_culture_1_ign_262	wCle_culture_00263			-	hypothetical protein	-	-
78	1	wCle_culture_1_0078	236274-236391	+	intergenic	wCle_culture_1_ign_264				-	-	-	-
79	1	wCle_culture_1_0079	236707-237320	+	intergenic	wCle_culture_1_ign_265				-	-	-	-
80	1	wCle_culture_1_0080	237320-237590	-	gene	wCle_culture_00266				hypothetical protein	-	-	-
81	1	wCle_culture_1_0081	238119-238236	+	intergenic	wCle_culture_1_ign_267				-	-	-	-
82	1	wCle_culture_1_0082	238564-238816	-	gene	wCle_culture_00269				hypothetical protein	-	-	-
83	1	wCle_culture_1_0083	239252-239369	+	intergenic	wCle_culture_1_ign_270				-	-	-	-
84	1	wCle_culture_1_0084	244130-244367	+	intergenic	wCle_culture_1_ign_274				-	-	-	-
85	1	wCle_culture_1_0085	244367-244712	+	gene	wCle_culture_00275				hypothetical protein	-	-	-
86	1	wCle_culture_1_0086	244977-245244	-	gene	wCle_culture_00276				putative ABC transporter ATP-binding protein	-	-	-
87	1	wCle_culture_1_0087	245295-246786	-	gene, gene	wCle_culture_00277	wCle_culture_00278			Putative multidrug export ATP-binding/permease	hypothetical protein	-	-
88	1	wCle_culture_1_0088	248175-248950	+	intergenic	wCle_culture_1_ign_279				-	-	-	-
89	1	wCle_culture_1_0089	253246-254793	+	intergenic, gene	wCle_culture_1_ign_283	wCle_culture_00284			-	Proline/betaine transporter	-	-
90	1	wCle_culture_1_0090	258276-258393	+	intergenic	wCle_culture_1_ign_289				-	-	-	-
91	1	wCle_culture_1_0091	261316-262574	+	intergenic, gene	wCle_culture_1_ign_293	wCle_culture_00294			-	Peptide chain release factor RF2	-	-
92	1	wCle_culture_1_0092	264824-264984	+	intergenic	wCle_culture_1_ign_296				-	-	-	-
93	1	wCle_culture_1_0093	265342-265459	+	intergenic	wCle_culture_1_ign_297				-	-	-	-
94	1	wCle_culture_1_0094	266485-266638	+	intergenic	wCle_culture_1_ign_299				-	-	-	-
95	1	wCle_culture_1_0095	268152-268533	+	intergenic	wCle_culture_1_ign_301				-	-	-	-
96	1	wCle_culture_1_0096	270405-270564	+	intergenic	wCle_culture_1_ign_304				-	-	-	-
97	1	wCle_culture_1_0097	270564-271518	+	gene	wCle_culture_00305				hypothetical protein	-	-	-
98	1	wCle_culture_1_0098	271519-271623	+	intergenic	wCle_culture_1_ign_305				-	-	-	-
99	1	wCle_culture_1_0099	271623-272046	+	gene	wCle_culture_00306				hypothetical protein	-	-	-
100	1	wCle_culture_1_0100	281393-281651	-	gene	wCle_culture_00314				hypothetical protein	-	-	-
101	1	wCle_culture_1_0101	281652-281754	+	intergenic	wCle_culture_1_ign_314				-	-	-	-
102	1	wCle_culture_1_0102	282112-282334	+	intergenic	wCle_culture_1_ign_315				-	-	-	-
103	1	wCle_culture_1_0103	282334-282544	-	gene	wCle_culture_00316				IS5 family transposase ISAba15	-	-	-
104	1	wCle_culture_1_0104	284353-284650	-	gene	wCle_culture_00318				hypothetical protein	-	-	-
105	1	wCle_culture_1_0105	285185-285304	+	intergenic	wCle_culture_1_ign_319				-	-	-	-
106	1	wCle_culture_1_0106	285620-285869	+	intergenic	wCle_culture_1_ign_320				-	-	-	-
107	1	wCle_culture_1_0107	285869-286190	-	gene	wCle_culture_00321				5-formyltetrahydrofolate cyclo-ligase	-	-	-
108	1	wCle_culture_1_0108	286191-286370	+	intergenic	wCle_culture_1_ign_321				-	-	-	-
109	1	wCle_culture_1_0109	287960-288333	+	intergenic	wCle_culture_1_ign_324				-	-	-	-
110	1	wCle_culture_1_0110	291137-291419	+	gene	wCle_culture_00326				hypothetical protein	-	-	-
111	1	wCle_culture_1_0111	293257-293374	+	intergenic	wCle_culture_1_ign_329				-	-	-	-
112	1	wCle_culture_1_0112	293727-294000	-	gene	wCle_culture_00331				IS5 family transposase ISAba15	-	-	-
113	1	wCle_culture_1_0113	298362-299114	-	gene, gene	wCle_culture_00336	wCle_culture_00337			hypothetical protein	hypothetical protein	-	-
114	1	wCle_culture_1_0114	300243-300360	+	intergenic	wCle_culture_1_ign_339				-	-	-	-
115	1	wCle_culture_1_0115	300676-301537	+	intergenic	wCle_culture_1_ign_340				-	-	-	-
116	1	wCle_culture_1_0116	306942-307152	+	gene	wCle_culture_00345				IS5 family transposase ISAba15	-	-	-
117	1	wCle_culture_1_0117	307153-307268	+	intergenic	wCle_culture_1_ign_345				-	-	-	-
118	1	wCle_culture_1_0118	318768-319266	+	intergenic	wCle_culture_1_ign_358				-	-	-	-
119	1	wCle_culture_1_0119	319343-320014	+	intergenic	wCle_culture_1_ign_359				-	-	-	-
120	1	wCle_culture_1_0120	320014-320635	-	gene	wCle_culture_00360				Adenylosuccinate lyase	-	-	-
121	1	wCle_culture_1_0121	320636-321424	+	intergenic	wCle_culture_1_ign_360				-	-	-	-
122	1	wCle_culture_1_0122	324979-325641	+	intergenic	wCle_culture_1_ign_364				-	-	-	-
123	1	wCle_culture_1_0123	336357-337775	+	gene, intergenic	wCle_culture_00373	wCle_culture_1_ign_373			hypothetical protein	-	-	-
124	1	wCle_culture_1_0124	338133-338250	+	intergenic	wCle_culture_1_ign_374				-	-	-	-
125	1	wCle_culture_1_0125	338692-339121	+	gene	wCle_culture_00376				hypothetical protein	-	-	-
126	1	wCle_culture_1_0126	341936-342614	-	gene	wCle_culture_00378				hypothetical protein	-	-	-
127	1	wCle_culture_1_0127	342625-343072	-	gene	wCle_culture_00379				hypothetical protein	-	-	-
128	1	wCle_culture_1_0128	343154-343493	-	gene	wCle_culture_00380				hypothetical protein	-	-	-
129	1	wCle_culture_1_0129	343494-343600	+	intergenic	wCle_culture_1_ign_380				-	-	-	-
130	1	wCle_culture_1_0130	346382-347077	+	intergenic	wCle_culture_1_ign_381				-	-	-	-
131	1	wCle_culture_1_0131	350267-350513	-	gene	wCle_culture_00384				hypothetical protein	-	-	-
132	1	wCle_culture_1_0132	350896-351015	+	intergenic	wCle_culture_1_ign_385				-	-	-	-
133	1	wCle_culture_1_0133	351357-351513	-	gene	wCle_culture_00387				hypothetical protein	-	-	-
134	1	wCle_culture_1_0134	351514-352321	+	intergenic	wCle_culture_1_ign_387				-	-	-	-
135	1	wCle_culture_1_0135	354959-355181	-	gene	wCle_culture_00390				hypothetical protein	-	-	-
136	1	wCle_culture_1_0136	355569-355686	+	intergenic	wCle_culture_1_ign_391				-	-	-	-
137	1	wCle_culture_1_0137	356035-356542	-	gene	wCle_culture_00393				hypothetical protein	-	-	-
138	1	wCle_culture_1_0138	356878-356995	+	intergenic	wCle_culture_1_ign_394				-	-	-	-
139	1	wCle_culture_1_0139	357353-358874	+	intergenic	wCle_culture_1_ign_395				-	-	-	-
140	1	wCle_culture_1_0140	358950-359925	+	intergenic	wCle_culture_1_ign_396				-	-	-	-
141	1	wCle_culture_1_0141	360283-360400	+	intergenic	wCle_culture_1_ign_397				-	-	-	-
142	1	wCle_culture_1_0142	360749-361364	-	gene	wCle_culture_00399				Alginate biosynthesis protein AlgA	-	-	-
143	1	wCle_culture_1_0143	361353-362034	-	gene	wCle_culture_00400				Mannose-1-phosphate guanylyltransferase RfbM	-	-	-
144	1	wCle_culture_1_0144	370460-370575	+	intergenic	wCle_culture_1_ign_407				-	-	-	-
145	1	wCle_culture_1_0145	370575-370785	-	gene	wCle_culture_00408				IS5 family transposase ISAba15	-	-	-
146	1	wCle_culture_1_0146	370786-371424	+	intergenic	wCle_culture_1_ign_408				-	-	-	-
147	1	wCle_culture_1_0147	378877-379401	+	intergenic	wCle_culture_1_ign_412				-	-	-	-
148	1	wCle_culture_1_0148	381229-381801	+	intergenic	wCle_culture_1_ign_414				-	-	-	-
149	1	wCle_culture_1_0149	386635-387801	+	intergenic	wCle_culture_1_ign_421				-	-	-	-
150	1	wCle_culture_1_0150	394487-394796	+	gene	wCle_culture_00428				hypothetical protein	-	-	-
151	1	wCle_culture_1_0151	395454-395840	+	intergenic	wCle_culture_1_ign_429				-	-	-	-
152	1	wCle_culture_1_0152	395840-396113	+	gene	wCle_culture_00430				IS5 family transposase ISAba15	-	-	-
153	1	wCle_culture_1_0153	396109-396573	-	gene, gene	wCle_culture_00431	wCle_culture_00432			hypothetical protein	hypothetical protein	-	-
154	1	wCle_culture_1_0154	396900-397136	+	intergenic	wCle_culture_1_ign_433				-	-	-	-
155	1	wCle_culture_1_0155	397932-398304	+	gene	wCle_culture_00435				IS110 family transposase ISWpi12	-	-	-
156	1	wCle_culture_1_0156	398319-398802	+	gene	wCle_culture_00436				IS110 family transposase ISWpi12	-	-	-
157	1	wCle_culture_1_0157	405844-406327	-	gene	wCle_culture_00444				IS110 family transposase ISWpi12	-	-	-
158	1	wCle_culture_1_0158	406342-406714	-	gene	wCle_culture_00445				IS110 family transposase ISWpi12	-	-	-
159	1	wCle_culture_1_0159	408172-408289	+	intergenic	wCle_culture_1_ign_448				-	-	-	-
160	1	wCle_culture_1_0160	417189-417306	+	intergenic	wCle_culture_1_ign_459				-	-	-	-
161	1	wCle_culture_1_0161	417664-418534	+	intergenic	wCle_culture_1_ign_460				-	-	-	-
162	1	wCle_culture_1_0162	430349-430525	+	intergenic	wCle_culture_1_ign_470				-	-	-	-
163	1	wCle_culture_1_0163	431213-431902	+	intergenic	wCle_culture_1_ign_472				-	-	-	-
164	1	wCle_culture_1_0164	434476-434751	+	intergenic, gene	wCle_culture_1_ign_474	wCle_culture_00475			-	hypothetical protein	-	-
165	1	wCle_culture_1_0165	439006-439183	+	gene	wCle_culture_00480				hypothetical protein	-	-	-
166	1	wCle_culture_1_0166	442884-443058	+	intergenic	wCle_culture_1_ign_484				-	-	-	-
167	1	wCle_culture_1_0167	443834-444348	-	gene, gene	wCle_culture_00487	wCle_culture_00488			hypothetical protein	hypothetical protein	-	-
168	1	wCle_culture_1_0168	444741-445311	+	intergenic	wCle_culture_1_ign_489				-	-	-	-
169	1	wCle_culture_1_0169	446800-447095	+	intergenic	wCle_culture_1_ign_493				-	-	-	-
170	1	wCle_culture_1_0170	447095-448747	+	gene, intergenic, gene, gene	wCle_culture_00494	wCle_culture_1_ign_494	wCle_culture_00495	wCle_culture_00496	hypothetical protein	-	hypothetical protein	hypothetical protein
171	1	wCle_culture_1_0171	451135-451615	+	gene	wCle_culture_00503				hypothetical protein	-	-	-
172	1	wCle_culture_1_0172	451616-451967	+	intergenic	wCle_culture_1_ign_503				-	-	-	-
173	1	wCle_culture_1_0173	451967-452183	+	gene	wCle_culture_00504				hypothetical protein	-	-	-
174	1	wCle_culture_1_0174	452523-452642	+	intergenic	wCle_culture_1_ign_505				-	-	-	-
175	1	wCle_culture_1_0175	455735-456802	+	intergenic	wCle_culture_1_ign_508				-	-	-	-
176	1	wCle_culture_1_0176	463547-464718	+	intergenic	wCle_culture_1_ign_513				-	-	-	-
177	1	wCle_culture_1_0177	475130-476407	+	intergenic	wCle_culture_1_ign_526				-	-	-	-
178	1	wCle_culture_1_0178	480464-481043	-	gene	wCle_culture_00532				hypothetical protein	-	-	-
179	1	wCle_culture_1_0179	482524-482733	+	intergenic	wCle_culture_1_ign_534				-	-	-	-
180	1	wCle_culture_1_0180	482733-482961	+	gene	wCle_culture_00535				hypothetical protein	-	-	-
181	1	wCle_culture_1_0181	484301-484838	+	gene	wCle_culture_00538				hypothetical protein	-	-	-
182	1	wCle_culture_1_0182	484839-484971	+	intergenic	wCle_culture_1_ign_538				-	-	-	-
183	1	wCle_culture_1_0183	486703-487444	-	gene	wCle_culture_00541				hypothetical protein	-	-	-
184	1	wCle_culture_1_0184	487550-488078	-	gene	wCle_culture_00542				hypothetical protein	-	-	-
185	1	wCle_culture_1_0185	488079-488169	+	intergenic	wCle_culture_1_ign_542				-	-	-	-
186	1	wCle_culture_1_0186	488983-489589	-	gene	wCle_culture_00545				hypothetical protein	-	-	-
187	1	wCle_culture_1_0187	489695-490159	-	gene, gene	wCle_culture_00546	wCle_culture_00547			hypothetical protein	hypothetical protein	-	-
188	1	wCle_culture_1_0188	490509-490737	-	gene	wCle_culture_00549				ATP-dependent Clp protease ATP-binding subunit	-	-	-
189	1	wCle_culture_1_0189	490730-491417	-	gene	wCle_culture_00550				ATP-dependent Clp protease ATP-binding subunit	-	-	-
190	1	wCle_culture_1_0190	491474-491858	-	gene	wCle_culture_00551				ATP-dependent Clp protease ATP-binding subunit	-	-	-
191	1	wCle_culture_1_0191	494585-494821	+	intergenic	wCle_culture_1_ign_554				-	-	-	-
192	1	wCle_culture_1_0192	495186-495936	-	gene	wCle_culture_00556				hypothetical protein	-	-	-
193	1	wCle_culture_1_0193	496989-497515	+	intergenic	wCle_culture_1_ign_558				-	-	-	-
194	1	wCle_culture_1_0194	497515-497749	+	gene	wCle_culture_00559				hypothetical protein	-	-	-
195	1	wCle_culture_1_0195	510601-510718	+	intergenic	wCle_culture_1_ign_577				-	-	-	-
196	1	wCle_culture_1_0196	511060-511336	-	gene	wCle_culture_00579				hypothetical protein	-	-	-
197	1	wCle_culture_1_0197	512503-512872	-	gene	wCle_culture_00581				Response regulator PleD	-	-	-
198	1	wCle_culture_1_0198	525215-525412	+	intergenic	wCle_culture_1_ign_589				-	-	-	-
199	1	wCle_culture_1_0199	526245-526725	-	gene	wCle_culture_00591				S-adenosylmethionine synthase	-	-	-
200	1	wCle_culture_1_0200	527113-527230	+	intergenic	wCle_culture_1_ign_592				-	-	-	-
201	1	wCle_culture_1_0201	527595-527874	-	gene	wCle_culture_00594				hypothetical protein	-	-	-
202	1	wCle_culture_1_0202	544031-544319	+	gene	wCle_culture_00613				hypothetical protein	-	-	-
203	1	wCle_culture_1_0203	545424-545541	+	intergenic	wCle_culture_1_ign_615				-	-	-	-
204	1	wCle_culture_1_0204	545857-546684	+	intergenic	wCle_culture_1_ign_616				-	-	-	-
205	1	wCle_culture_1_0205	554223-554340	+	intergenic	wCle_culture_1_ign_626				-	-	-	-
206	1	wCle_culture_1_0206	555367-556464	+	intergenic, gene	wCle_culture_1_ign_628	wCle_culture_00630			-	hypothetical protein	-	-
207	1	wCle_culture_1_0207	555508-555873	+	gene, intergenic	wCle_culture_00629	wCle_culture_1_ign_629			hypothetical protein	-	-	-
208	1	wCle_culture_1_0208	560920-561055	+	gene	wCle_culture_00635				hypothetical protein	-	-	-
209	1	wCle_culture_1_0209	561897-562143	+	intergenic	wCle_culture_1_ign_637				-	-	-	-
210	1	wCle_culture_1_0210	567389-567683	+	intergenic	wCle_culture_1_ign_641				-	-	-	-
211	1	wCle_culture_1_0211	573321-573969	+	intergenic	wCle_culture_1_ign_650				-	-	-	-
212	1	wCle_culture_1_0212	573969-574566	+	gene	wCle_culture_00651				hypothetical protein	-	-	-
213	1	wCle_culture_1_0213	574916-575033	+	intergenic	wCle_culture_1_ign_652				-	-	-	-
214	1	wCle_culture_1_0214	575386-575659	-	gene	wCle_culture_00654				IS5 family transposase ISAba15	-	-	-
215	1	wCle_culture_1_0215	575660-576073	+	intergenic	wCle_culture_1_ign_654				-	-	-	-
216	1	wCle_culture_1_0216	582062-582783	+	intergenic	wCle_culture_1_ign_661				-	-	-	-
217	1	wCle_culture_1_0217	582783-583044	+	gene	wCle_culture_00662				hypothetical protein	-	-	-
218	1	wCle_culture_1_0218	583840-584368	+	gene	wCle_culture_00665				hypothetical protein	-	-	-
219	1	wCle_culture_1_0219	584734-584851	+	intergenic	wCle_culture_1_ign_666				-	-	-	-
220	1	wCle_culture_1_0220	590118-590786	+	intergenic	wCle_culture_1_ign_672				-	-	-	-
221	1	wCle_culture_1_0221	593259-593781	-	gene	wCle_culture_00676				hypothetical protein	-	-	-
222	1	wCle_culture_1_0222	596751-597437	+	intergenic	wCle_culture_1_ign_679				-	-	-	-
223	1	wCle_culture_1_0223	606211-607174	+	intergenic	wCle_culture_1_ign_686				-	-	-	-
224	1	wCle_culture_1_0224	609227-609809	-	gene	wCle_culture_00689				hypothetical protein	-	-	-
225	1	wCle_culture_1_0225	609802-610588	-	gene	wCle_culture_00690				Amino-acid carrier protein AlsT	-	-	-
226	1	wCle_culture_1_0226	615402-615627	+	gene	wCle_culture_00696				hypothetical protein	-	-	-
227	1	wCle_culture_1_0227	615630-615909	+	gene	wCle_culture_00697				hypothetical protein	-	-	-
228	1	wCle_culture_1_0228	620687-621938	+	gene	wCle_culture_00702				hypothetical protein	-	-	-
229	1	wCle_culture_1_0229	621939-622092	+	intergenic	wCle_culture_1_ign_702				-	-	-	-
230	1	wCle_culture_1_0230	622884-624280	+	intergenic	wCle_culture_1_ign_704				-	-	-	-
231	1	wCle_culture_1_0231	625420-625684	+	gene	wCle_culture_00706				hypothetical protein	-	-	-
232	1	wCle_culture_1_0232	626507-627161	+	gene	wCle_culture_00710				S-adenosylmethionine synthase	-	-	-
233	1	wCle_culture_1_0233	627490-627607	+	intergenic	wCle_culture_1_ign_711				-	-	-	-
234	1	wCle_culture_1_0234	632285-632670	+	gene, intergenic	wCle_culture_00716	wCle_culture_1_ign_716			Guanidinium exporter	-	-	-
235	1	wCle_culture_1_0235	636008-636831	+	intergenic	wCle_culture_1_ign_719				-	-	-	-
236	1	wCle_culture_1_0236	637696-637813	+	intergenic	wCle_culture_1_ign_721				-	-	-	-
237	1	wCle_culture_1_0237	640227-640629	+	intergenic	wCle_culture_1_ign_724				-	-	-	-
238	1	wCle_culture_1_0238	646656-647055	-	gene	wCle_culture_00732				hypothetical protein	-	-	-
239	1	wCle_culture_1_0239	647056-647180	+	intergenic	wCle_culture_1_ign_732				-	-	-	-
240	1	wCle_culture_1_0240	647180-647633	-	gene	wCle_culture_00733				hypothetical protein	-	-	-
241	1	wCle_culture_1_0241	650220-650643	+	intergenic	wCle_culture_1_ign_734				-	-	-	-
242	1	wCle_culture_1_0242	651414-651917	+	intergenic	wCle_culture_1_ign_736				-	-	-	-
243	1	wCle_culture_1_0243	661414-662344	-	gene	wCle_culture_00748				hypothetical protein	-	-	-
244	1	wCle_culture_1_0244	662988-663503	-	gene, gene	wCle_culture_00750	wCle_culture_00751			IS5 family transposase ISNieu4	hypothetical protein	-	-
245	1	wCle_culture_1_0245	663504-664048	+	intergenic	wCle_culture_1_ign_751				-	-	-	-
246	1	wCle_culture_1_0246	674232-674744	+	intergenic	wCle_culture_1_ign_762				-	-	-	-
247	1	wCle_culture_1_0247	679750-680155	-	gene	wCle_culture_00767				hypothetical protein	-	-	-
248	1	wCle_culture_1_0248	680156-680318	+	intergenic	wCle_culture_1_ign_767				-	-	-	-
249	1	wCle_culture_1_0249	680676-680795	+	intergenic	wCle_culture_1_ign_768				-	-	-	-
250	1	wCle_culture_1_0250	682117-682990	-	gene	wCle_culture_00772				hypothetical protein	-	-	-
251	1	wCle_culture_1_0251	683037-683292	-	gene	wCle_culture_00773				hypothetical protein	-	-	-
252	1	wCle_culture_1_0252	683293-683411	+	intergenic	wCle_culture_1_ign_773				-	-	-	-
253	1	wCle_culture_1_0253	683411-683893	-	gene, gene	wCle_culture_00774	wCle_culture_00775			hypothetical protein	hypothetical protein	-	-
254	1	wCle_culture_1_0254	683894-684228	+	intergenic	wCle_culture_1_ign_775				-	-	-	-
255	1	wCle_culture_1_0255	684228-684459	-	gene	wCle_culture_00776				hypothetical protein	-	-	-
256	1	wCle_culture_1_0256	684460-684881	+	intergenic	wCle_culture_1_ign_776				-	-	-	-
257	1	wCle_culture_1_0257	685673-686879	+	intergenic, gene	wCle_culture_1_ign_778	wCle_culture_00779			-	hypothetical protein	-	-
258	1	wCle_culture_1_0258	687492-687611	+	intergenic	wCle_culture_1_ign_781				-	-	-	-
259	1	wCle_culture_1_0259	691756-691999	+	gene	wCle_culture_00786				hypothetical protein	-	-	-
260	1	wCle_culture_1_0260	692349-692466	+	intergenic	wCle_culture_1_ign_787				-	-	-	-
261	1	wCle_culture_1_0261	692830-693049	-	gene	wCle_culture_00789				hypothetical protein	-	-	-
262	1	wCle_culture_1_0262	694024-694486	-	gene	wCle_culture_00792				hypothetical protein	-	-	-
263	1	wCle_culture_1_0263	695608-695893	+	gene	wCle_culture_00794				UDP-glucose 6-dehydrogenase YwqF	-	-	-
264	1	wCle_culture_1_0264	704664-705159	+	intergenic	wCle_culture_1_ign_803				-	-	-	-
265	1	wCle_culture_1_0265	710009-710683	+	intergenic	wCle_culture_1_ign_809				-	-	-	-
266	1	wCle_culture_1_0266	716989-718385	+	intergenic	wCle_culture_1_ign_818				-	-	-	-
267	1	wCle_culture_1_0267	719270-719489	+	gene	wCle_culture_00821				hypothetical protein	-	-	-
268	1	wCle_culture_1_0268	726829-728118	+	intergenic	wCle_culture_1_ign_828				-	-	-	-
269	1	wCle_culture_1_0269	738397-738670	+	gene	wCle_culture_00836				IS5 family transposase ISAba15	-	-	-
270	1	wCle_culture_1_0270	739024-739141	+	intergenic	wCle_culture_1_ign_837				-	-	-	-
271	1	wCle_culture_1_0271	739457-739654	+	intergenic	wCle_culture_1_ign_838				-	-	-	-
272	1	wCle_culture_1_0272	740063-740823	+	intergenic	wCle_culture_1_ign_839				-	-	-	-
273	1	wCle_culture_1_0273	748714-749207	+	intergenic	wCle_culture_1_ign_848				-	-	-	-
274	1	wCle_culture_1_0274	749207-749471	+	gene	wCle_culture_00849				Chaperone protein DnaJ	-	-	-
275	1	wCle_culture_1_0275	758327-759107	+	intergenic	wCle_culture_1_ign_855				-	-	-	-
276	1	wCle_culture_1_0276	767103-767304	-	gene	wCle_culture_00862				hypothetical protein	-	-	-
277	1	wCle_culture_1_0277	767305-767763	+	intergenic, intergenic	wCle_culture_1_ign_862	wCle_culture_1_ign_863			-	-	-	-
278	1	wCle_culture_1_0278	767911-768097	+	intergenic	wCle_culture_1_ign_864				-	-	-	-
279	1	wCle_culture_1_0279	768350-768467	+	intergenic	wCle_culture_1_ign_865				-	-	-	-
280	1	wCle_culture_1_0280	768783-769160	+	intergenic	wCle_culture_1_ign_866				-	-	-	-
281	1	wCle_culture_1_0281	769160-769310	+	gene	wCle_culture_00867				hypothetical protein	-	-	-
282	1	wCle_culture_1_0282	773781-774796	+	intergenic, gene	wCle_culture_1_ign_873	wCle_culture_00874			-	hypothetical protein	-	-
283	1	wCle_culture_1_0283	775603-776122	+	gene	wCle_culture_00877				hypothetical protein	-	-	-
284	1	wCle_culture_1_0284	779277-779394	+	intergenic	wCle_culture_1_ign_879				-	-	-	-
285	1	wCle_culture_1_0285	780130-780934	+	gene	wCle_culture_00882				Phosphocholine transferase AnkX	-	-	-
286	1	wCle_culture_1_0286	787146-787678	+	intergenic	wCle_culture_1_ign_888				-	-	-	-
287	1	wCle_culture_1_0287	788789-789301	+	intergenic	wCle_culture_1_ign_890				-	-	-	-
288	1	wCle_culture_1_0288	793726-793972	-	gene	wCle_culture_00896				Type-2 restriction enzyme PvuII	-	-	-
289	1	wCle_culture_1_0289	794389-794853	+	gene, gene	wCle_culture_00898	wCle_culture_00899			hypothetical protein	hypothetical protein	-	-
290	1	wCle_culture_1_0290	796403-796793	+	intergenic	wCle_culture_1_ign_901				-	-	-	-
291	1	wCle_culture_1_0291	797585-798675	+	intergenic	wCle_culture_1_ign_903				-	-	-	-
292	1	wCle_culture_1_0292	800820-801183	+	gene	wCle_culture_00905				hypothetical protein	-	-	-
293	1	wCle_culture_1_0293	802047-802653	+	gene	wCle_culture_00908				hypothetical protein	-	-	-
294	1	wCle_culture_1_0294	802640-802952	+	gene	wCle_culture_00909				hypothetical protein	-	-	-
295	1	wCle_culture_1_0295	803896-804608	+	intergenic	wCle_culture_1_ign_910				-	-	-	-
296	1	wCle_culture_1_0296	804608-804881	+	gene	wCle_culture_00911				hypothetical protein	-	-	-
297	1	wCle_culture_1_0297	805799-806570	+	gene	wCle_culture_00914				hypothetical protein	-	-	-
298	1	wCle_culture_1_0298	806559-807468	+	gene	wCle_culture_00915				hypothetical protein	-	-	-
299	1	wCle_culture_1_0299	807483-808899	+	gene	wCle_culture_00916				hypothetical protein	-	-	-
300	1	wCle_culture_1_0300	811064-811338	+	intergenic	wCle_culture_1_ign_919				-	-	-	-
301	1	wCle_culture_1_0301	811338-811917	+	gene	wCle_culture_00920				hypothetical protein	-	-	-
302	1	wCle_culture_1_0302	813371-813831	+	intergenic	wCle_culture_1_ign_922				-	-	-	-
303	1	wCle_culture_1_0303	815470-815853	+	intergenic	wCle_culture_1_ign_923				-	-	-	-
304	1	wCle_culture_1_0304	815853-816422	-	gene, gene	wCle_culture_00924	wCle_culture_00925			hypothetical protein	hypothetical protein	-	-
305	1	wCle_culture_1_0305	816656-818192	-	gene, gene	wCle_culture_00926	wCle_culture_00927			hypothetical protein	hypothetical protein	-	-
306	1	wCle_culture_1_0306	818382-818670	-	gene	wCle_culture_00928				hypothetical protein	-	-	-
307	1	wCle_culture_1_0307	822404-822521	+	intergenic	wCle_culture_1_ign_933				-	-	-	-
308	1	wCle_culture_1_0308	823814-823894	+	intergenic	wCle_culture_1_ign_935				-	-	-	-
309	1	wCle_culture_1_0309	824211-825477	-	gene	wCle_culture_00937				hypothetical protein	-	-	-
310	1	wCle_culture_1_0310	825931-826048	+	intergenic	wCle_culture_1_ign_938				-	-	-	-
311	1	wCle_culture_1_0311	830870-831020	-	gene	wCle_culture_00942				hypothetical protein	-	-	-
312	1	wCle_culture_1_0312	831098-831368	+	gene	wCle_culture_00943				hypothetical protein	-	-	-
313	1	wCle_culture_1_0313	831397-831650	+	gene, intergenic	wCle_culture_00944	wCle_culture_1_ign_944			hypothetical protein	-	-	-
314	1	wCle_culture_1_0314	831650-831794	+	gene	wCle_culture_00945				hypothetical protein	-	-	-
315	1	wCle_culture_1_0315	831795-832839	+	intergenic, gene, gene	wCle_culture_1_ign_945	wCle_culture_00946	wCle_culture_00947		-	IS4 family transposase ISWosp2	hypothetical protein	-
316	1	wCle_culture_1_0316	835201-835606	+	gene	wCle_culture_00950				hypothetical protein	-	-	-
317	1	wCle_culture_1_0317	835949-836066	+	intergenic	wCle_culture_1_ign_951				-	-	-	-
318	1	wCle_culture_1_0318	836382-837048	+	intergenic, gene	wCle_culture_1_ign_952	wCle_culture_00953			-	hypothetical protein	-	-
319	1	wCle_culture_1_0319	837061-837235	+	gene	wCle_culture_00954				hypothetical protein	-	-	-
320	1	wCle_culture_1_0320	842818-843306	+	intergenic	wCle_culture_1_ign_960				-	-	-	-
321	1	wCle_culture_1_0321	848609-848726	+	intergenic	wCle_culture_1_ign_966				-	-	-	-
322	1	wCle_culture_1_0322	849065-849254	-	gene	wCle_culture_00968				hypothetical protein	-	-	-
323	1	wCle_culture_1_0323	849255-849985	+	intergenic	wCle_culture_1_ign_968				-	-	-	-
324	1	wCle_culture_1_0324	853743-853860	+	intergenic	wCle_culture_1_ign_971				-	-	-	-
325	1	wCle_culture_1_0325	855182-856055	-	gene	wCle_culture_00975				hypothetical protein	-	-	-
326	1	wCle_culture_1_0326	856102-856357	-	gene	wCle_culture_00976				hypothetical protein	-	-	-
327	1	wCle_culture_1_0327	856358-856476	+	intergenic	wCle_culture_1_ign_976				-	-	-	-
328	1	wCle_culture_1_0328	856476-856958	-	gene, gene	wCle_culture_00977	wCle_culture_00978			hypothetical protein	hypothetical protein	-	-
329	1	wCle_culture_1_0329	856959-857293	+	intergenic	wCle_culture_1_ign_978				-	-	-	-
330	1	wCle_culture_1_0330	857293-857524	-	gene	wCle_culture_00979				hypothetical protein	-	-	-
331	1	wCle_culture_1_0331	857525-857946	+	intergenic	wCle_culture_1_ign_979				-	-	-	-
332	1	wCle_culture_1_0332	858262-858379	+	intergenic	wCle_culture_1_ign_980				-	-	-	-
333	1	wCle_culture_1_0333	861947-862931	+	intergenic	wCle_culture_1_ign_985				-	-	-	-
334	1	wCle_culture_1_0334	863257-863721	+	gene, gene	wCle_culture_00987	wCle_culture_00988			hypothetical protein	hypothetical protein	-	-
335	1	wCle_culture_1_0335	863722-864072	+	intergenic	wCle_culture_1_ign_988				-	-	-	-
336	1	wCle_culture_1_0336	864072-864678	+	gene	wCle_culture_00989				ATP-dependent Clp protease ATP-binding subunit	-	-	-
337	1	wCle_culture_1_0337	867621-867726	+	gene	wCle_culture_00993				hypothetical protein	-	-	-
338	1	wCle_culture_1_0338	869822-870347	+	intergenic	wCle_culture_1_ign_996				-	-	-	-
339	1	wCle_culture_1_0339	870347-870581	+	gene	wCle_culture_00997				hypothetical protein	-	-	-
340	1	wCle_culture_1_0340	878884-879284	+	intergenic	wCle_culture_1_ign_1003				-	-	-	-
341	1	wCle_culture_1_0341	882747-883285	+	intergenic	wCle_culture_1_ign_1007				-	-	-	-
342	1	wCle_culture_1_0342	883285-883675	-	gene	wCle_culture_01008				hypothetical protein	-	-	-
343	1	wCle_culture_1_0343	883676-884317	+	intergenic	wCle_culture_1_ign_1008				-	-	-	-
344	1	wCle_culture_1_0344	892118-892802	+	intergenic	wCle_culture_1_ign_1014				-	-	-	-
345	1	wCle_culture_1_0345	892802-893210	+	gene	wCle_culture_01015				hypothetical protein	-	-	-
346	1	wCle_culture_1_0346	893560-894024	+	gene, gene	wCle_culture_01017	wCle_culture_01018			hypothetical protein	hypothetical protein	-	-
347	1	wCle_culture_1_0347	894101-894659	+	gene	wCle_culture_01019				hypothetical protein	-	-	-
348	1	wCle_culture_1_0348	895547-895718	+	gene	wCle_culture_01022				hypothetical protein	-	-	-
349	1	wCle_culture_1_0349	896095-896214	+	intergenic	wCle_culture_1_ign_1023				-	-	-	-
350	1	wCle_culture_1_0350	896637-896856	+	gene	wCle_culture_01025				hypothetical protein	-	-	-
351	1	wCle_culture_1_0351	902036-902243	+	intergenic	wCle_culture_1_ign_1034				-	-	-	-
352	1	wCle_culture_1_0352	913729-914387	+	intergenic	wCle_culture_1_ign_1040				-	-	-	-
353	1	wCle_culture_1_0353	914387-914747	-	gene	wCle_culture_01041				hypothetical protein	-	-	-
354	1	wCle_culture_1_0354	914748-915318	+	intergenic	wCle_culture_1_ign_1041				-	-	-	-
355	1	wCle_culture_1_0355	920623-920740	+	intergenic	wCle_culture_1_ign_1050				-	-	-	-
356	1	wCle_culture_1_0356	924286-924646	+	gene	wCle_culture_01054				hypothetical protein	-	-	-
357	1	wCle_culture_1_0357	924647-925005	+	intergenic	wCle_culture_1_ign_1054				-	-	-	-
358	1	wCle_culture_1_0358	925005-925463	-	gene, gene	wCle_culture_01055	wCle_culture_01056			hypothetical protein	hypothetical protein	-	-
359	1	wCle_culture_1_0359	925909-926026	+	intergenic	wCle_culture_1_ign_1057				-	-	-	-
360	1	wCle_culture_1_0360	926378-926651	-	gene	wCle_culture_01059				IS5 family transposase ISAba15	-	-	-
361	1	wCle_culture_1_0361	926675-927896	-	gene	wCle_culture_01060				hypothetical protein	-	-	-
362	1	wCle_culture_1_0362	929615-931043	-	gene, gene	wCle_culture_01063	wCle_culture_01064			Non-motile and phage-resistance protein	Sensor histidine kinase RcsC	-	-
363	1	wCle_culture_1_0363	932299-932751	+	intergenic	wCle_culture_1_ign_1065				-	-	-	-
364	1	wCle_culture_1_0364	937193-937554	+	intergenic	wCle_culture_1_ign_1072				-	-	-	-
365	1	wCle_culture_1_0365	942377-942704	-	gene	wCle_culture_01080				hypothetical protein	-	-	-
366	1	wCle_culture_1_0366	942705-942964	+	intergenic	wCle_culture_1_ign_1080				-	-	-	-
367	1	wCle_culture_1_0367	943627-943744	+	intergenic	wCle_culture_1_ign_1082				-	-	-	-
368	1	wCle_culture_1_0368	945773-946285	+	intergenic	wCle_culture_1_ign_1085				-	-	-	-
369	1	wCle_culture_1_0369	947558-948029	+	gene	wCle_culture_01087				hypothetical protein	-	-	-
370	1	wCle_culture_1_0370	948025-948271	+	gene	wCle_culture_01088				hypothetical protein	-	-	-
371	1	wCle_culture_1_0371	951269-951671	+	gene	wCle_culture_01093				hypothetical protein	-	-	-
372	1	wCle_culture_1_0372	954614-954827	-	gene	wCle_culture_01099				hypothetical protein	-	-	-
373	1	wCle_culture_1_0373	957436-957799	+	gene	wCle_culture_01102				hypothetical protein	-	-	-
374	1	wCle_culture_1_0374	957800-958201	+	intergenic, gene	wCle_culture_1_ign_1102	wCle_culture_01103			-	hypothetical protein	-	-
375	1	wCle_culture_1_0375	968628-969577	-	gene, gene	wCle_culture_01114	wCle_culture_01115			hypothetical protein	hypothetical protein	-	-
376	1	wCle_culture_1_0376	971404-971734	-	gene	wCle_culture_01120				hypothetical protein	-	-	-
377	1	wCle_culture_1_0377	971878-972538	-	gene	wCle_culture_01121				Queuine tRNA-ribosyltransferase	-	-	-
378	1	wCle_culture_1_0378	972597-973071	-	gene	wCle_culture_01122				Queuine tRNA-ribosyltransferase	-	-	-
379	1	wCle_culture_1_0379	973573-974038	+	intergenic	wCle_culture_1_ign_1123				-	-	-	-
380	1	wCle_culture_1_0380	975207-975656	+	gene, intergenic	wCle_culture_01126	wCle_culture_1_ign_1126			IS5 family transposase ISCARN82	-	-	-
381	1	wCle_culture_1_0381	975656-975842	-	gene	wCle_culture_01127				hypothetical protein	-	-	-
382	1	wCle_culture_1_0382	979345-979914	+	intergenic, gene	wCle_culture_1_ign_1129	wCle_culture_01130			-	hypothetical protein	-	-
383	1	wCle_culture_1_0383	979915-980044	+	intergenic	wCle_culture_1_ign_1130				-	-	-	-
384	1	wCle_culture_1_0384	980186-980480	+	intergenic	wCle_culture_1_ign_1131				-	-	-	-
385	1	wCle_culture_1_0385	985070-985502	-	gene	wCle_culture_01136				hypothetical protein	-	-	-
386	1	wCle_culture_1_0386	989158-990315	+	intergenic	wCle_culture_1_ign_1140				-	-	-	-
387	1	wCle_culture_1_0387	994462-994711	-	gene	wCle_culture_01146				hypothetical protein	-	-	-
388	1	wCle_culture_1_0388	994707-995223	-	gene	wCle_culture_01147				hypothetical protein	-	-	-
389	1	wCle_culture_1_0389	995224-996309	+	intergenic	wCle_culture_1_ign_1147				-	-	-	-
390	1	wCle_culture_1_0390	996309-996744	+	gene, intergenic, gene	wCle_culture_01148	wCle_culture_1_ign_1148	wCle_culture_01149		hypothetical protein	-	hypothetical protein	-
391	1	wCle_culture_1_0391	996745-997934	+	intergenic	wCle_culture_1_ign_1149				-	-	-	-
392	1	wCle_culture_1_0392	1017631-1018093	+	intergenic	wCle_culture_1_ign_1160				-	-	-	-
393	1	wCle_culture_1_0393	1019003-1019692	+	intergenic	wCle_culture_1_ign_1161				-	-	-	-
394	1	wCle_culture_1_0394	1027531-1027753	+	intergenic	wCle_culture_1_ign_1167				-	-	-	-
395	1	wCle_culture_1_0395	1031722-1032577	+	intergenic	wCle_culture_1_ign_1172				-	-	-	-
396	1	wCle_culture_1_0396	1036392-1036509	+	intergenic	wCle_culture_1_ign_1176				-	-	-	-
397	1	wCle_culture_1_0397	1042476-1042593	+	intergenic	wCle_culture_1_ign_1183				-	-	-	-
398	1	wCle_culture_1_0398	1043304-1043457	+	gene	wCle_culture_01185				hypothetical protein	-	-	-
399	1	wCle_culture_1_0399	1043823-1043940	+	intergenic	wCle_culture_1_ign_1186				-	-	-	-
400	1	wCle_culture_1_0400	1047299-1047907	-	gene, gene	wCle_culture_01193	wCle_culture_01194			hypothetical protein	hypothetical protein	-	-
401	1	wCle_culture_1_0401	1047911-1049181	-	gene, gene	wCle_culture_01195	wCle_culture_01196			hypothetical protein	hypothetical protein	-	-
402	1	wCle_culture_1_0402	1049182-1049649	+	intergenic	wCle_culture_1_ign_1196				-	-	-	-
403	1	wCle_culture_1_0403	1066918-1067246	+	intergenic	wCle_culture_1_ign_1209				-	-	-	-
404	1	wCle_culture_1_0404	1075159-1075276	+	intergenic	wCle_culture_1_ign_1217				-	-	-	-
405	1	wCle_culture_1_0405	1075657-1077352	+	gene	wCle_culture_01219				Photosystem I assembly protein Ycf3	-	-	-
406	1	wCle_culture_1_0406	1080657-1081052	+	intergenic	wCle_culture_1_ign_1223				-	-	-	-
407	1	wCle_culture_1_0407	1082082-1083680	+	intergenic, gene	wCle_culture_1_ign_1225	wCle_culture_01226			-	Cytosol aminopeptidase	-	-
408	1	wCle_culture_1_0408	1083705-1084706	-	gene, gene	wCle_culture_01227	wCle_culture_01228			hypothetical protein	hypothetical protein	-	-
409	1	wCle_culture_1_0409	1093132-1093692	+	gene, gene	wCle_culture_01239	wCle_culture_01240			hypothetical protein	hypothetical protein	-	-
410	1	wCle_culture_1_0410	1094021-1094138	+	intergenic	wCle_culture_1_ign_1241				-	-	-	-
411	1	wCle_culture_1_0411	1094473-1095180	+	gene, intergenic	wCle_culture_01243	wCle_culture_1_ign_1243			hypothetical protein	-	-	-
412	1	wCle_culture_1_0412	1097812-1098148	+	gene	wCle_culture_01246				hypothetical protein	-	-	-
413	1	wCle_culture_1_0413	1098513-1098630	+	intergenic	wCle_culture_1_ign_1247				-	-	-	-
414	1	wCle_culture_1_0414	1098946-1099170	+	intergenic	wCle_culture_1_ign_1248				-	-	-	-
415	1	wCle_culture_1_0415	1099170-1099581	+	gene	wCle_culture_01249				hypothetical protein	-	-	-
416	1	wCle_culture_1_0416	1101099-1101756	+	gene	wCle_culture_01251				hypothetical protein	-	-	-
417	1	wCle_culture_1_0417	1105014-1105224	+	gene	wCle_culture_01256				hypothetical protein	-	-	-
418	1	wCle_culture_1_0418	1115522-1115949	+	intergenic	wCle_culture_1_ign_1266				-	-	-	-
419	1	wCle_culture_1_0419	1120239-1120708	+	intergenic	wCle_culture_1_ign_1270				-	-	-	-
420	1	wCle_culture_1_0420	1121642-1122148	+	intergenic	wCle_culture_1_ign_1272				-	-	-	-
421	1	wCle_culture_1_0421	1123551-1124317	+	intergenic, gene	wCle_culture_1_ign_1275	wCle_culture_01276			-	hypothetical protein	-	-
422	1	wCle_culture_1_0422	1124318-1124913	+	intergenic	wCle_culture_1_ign_1276				-	-	-	-
423	1	wCle_culture_1_0423	1138196-1138361	+	gene	wCle_culture_01289				hypothetical protein	-	-	-
424	1	wCle_culture_1_0424	1138395-1138668	+	gene	wCle_culture_01290				IS5 family transposase ISAba15	-	-	-
425	1	wCle_culture_1_0425	1139456-1139692	+	intergenic	wCle_culture_1_ign_1292				-	-	-	-
426	1	wCle_culture_1_0426	1141455-1142175	-	gene	wCle_culture_01295				hypothetical protein	-	-	-
427	1	wCle_culture_1_0427	1149415-1150174	+	gene	wCle_culture_01304				hypothetical protein	-	-	-
428	1	wCle_culture_1_0428	1150175-1151191	+	intergenic	wCle_culture_1_ign_1304				-	-	-	-
429	1	wCle_culture_1_0429	1154877-1155499	+	intergenic	wCle_culture_1_ign_1309				-	-	-	-
430	1	wCle_culture_1_0430	1155499-1155607	+	gene	wCle_culture_01310				hypothetical protein	-	-	-
431	1	wCle_culture_1_0431	1155936-1156053	+	intergenic	wCle_culture_1_ign_1311				-	-	-	-
432	1	wCle_culture_1_0432	1156369-1157360	+	intergenic, gene	wCle_culture_1_ign_1312	wCle_culture_01313			-	hypothetical protein	-	-
433	1	wCle_culture_1_0433	1157417-1157834	+	gene	wCle_culture_01314				hypothetical protein	-	-	-
434	1	wCle_culture_1_0434	1159969-1160270	+	intergenic	wCle_culture_1_ign_1316				-	-	-	-
435	1	wCle_culture_1_0435	1160270-1160777	-	gene	wCle_culture_01317				hypothetical protein	-	-	-
436	1	wCle_culture_1_0436	1160809-1161019	-	gene	wCle_culture_01318				hypothetical protein	-	-	-
437	1	wCle_culture_1_0437	1169552-1169669	+	intergenic	wCle_culture_1_ign_1329				-	-	-	-
438	1	wCle_culture_1_0438	1170695-1171154	-	gene	wCle_culture_01331				hypothetical protein	-	-	-
439	1	wCle_culture_1_0439	1184076-1184775	+	gene, intergenic, gene	wCle_culture_01340	wCle_culture_1_ign_1340	wCle_culture_01341		hypothetical protein	-	hypothetical protein	-
440	1	wCle_culture_1_0440	1184947-1186185	-	gene, gene	wCle_culture_01342	wCle_culture_01343			hypothetical protein	hypothetical protein	-	-
441	1	wCle_culture_1_0441	1186983-1187313	+	gene	wCle_culture_01345				hypothetical protein	-	-	-
442	1	wCle_culture_1_0442	1188233-1188689	+	gene	wCle_culture_01348				hypothetical protein	-	-	-
443	1	wCle_culture_1_0443	1207847-1208600	-	gene	wCle_culture_01368				hypothetical protein	-	-	-
444	1	wCle_culture_1_0444	1208601-1208956	+	intergenic	wCle_culture_1_ign_1368				-	-	-	-
445	1	wCle_culture_1_0445	1209272-1209389	+	intergenic	wCle_culture_1_ign_1369				-	-	-	-
446	1	wCle_culture_1_0446	1209717-1210811	-	gene, gene	wCle_culture_01371	wCle_culture_01372			hypothetical protein	hypothetical protein	-	-
447	1	wCle_culture_1_0447	1210812-1211159	+	intergenic	wCle_culture_1_ign_1372				-	-	-	-
448	1	wCle_culture_1_0448	1214644-1214854	-	gene	wCle_culture_01375				hypothetical protein	-	-	-
449	1	wCle_culture_1_0449	1214855-1214949	+	intergenic	wCle_culture_1_ign_1375				-	-	-	-
450	1	wCle_culture_1_0450	1217346-1217935	+	intergenic	wCle_culture_1_ign_1378				-	-	-	-
451	1	wCle_culture_1_0451	1222754-1223138	+	gene	wCle_culture_01381				hypothetical protein	-	-	-
452	1	wCle_culture_1_0452	1223139-1223390	+	intergenic	wCle_culture_1_ign_1381				-	-	-	-
453	1	wCle_culture_1_0453	1223706-1223823	+	intergenic	wCle_culture_1_ign_1382				-	-	-	-
454	1	wCle_culture_1_0454	1224277-1224811	+	intergenic, intergenic	wCle_culture_1_ign_1383	wCle_culture_1_ign_1384			-	-	-	-
455	1	wCle_culture_1_0455	1224811-1226500	+	gene	wCle_culture_01385				hypothetical protein	-	-	-
456	1	wCle_culture_1_0456	1230398-1231551	+	intergenic	wCle_culture_1_ign_1387				-	-	-	-
457	1	wCle_culture_1_0457	1245090-1246121	+	intergenic	wCle_culture_1_ign_1400				-	-	-	-
458	1	wCle_culture_1_0458	1247964-1248246	+	gene	wCle_culture_01403				hypothetical protein	-	-	-
459	1	wCle_culture_1_0459	1248297-1248819	+	gene	wCle_culture_01404				hypothetical protein	-	-	-

## Sheet: wOc_Pseudo
Pseudogene Count	Contig Designation	Pseudofinder Designation	Coordinate Start-Stop	Direction	Intergenic/CDS	Prokka gbk Locus Tag			Prokka Annotation
1	1	wOc_1_0001	2810-3428	-	gene	wOc_00003			hypothetical protein	-	-
2	1	wOc_1_0002	3387-4290	-	gene	wOc_00004			hypothetical protein	-	-
3	1	wOc_1_0003	10451-11147	+	gene	wOc_00010			hypothetical protein	-	-
4	2	wOc_2_0001	9483-9810	+	intergenic	wOc_2_ign_8			-	-	-
5	3	wOc_3_0001	3050-3380	+	gene	wOc_00054			hypothetical protein	-	-
6	3	wOc_3_0002	5379-5610	-	gene	wOc_00057			hypothetical protein	-	-
7	3	wOc_3_0003	5690-6894	-	gene, gene, gene	wOc_00058	wOc_00059	wOc_00060	hypothetical protein	hypothetical protein	hypothetical protein
8	3	wOc_3_0004	13345-13725	+	intergenic	wOc_3_ign_17			-	-	-
9	4	wOc_4_0001	6112-7087	-	gene	wOc_00077			hypothetical protein	-	-
10	4	wOc_4_0002	10833-11061	-	gene	wOc_00080			hypothetical protein	-	-
11	4	wOc_4_0003	14896-15031	+	gene	wOc_00084			DNA mismatch repair protein MutL	-	-
12	5	wOc_5_0001	76-697	+	gene	wOc_00091			hypothetical protein	-	-
13	5	wOc_5_0002	5259-6749	+	gene, intergenic, gene	wOc_00095	wOc_5_ign_5	wOc_00096	hypothetical protein	-	hypothetical protein
14	6	wOc_6_0001	1878-3500	+	gene, intergenic, gene	wOc_00107	wOc_6_ign_3	wOc_00108	hypothetical protein	-	hypothetical protein
15	7	wOc_7_0001	221-743	+	gene	wOc_00121			hypothetical protein	-	-
16	7	wOc_7_0002	744-1269	+	intergenic	wOc_7_ign_1			-	-	-
17	7	wOc_7_0003	5557-6664	-	gene, gene	wOc_00126	wOc_00127		hypothetical protein	hypothetical protein	-
18	8	wOc_8_0001	24-519	+	gene	wOc_00140			hypothetical protein	-	-
19	8	wOc_8_0002	1345-1987	+	intergenic	wOc_8_ign_3			-	-	-
20	8	wOc_8_0003	6356-6554	-	gene	wOc_00148			hypothetical protein	-	-
21	8	wOc_8_0004	13046-13733	+	gene	wOc_00151			hypothetical protein	-	-
22	8	wOc_8_0005	15995-16208	-	gene	wOc_00153			hypothetical protein	-	-
23	8	wOc_8_0006	16209-16528	+	intergenic	wOc_8_ign_14			-	-	-
24	8	wOc_8_0007	16528-16984	-	gene	wOc_00154			hypothetical protein	-	-
25	9	wOc_9_0001	2789-3863	-	gene, gene	wOc_00158	wOc_00159		hypothetical protein	hypothetical protein	-
26	9	wOc_9_0002	7533-8218	+	intergenic	wOc_9_ign_7			-	-	-
27	9	wOc_9_0003	13664-14192	+	intergenic	wOc_9_ign_13			-	-	-
28	10	wOc_10_0001	11324-13230	+	intergenic	wOc_10_ign_1			-	-	-
29	10	wOc_10_0002	13230-14156	+	gene, gene	wOc_00173	wOc_00175		hypothetical protein	hypothetical protein	-
30	12	wOc_12_0001	18-315	+	gene	wOc_00196			DNA ligase	-	-
31	12	wOc_12_0002	5661-8025	-	gene	wOc_00203			hypothetical protein	-	-
32	12	wOc_12_0003	8026-8256	+	intergenic	wOc_12_ign_8			-	-	-
33	12	wOc_12_0004	8256-15477	-	gene, gene	wOc_00204	wOc_00205		hypothetical protein	hypothetical protein	-
34	13	wOc_13_0001	13087-13604	+	intergenic	wOc_13_ign_12			-	-	-
35	14	wOc_14_0001	3939-5184	-	gene, gene	wOc_00221	wOc_00222		hypothetical protein	hypothetical protein	-
36	14	wOc_14_0002	5185-5886	+	intergenic	wOc_14_ign_3			-	-	-
37	14	wOc_14_0003	6551-6656	+	gene	wOc_00224			hypothetical protein	-	-
38	14	wOc_14_0004	6657-6998	+	intergenic	wOc_14_ign_5			-	-	-
39	14	wOc_14_0005	8591-9083	+	gene	wOc_00227			hypothetical protein	-	-
40	15	wOc_15_0001	8337-8769	+	gene	wOc_00244			hypothetical protein	-	-
41	16	wOc_16_0001	5179-5353	+	intergenic	wOc_16_ign_7			-	-	-
42	16	wOc_16_0002	5353-5713	-	gene	wOc_00259			hypothetical protein	-	-
43	17	wOc_17_0001	7781-7913	+	gene	wOc_00273			hypothetical protein	-	-
44	17	wOc_17_0002	7914-8023	+	intergenic	wOc_17_ign_8			-	-	-
45	17	wOc_17_0003	8657-8792	+	gene	wOc_00275			hypothetical protein	-	-
46	17	wOc_17_0004	8793-9254	+	intergenic	wOc_17_ign_10			-	-	-
47	17	wOc_17_0005	9330-10254	+	intergenic, gene	wOc_17_ign_11	wOc_00277		-	hypothetical protein	-
48	17	wOc_17_0006	10259-11513	+	gene	wOc_00278			hypothetical protein	-	-
49	20	wOc_20_0001	2461-2827	-	gene	wOc_00307			hypothetical protein	-	-
50	20	wOc_20_0002	2817-3615	-	gene, gene	wOc_00308	wOc_00309		hypothetical protein	hypothetical protein	-
51	20	wOc_20_0003	4741-4909	+	gene	wOc_00311			hypothetical protein	-	-
52	20	wOc_20_0004	10954-11770	-	gene	wOc_00317			hypothetical protein	-	-
53	20	wOc_20_0005	11967-12216	-	gene	wOc_00318			hypothetical protein	-	-
54	21	wOc_21_0001	6545-7016	-	gene	wOc_00324			Alginate biosynthesis protein AlgA	-	-
55	21	wOc_21_0002	7019-7586	-	gene	wOc_00325			Mannose-1-phosphate guanylyltransferase 1	-	-
56	21	wOc_21_0003	7587-7950	+	intergenic	wOc_21_ign_6			-	-	-
57	22	wOc_22_0001	9234-9999	+	gene	wOc_00342			hypothetical protein	-	-
58	24	wOc_24_0001	4962-6245	+	intergenic, gene	wOc_24_ign_2	wOc_00360		-	hypothetical protein	-
59	24	wOc_24_0002	6348-7734	+	gene	wOc_00361			hypothetical protein	-	-
60	25	wOc_25_0001	438-1472	+	intergenic	wOc_25_ign_1			-	-	-
61	25	wOc_25_0002	5023-5605	+	gene	wOc_00373			hypothetical protein	-	-
62	25	wOc_25_0003	5605-6640	+	gene	wOc_00374			hypothetical protein	-	-
63	27	wOc_27_0001	2815-2962	+	intergenic	wOc_27_ign_4			-	-	-
64	29	wOc_29_0001	1567-2008	+	intergenic	wOc_29_ign_3			-	-	-
65	29	wOc_29_0002	7271-7843	+	intergenic	wOc_29_ign_8			-	-	-
66	35	wOc_35_0001	9175-9922	-	gene, gene	wOc_00474	wOc_00475		hypothetical protein	hypothetical protein	-
67	36	wOc_36_0001	7280-8486	+	intergenic, gene, gene	wOc_36_ign_5	wOc_00482	wOc_00483	-	hypothetical protein	hypothetical protein
68	36	wOc_36_0002	8448-9090	+	gene	wOc_00484			hypothetical protein	-	-
69	36	wOc_36_0003	9055-9436	+	gene	wOc_00485			hypothetical protein	-	-
70	38	wOc_38_0001	7380-8563	+	intergenic	wOc_38_ign_6			-	-	-
71	39	wOc_39_0001	935-1088	-	gene	wOc_00501			hypothetical protein	-	-
72	39	wOc_39_0002	1089-1351	+	intergenic	wOc_39_ign_3			-	-	-
73	41	wOc_41_0001	7843-8641	+	intergenic, gene	wOc_41_ign_9	wOc_00532		-	hypothetical protein	-
74	43	wOc_43_0001	7152-7888	+	intergenic	wOc_43_ign_11			-	-	-
75	43	wOc_43_0002	7888-8095	-	gene	wOc_00553			hypothetical protein	-	-
76	44	wOc_44_0001	288-780	+	gene	wOc_00556			hypothetical protein	-	-
77	44	wOc_44_0002	2633-2795	+	gene	wOc_00559			hypothetical protein	-	-
78	45	wOc_45_0001	1412-1934	+	gene	wOc_00565			hypothetical protein	-	-
79	46	wOc_46_0001	4787-5189	+	gene	wOc_00578			hypothetical protein	-	-
80	46	wOc_46_0002	5176-6517	+	gene	wOc_00579			hypothetical protein	-	-
81	50	wOc_50_0001	1748-2356	+	intergenic	wOc_50_ign_2			-	-	-
82	50	wOc_50_0002	2579-2968	+	intergenic	wOc_50_ign_3			-	-	-
83	51	wOc_51_0001	311-995	+	gene	wOc_00627			Competence protein ComM	-	-
84	51	wOc_51_0002	1031-1811	+	gene	wOc_00628			Competence protein ComM	-	-
85	52	wOc_52_0001	234-534	+	gene	wOc_00638			hypothetical protein	-	-
86	52	wOc_52_0002	3624-4010	+	intergenic	wOc_52_ign_4			-	-	-
87	52	wOc_52_0003	6666-6822	-	gene	wOc_00645			hypothetical protein	-	-
88	54	wOc_54_0001	5544-6232	-	gene, gene	wOc_00660	wOc_00661		Aminopyrimidine aminohydrolase	hypothetical protein	-
89	55	wOc_55_0001	32-377	-	gene	wOc_00667			hypothetical protein	-	-
90	61	wOc_61_0001	61-271	+	gene	wOc_00704			hypothetical protein	-	-
91	62	wOc_62_0001	1483-2434	-	gene, gene	wOc_00715	wOc_00716		hypothetical protein	hypothetical protein	-
92	62	wOc_62_0002	6273-6996	-	gene	wOc_00722			Putative prophage major tail sheath protein	-	-
93	62	wOc_62_0003	6997-7203	+	intergenic	wOc_62_ign_11			-	-	-
94	62	wOc_62_0004	7203-7488	-	gene	wOc_00723			hypothetical protein	-	-
95	63	wOc_63_0001	2305-3199	+	gene	wOc_00727			hypothetical protein	-	-
96	63	wOc_63_0002	5642-6900	+	intergenic, gene	wOc_63_ign_4	wOc_00730		-	Peptide chain release factor RF2	-
97	65	wOc_65_0001	3609-5181	+	intergenic, gene, gene	wOc_65_ign_1	wOc_00742	wOc_00743	-	Cytochrome bd-II ubiquinol oxidase subunit 1	Cytochrome bd-II ubiquinol oxidase subunit 1
98	65	wOc_65_0002	5140-6197	+	gene, gene	wOc_00744	wOc_00745		hypothetical protein	hypothetical protein	-
99	67	wOc_67_0001	201-324	+	gene	wOc_00759			hypothetical protein	-	-
100	67	wOc_67_0002	325-1343	+	intergenic	wOc_67_ign_1			-	-	-
101	69	wOc_69_0001	3670-4519	+	gene	wOc_00781			hypothetical protein	-	-
102	69	wOc_69_0002	4529-4739	+	gene	wOc_00782			hypothetical protein	-	-
103	69	wOc_69_0003	4766-4946	+	gene	wOc_00783			hypothetical protein	-	-
104	71	wOc_71_0001	1953-2131	+	intergenic	wOc_71_ign_2			-	-	-
105	74	wOc_74_0001	5156-6997	+	gene, gene	wOc_00819	wOc_00820		hypothetical protein	hypothetical protein	-
106	75	wOc_75_0001	2859-3642	+	intergenic	wOc_75_ign_3			-	-	-
107	75	wOc_75_0002	3717-4466	+	intergenic	wOc_75_ign_4			-	-	-
108	76	wOc_76_0001	4174-4279	-	gene	wOc_00832			hypothetical protein	-	-
109	77	wOc_77_0001	676-974	+	intergenic	wOc_77_ign_1			-	-	-
110	77	wOc_77_0002	1176-1658	+	intergenic	wOc_77_ign_2			-	-	-
111	79	wOc_79_0001	2880-3024	+	gene	wOc_00851			hypothetical protein	-	-
112	79	wOc_79_0002	3036-3252	+	gene	wOc_00852			hypothetical protein	-	-
113	79	wOc_79_0003	3350-3635	+	gene	wOc_00853			hypothetical protein	-	-
114	80	wOc_80_0001	43-1429	+	gene	wOc_00856			hypothetical protein	-	-
115	82	wOc_82_0001	22-661	+	gene	wOc_00867			Iron deficiency-induced protein A	-	-
116	82	wOc_82_0002	2590-5988	-	gene, gene	wOc_00870	wOc_00871		hypothetical protein	hypothetical protein	-
117	85	wOc_85_0001	2732-2957	+	gene	wOc_00888			hypothetical protein	-	-
118	87	wOc_87_0001	722-1532	+	gene, intergenic	wOc_00905	wOc_87_ign_1		hypothetical protein	-	-
119	88	wOc_88_0001	486-663	-	gene	wOc_00909			hypothetical protein	-	-
120	88	wOc_88_0002	715-988	-	gene	wOc_00910			hypothetical protein	-	-
121	88	wOc_88_0003	984-1417	-	gene, gene	wOc_00911	wOc_00912		hypothetical protein	hypothetical protein	-
122	88	wOc_88_0004	1900-2020	+	gene	wOc_00913			hypothetical protein	-	-
123	88	wOc_88_0005	2021-2190	+	intergenic	wOc_88_ign_5			-	-	-
124	98	wOc_98_0001	657-936	+	gene	wOc_00966			hypothetical protein	-	-
125	98	wOc_98_0002	937-1044	+	intergenic	wOc_98_ign_1			-	-	-
126	98	wOc_98_0003	1044-1320	+	gene	wOc_00967			hypothetical protein	-	-
127	98	wOc_98_0004	1821-2038	+	intergenic	wOc_98_ign_4			-	-	-
128	98	wOc_98_0005	2038-2374	+	gene	wOc_00970			Inner membrane protein YbhL	-	-
129	98	wOc_98_0006	2373-2544	+	gene	wOc_00971			hypothetical protein	-	-
130	98	wOc_98_0007	2545-2656	+	intergenic	wOc_98_ign_6			-	-	-
131	98	wOc_98_0008	2656-2800	-	gene	wOc_00972			hypothetical protein	-	-
132	104	wOc_104_0001	41-281	+	gene	wOc_00998			hypothetical protein	-	-
133	104	wOc_104_0002	494-1328	-	gene	wOc_00999			hypothetical protein	-	-
134	104	wOc_104_0003	1396-2635	-	gene	wOc_01000			hypothetical protein	-	-
135	105	wOc_105_0001	332-1497	-	gene, gene	wOc_01005	wOc_01006		hypothetical protein	hypothetical protein	-
136	105	wOc_105_0002	1577-2198	-	gene	wOc_01007			hypothetical protein	-	-
137	105	wOc_105_0003	2199-2309	+	intergenic	wOc_105_ign_3			-	-	-
138	105	wOc_105_0004	2309-3665	-	gene	wOc_01008			hypothetical protein	-	-
139	105	wOc_105_0005	3642-4017	-	gene	wOc_01009			hypothetical protein	-	-
140	105	wOc_105_0006	4116-4806	-	gene	wOc_01010			hypothetical protein	-	-
141	106	wOc_106_0001	1937-2573	-	gene	wOc_01013			hypothetical protein	-	-
142	106	wOc_106_0002	2530-3136	-	gene	wOc_01014			hypothetical protein	-	-
143	107	wOc_107_0001	639-1347	-	gene	wOc_01016			hypothetical protein	-	-
144	107	wOc_107_0002	1348-1449	+	intergenic	wOc_107_ign_1			-	-	-
145	107	wOc_107_0003	1449-4046	-	gene, gene	wOc_01017	wOc_01018		hypothetical protein	hypothetical protein	-
146	109	wOc_109_0001	949-1349	+	intergenic	wOc_109_ign_1			-	-	-
147	109	wOc_109_0002	1861-2104	+	gene	wOc_01027			hypothetical protein	-	-
148	109	wOc_109_0003	2713-2851	+	gene	wOc_01029			hypothetical protein	-	-
149	110	wOc_110_0001	846-1619	-	gene, gene	wOc_01032	wOc_01033		hypothetical protein	DNA ligase	-
150	110	wOc_110_0002	2712-3108	+	gene	wOc_01036			hypothetical protein	-	-
151	110	wOc_110_0003	3104-3917	-	gene, gene	wOc_01037	wOc_01038		hypothetical protein	hypothetical protein	-
152	111	wOc_111_0001	2257-2588	+	intergenic	wOc_111_ign_1			-	-	-
153	111	wOc_111_0002	2588-2795	+	gene	wOc_01041			hypothetical protein	-	-
154	113	wOc_113_0001	380-581	+	gene	wOc_01051			hypothetical protein	-	-
155	119	wOc_119_0001	54-306	-	gene	wOc_01077			Glycerol-3-phosphate dehydrogenase [NAD(P)+]	-	-
156	123	wOc_123_0001	62-371	+	gene	wOc_01093			hypothetical protein	-	-
157	123	wOc_123_0002	2333-2432	+	gene	wOc_01098			hypothetical protein	-	-
158	130	wOc_130_0001	1175-1447	+	intergenic	wOc_130_ign_1			-	-	-
159	130	wOc_130_0002	1447-3057	+	gene, gene	wOc_01119	wOc_01120		hypothetical protein	Putative multidrug export ATP-binding/permease	-
160	132	wOc_132_0001	202-517	+	gene	wOc_01125			hypothetical protein	-	-
161	133	wOc_133_0001	61-670	+	gene, gene	wOc_01127	wOc_01128		hypothetical protein	hypothetical protein	-
162	135	wOc_135_0001	67-490	+	gene	wOc_01135			hypothetical protein	-	-
163	135	wOc_135_0002	491-673	+	intergenic	wOc_135_ign_1			-	-	-
164	140	wOc_140_0001	331-1498	+	gene	wOc_01150			hypothetical protein	-	-
165	141	wOc_141_0001	954-1245	+	gene	wOc_01153			hypothetical protein	-	-
166	143	wOc_143_0001	143-641	+	gene	wOc_01157			hypothetical protein	-	-
167	143	wOc_143_0002	646-1300	+	gene	wOc_01158			hypothetical protein	-	-

[truncated: 1 more sheets: wMhi_Pseudo]
